# Supplementary material for: Proteomics of Asrij Perturbation in Drosophila Lymph Glands for Identification of New Regulators of Hematopoiesis
Source: Mol Cell Proteomics. 2019 Mar 28;18(6):1171–82. doi: 10.1074/mcp.RA119.001299 (PMC6553936; doi:10.1074/mcp.RA119.001299)
Supplement: Inamdar_Supplementary Table S1 [file 142755_1_supp_297110_p10cbl.xlsx]

## Sheet: PeptideGroups
Checked	Confidence	Sequence	Modifications	# Protein Groups	# Proteins	# PSMs	Master Protein Accessions	# Missed Cleavages	Theo. MH+ [Da]	Abundance Ratio: (F2, 115) / (F2, 114)	Abundance Ratio: (F2, 116) / (F2, 114)	Abundance: F2: 114, Control	Abundance: F2: 115, Sample	Abundance: F2: 116, Sample	Abundances Count: F2: 114, Control	Abundances Count: F2: 115, Sample	Abundances Count: F2: 116, Sample	Quan Info	XCorr Sequest HT	Confidence Sequest HT	Charge Sequest HT	m/z [Da] Sequest HT	Percolator q-Value Sequest HT	Percolator PEP Sequest HT
FALSE	High	LVLDNGSAASATGDVHGNIDGVFEWVSPEGEHVR	1xiTRAQ4plex [N-Term]	1	1	78	FBpp0305733	0	3678.79	1.922	1.209	401.5	771.6	485.6	44	65	57	Unique	10.2834	High	3	1226.94	0	1.214e-12
FALSE	High	AGSLVENVEIQYK	2xiTRAQ4plex [N-Term; K13]	1	1	65	FBpp0311463	0	1737.96	0.919	1.147	10647.3	9780.8	12215.4	65	65	65	Unique	6.59779	High	2	869.49	0	2.365e-07
FALSE	High	LVLDDGSASSATGDIHGNIDGVFEWISPEGVHVR	1xiTRAQ4plex [N-Term]	1	1	47	FBpp0087822	0	3693.83	2.108	1.275	209.1	440.7	266.7	34	42	36	Unique	10.5548	High	3	1231.96	0	9.365e-15
FALSE	High	MMGLDQEWYVEDK	2xiTRAQ4plex [N-Term; K13]; 1xOxidation [M]	1	1	46	FBpp0072365	0	1947.91	1.051	0.929	2546.6	2675.7	2366.8	25	25	25	Unique	6.17709	High	2	974.463	0	3.393e-07
FALSE	High	QMPEEAAMQMIHAMEMMK	2xiTRAQ4plex [N-Term; K18]; 1xOxidation [M]	1	1	45	FBpp0079408	0	2441.11	1.095	0.747	4629.2	5066.9	3456.4	26	26	26	Unique	8.6182	High	3	814.376	0	1.009e-10
FALSE	High	FLFEIVHR	1xiTRAQ4plex [N-Term]	1	1	45	FBpp0072365	0	1204.7	0.582	0.852	13210.6	7692.4	11258.6	45	45	45	Unique	4.2098	High	3	402.24	0	0.0006261
FALSE	High	GEFFGALVMSHAK	2xiTRAQ4plex [N-Term; K13]	1	1	43	FBpp0077690	0	1681.9	0.728	1.067	7504.8	5463.5	8004.2	43	42	43	Unique	6.74914	High	3	561.307	0	3.223e-08
FALSE	High	MGQMMGHIDVMINGEGVLLDK	2xiTRAQ4plex [N-Term; K21]	1	1	42	FBpp0079408	0	2576.29	0.405	0.628	1715.9	695.1	1078.4	38	30	35	Unique	9.30223	High	3	859.438	0	2.364e-10
FALSE	High	SYSNYGHFDYTFFNDYYTK	2xiTRAQ4plex [N-Term; K19]	1	1	42	FBpp0077690	0	2720.22	1.007	1.451	2788.3	2808.5	4045	42	40	41	Unique	8.37832	High	3	907.415	0	6.564e-11
FALSE	High	HDYYFDVHNFK	2xiTRAQ4plex [N-Term; K11]	1	1	41	FBpp0088363	0	1772.86	0.403	0.951	3183.6	1284	3027.9	41	41	41	Unique	5.55591	High	4	443.975	0	6.635e-06
FALSE	High	NVIFVAGLGGIGLDTSK	2xiTRAQ4plex [N-Term; K17]	1	1	40	FBpp0100050	0	1949.13	1.016	1.524	5300.5	5385.1	8076.2	40	40	40	Unique	7.17002	High	3	650.387	0	3.13e-10
FALSE	High	AAAWSIGSDGSFNFQK	2xiTRAQ4plex [N-Term; K16]	1	1	40	FBpp0311463	0	1974	1.319	1.044	3290.5	4341.1	3436.9	38	39	40	Unique	8.14901	High	3	658.676	0	1.327e-06
FALSE	High	MHVNEGMFVYALTMAVIHR	1xiTRAQ4plex [N-Term]; 1xOxidation [M]	1	1	40	FBpp0077690	0	2379.19	1.274	1.101	1997.6	2545.7	2198.4	33	33	34	Unique	11.3958	High	4	595.556	0	9.798e-13
FALSE	High	MNFMEIDEFYYELK	2xiTRAQ4plex [N-Term; K14]	1	1	39	FBpp0077690	0	2160.03	0.931	1.118	6545.1	6093.5	7314.5	39	39	38	Unique	7.36493	High	2	1080.53	0	5.519e-08
FALSE	High	YDFPLDISEPHNAFPDR	1xiTRAQ4plex [N-Term]	1	1	36	FBpp0072365	0	2177.04	0.822	0.892	7568.2	6221	6749.7	36	36	36	Unique	7.82484	High	3	726.356	0	3.688e-11
FALSE	High	SIAQVYFQFMHYLPK	2xiTRAQ4plex [N-Term; K15]	1	1	36	FBpp0077690	0	2160.16	0.654	1.029	2684.2	1755.3	2762.9	36	34	35	Unique	8.11822	High	3	720.732	0	1.344e-09
FALSE	High	DVETTMGMNLTGMIQSTMMAMPYMDK	2xiTRAQ4plex [N-Term; K26]; 1xOxidation [M]	1	1	36	FBpp0079408	0	3231.45	0.776	0.925	94.5	73.3	87.4	12	11	13	Unique	8.82755	High	3	1077.82	0	1.03e-09
FALSE	High	QKFLFEIVHR	2xiTRAQ4plex [N-Term; K2]	1	1	35	FBpp0072365	1	1604.95	3.088	1.367	430.2	1328.4	588.1	34	35	35	Unique	4.83405	High	2	802.971	2.97e-05	0.002314
FALSE	High	MHVNEGMFVYALTMAVIHR	1xiTRAQ4plex [N-Term]	1	1	35	FBpp0077690	0	2363.19	0.929	1.09	1878.2	1744.6	2046.4	33	33	33	Unique	10.4324	High	4	591.559	0	4.465e-11
FALSE	High	ASGDFSFWVNDR	1xiTRAQ4plex [N-Term]	1	1	32	FBpp0088363	0	1544.73	0.567	1.037	17182.8	9740.1	17820.1	32	32	32	Unique	5.56114	High	2	772.871	0	2.826e-06
FALSE	High	DYSEFTGNFYFYTK	2xiTRAQ4plex [N-Term; K14]	1	1	32	FBpp0072365	0	2069.97	0.438	0.864	11374.1	4977.5	9830.3	32	32	32	Unique	7.21766	High	2	1035.5	0	7.077e-08
FALSE	High	FVDTKPFGYPFDR	2xiTRAQ4plex [N-Term; K5]	1	1	32	FBpp0072365	0	1876.98	1.402	1	6865.8	9627.5	6863.6	32	32	32	Unique	5.37909	High	2	939.001	0	0.0001538
FALSE	High	YVDALPFGFPFNRPVK	2xiTRAQ4plex [N-Term; K16]	1	1	31	FBpp0088363	0	2155.19	0.45	0.957	6480.1	2919.2	6202.5	31	31	31	Unique	6.42441	High	3	719.076	0	3.363e-07
FALSE	High	AFTIDMDITSDQDQDAIIR	1xiTRAQ4plex [N-Term]	1	3	30	FBpp0075491	0	2312.12	0.446	1.153	3295.8	1471.1	3798.8	29	29	30	Unique	7.44966	High	2	1156.57	0	1.667e-08
FALSE	High	MMGLDQEWYVEDK	2xiTRAQ4plex [N-Term; K13]	1	1	29	FBpp0072365	0	1931.91	0.711	0.909	12361.8	8791.9	11234.6	29	29	29	Unique	6.97806	High	2	966.469	0	5.91e-07
FALSE	High	GGPGGIICNIGSVTGFNAIYQVPVYSGTK	2xiTRAQ4plex [N-Term; K29]; 1xMethylthio [C8]	1	1	28	FBpp0100050	0	3203.65	1.073	1.676	132.5	142.2	222.1	20	20	24	Unique	8.73086	High	3	1068.56	0	2.068e-12
FALSE	High	LMGLGEHWYTEDKFILR	2xiTRAQ4plex [N-Term; K13]	1	1	28	FBpp0077690	1	2396.27	0.88	1.11	2488.8	2191	2763.6	28	28	28	Unique	6.52894	High	3	799.434	0	1.998e-10
FALSE	High	KPEAIEFIGNMLQGNVDAMDK	3xiTRAQ4plex [N-Term; K1; K21]	1	1	28	FBpp0077690	0	2752.44	0.906	1.081	1928.6	1746.7	2083.9	23	24	21	Unique	9.72581	High	4	688.871	0	2.988e-10
FALSE	High	NYYELETYGNFEMLDK	2xiTRAQ4plex [N-Term; K16]	1	1	27	FBpp0073484	0	2317.09	0.402	0.997	5572	2238.4	5556.9	27	27	27	Unique	6.8578	High	2	1159.06	0	5.049e-08
FALSE	High	FYMPVDYTR	1xiTRAQ4plex [N-Term]	2	2	27	FBpp0077690; FBpp0072365	0	1335.65	0.974	0.987	10292.6	10021.5	10162	27	27	27	Not Unique	3.47767	High	2	668.334	2.97e-05	0.001817
FALSE	High	FGFYDTEHGFDVHK	2xiTRAQ4plex [N-Term; K14]	1	1	27	FBpp0084828	0	1986.96	0.694	25.595	659.1	457.2	16869.6	19	21	27	Unique	6.80778	High	2	993.985	0	3.651e-08
FALSE	High	QAYGLFNFFYYAK	2xiTRAQ4plex [N-Term; K13]	1	1	27	FBpp0072365	0	1919.99	0.791	0.855	4614	3651.8	3943.4	27	27	27	Unique	7.05145	High	2	960.506	0	1.437e-07
FALSE	High	LANGFGEIPEFFWYK	2xiTRAQ4plex [N-Term; K15]	1	1	26	FBpp0072365	0	2106.09	1.342	0.978	3112.6	4176.5	3043.5	25	23	23	Unique	6.73946	High	2	1053.56	0	9.461e-09
FALSE	High	HVDSLPFGYPFDR	1xiTRAQ4plex [N-Term]	1	1	26	FBpp0073484	0	1693.85	0.653	0.997	9015.5	5883.4	8991.8	26	26	26	Unique	5.53949	High	3	565.29	0	1.202e-05
FALSE	High	EGSYFEVADNLALK	2xiTRAQ4plex [N-Term; K14]	1	1	26	FBpp0311463	0	1843.97	0.865	0.994	3404.5	2943.8	3383.4	26	26	26	Unique	7.57765	High	2	922.494	0	4.08e-08
FALSE	High	RGEYWIYNVQQILAR	1xiTRAQ4plex [N-Term]	1	1	25	FBpp0072365	1	2053.11	4.6	4.628	175.9	809.1	814	14	21	22	Unique	7.56849	High	3	685.046	0	7.762e-09
FALSE	High	DVSIYHADTMEPYYK	2xiTRAQ4plex [N-Term; K15]	1	1	25	FBpp0077690	0	2120.02	1.158	1.108	2656.9	3077.4	2943.3	25	25	25	Unique	7.69793	High	3	707.346	0	3.075e-08
FALSE	High	YVDSLPFGYPFDR	1xiTRAQ4plex [N-Term]	1	1	25	FBpp0077690	0	1719.85	1.04	1.032	5656.3	5883.9	5838.4	25	25	25	Unique	5.14414	High	2	860.432	0	3.088e-07
FALSE	High	DHLLPDGLTIDTEGNLYVATFNGATIYK	2xiTRAQ4plex [N-Term; K28]	1	2	24	FBpp0073422	0	3339.74	1.073	1.566	247.1	265.1	387	20	21	22	Unique	9.31115	High	3	1113.92	0	4.208e-10
FALSE	High	QIDESDFFVPNGFFK	2xiTRAQ4plex [N-Term; K15]	1	1	24	FBpp0072365	0	2078.05	1.42	1.045	2424.8	3443	2534.6	24	24	24	Unique	6.47386	High	2	1039.54	0	9.739e-08
FALSE	High	GEYWIYNVQQILAR	1xiTRAQ4plex [N-Term]	1	1	24	FBpp0072365	0	1897.01	1.435	0.997	2674	3837.4	2664.9	23	22	23	Unique	6.61133	High	3	633.013	0	7.578e-07
FALSE	High	AGITSSLLLQANYIK	2xiTRAQ4plex [N-Term; K15]	1	1	23	FBpp0311463	0	1880.11	1.415	1.256	1879.7	2660	2361.3	23	23	23	Unique	7.90289	High	2	940.565	0	1.35e-08
FALSE	High	MNFMEIDEFYYELK	2xiTRAQ4plex [N-Term; K14]; 1xOxidation [M]	1	1	23	FBpp0077690	0	2176.02	1.411	1.057	2141.4	3021.5	2263.9	16	16	16	Unique	6.5218	High	2	1088.52	0	3.314e-07
FALSE	High	AIDEYEFFVPNMYFK	2xiTRAQ4plex [N-Term; K15]	1	1	23	FBpp0077690	0	2201.09	1.102	1.154	2883.9	3176.8	3327	23	23	23	Unique	6.42117	High	2	1101.06	0	2.244e-06
FALSE	High	IQNIVELGYYQTTDGHMIDLR	1xiTRAQ4plex [N-Term]	1	1	23	FBpp0073484	0	2623.33	0.482	0.897	2012.8	969.8	1806.4	23	23	23	Unique	9.54494	High	3	875.12	0	1.22e-14
FALSE	High	SYELPDGQVITIGNER	1xiTRAQ4plex [N-Term]	3	6	22	FBpp0071448; FBpp0070787; FBpp0306215	0	1934.99	1.082	1.277	3959.4	4284	5054.4	22	22	22	Not Unique	5.62536	High	3	645.673	0	2.365e-07
FALSE	High	FSAIVDVTGTER	1xiTRAQ4plex [N-Term]	1	1	22	FBpp0311463	0	1438.77	1.049	1.063	8401.3	8815	8931.9	22	22	22	Unique	4.098	High	2	719.89	0	9.713e-05
FALSE	High	NAGTDNEAAVVHGSFTWVDEK	2xiTRAQ4plex [N-Term; K21]	1	1	22	FBpp0076702	0	2535.24	1.626	1.212	1465.7	2383.2	1775.8	21	22	21	Unique	8.09248	High	3	845.752	0	6.405e-12
FALSE	High	ELVNDVQADGFVSK	2xiTRAQ4plex [N-Term; K14]	1	1	22	FBpp0305733	0	1808.96	1.578	0.791	6186.2	9759	4896.2	22	22	22	Unique	7.28488	High	2	904.989	0	8.044e-08
FALSE	High	DLFYEGITIK	2xiTRAQ4plex [N-Term; K10]	1	1	22	FBpp0072365	0	1486.84	1.37	1.031	6515.5	8928.1	6714.7	22	22	22	Unique	5.03283	High	2	743.928	0	8.053e-05
FALSE	High	MNFMEIDEFTYTLK	2xiTRAQ4plex [N-Term; K14]	1	1	22	FBpp0073484	0	2070.02	0.497	0.939	5894.7	2931.6	5532.4	21	21	22	Unique	6.41108	High	2	1035.52	0	2.456e-06
FALSE	High	QMPEEAAMQMIHAMEMMK	2xiTRAQ4plex [N-Term; K18]	1	1	21	FBpp0079408	0	2425.11	0.758	0.809	1994.4	1511.3	1613.3	21	21	21	Unique	9.02542	High	4	607.036	0	7.467e-09
FALSE	High	DLYANIVMSGGTTMYPGIADR	1xiTRAQ4plex [N-Term]	1	2	21	FBpp0071448	0	2389.16	1.427	1.406	1507.3	2150.4	2120	20	20	21	Unique	7.92726	High	3	797.065	0	4.425e-09
FALSE	High	LSHDLGEVPAFNMYVPTESGYASNLR	1xiTRAQ4plex [N-Term]	1	1	21	FBpp0088363	0	3011.47	0.713	1.264	543.9	387.9	687.5	20	16	19	Unique	7.54578	High	3	1004.51	0	2.817e-10
FALSE	High	DNVTWHHSESMVEAIESAK	2xiTRAQ4plex [N-Term; K19]	1	1	21	FBpp0079408	0	2458.19	0.753	0.908	582.7	438.9	529	20	19	20	Unique	8.145	High	2	1229.6	0	3.78e-10
FALSE	High	EESNPAQEFLTK	2xiTRAQ4plex [N-Term; K12]	1	2	20	FBpp0312403	0	1680.87	1.232	1.039	2665	3282.9	2768.9	20	20	20	Unique	6.11808	High	2	840.94	0	3.08e-07
FALSE	High	FGFVAVQEQSLGATR	1xiTRAQ4plex [N-Term]	1	2	20	FBpp0307371	0	1753.94	0.779	1.482	2908.9	2265.2	4310.3	20	20	20	Unique	5.93099	High	3	585.321	0	5.165e-07
FALSE	High	LVLPMGWQK	2xiTRAQ4plex [N-Term; K9]; 1xOxidation [M5]	1	1	20	FBpp0077690	0	1375.8	0.826	1.002	5515	4554.6	5523.3	20	20	20	Unique	4.24	High	3	459.275	0	0.0003776
FALSE	High	IHINIVVIGHVDSGK	2xiTRAQ4plex [N-Term; K15]	1	2	20	FBpp0087142	0	1889.12	0.781	1.134	1549.1	1209.4	1756.3	20	20	20	Unique	6.99276	High	3	630.382	0	8.268e-09
FALSE	High	TTGIVLDSGDGVSHTVPIYEGYALPHAILR	1xiTRAQ4plex [N-Term]	3	5	20	FBpp0071448; FBpp0070787; FBpp0306215	0	3295.74	1.562	1.514	251.7	393.2	381.1	18	19	20	Not Unique	9.83857	High	3	1099.26	0	8.982e-15
FALSE	High	MTFVDGQYIWDK	2xiTRAQ4plex [N-Term; K12]	1	1	20	FBpp0072365	0	1790.9	1.115	1.043	8873	9895.8	9253.6	20	20	20	Unique	6.01242	High	2	895.958	0	5.619e-06
FALSE	High	EHALLAFTLGVK	2xiTRAQ4plex [N-Term; K12]	1	2	19	FBpp0087142	0	1586.95	0.649	1.255	1947	1263.5	2444	19	19	19	Unique	5.48475	High	2	793.985	0	1.343e-05
FALSE	High	LLAHPTQPSLACAENFVK	2xiTRAQ4plex [N-Term; K18]; 1xMethylthio [C12]	1	1	19	FBpp0100050	0	2273.2	0.954	2.226	1795.9	1713.9	3997	19	19	19	Unique	10.796	High	3	758.41	0	1.391e-10
FALSE	High	YDIDASLTLDGK	2xiTRAQ4plex [N-Term; K12]	1	1	19	FBpp0311463	0	1598.85	1.175	1.117	5195.8	6105	5806.1	19	19	19	Unique	5.57564	High	2	799.934	0	1.797e-06
FALSE	High	TTYTELYYYTMMAFDGK	2xiTRAQ4plex [N-Term; K17]	2	2	19	FBpp0077690; FBpp0073484	0	2386.12	0.351	0.956	1697.2	595.9	1622.2	19	17	19	Not Unique	6.39595	High	2	1193.57	0	6.107e-07
FALSE	High	HVVFGEVVEGLDVVK	2xiTRAQ4plex [N-Term; K15]	1	1	19	FBpp0074017	0	1914.09	0.718	1.292	4650.3	3336.9	6009.7	19	18	19	Unique	7.59893	High	2	957.556	0	7.553e-09
FALSE	High	QSLYYVDLEAGSLLR	1xiTRAQ4plex [N-Term]	1	2	19	FBpp0073422	0	1871	1.113	1.581	3855.4	4289.2	6094.7	19	19	19	Unique	5.60205	High	2	936.014	0	9.178e-09
FALSE	High	FDYEVFSK	2xiTRAQ4plex [N-Term; K8]	1	1	19	FBpp0072365	0	1322.69	1.298	1.066	5573.7	7233.5	5942.9	19	19	19	Unique	3.91678	High	2	661.849	0.0002261	0.008339
FALSE	High	FVWDMSLFAR	1xiTRAQ4plex [N-Term]	1	1	19	FBpp0077690	0	1415.73	0.423	0.966	10396.7	4401.9	10044.5	19	19	19	Unique	4.21724	High	2	708.365	0	4.065e-05
FALSE	High	EYTNYGHFDYSFFNDYYTK	2xiTRAQ4plex [N-Term; K19]	1	1	19	FBpp0073484	0	2762.23	0.384	0.967	1968.7	756.7	1903.9	19	18	18	Unique	8.28268	High	3	921.42	0	1.401e-10
FALSE	High	LMGLGEHWYTEDK	2xiTRAQ4plex [N-Term; K13]	1	1	19	FBpp0077690	0	1866.93	0.354	0.902	4610	1632.3	4156.7	19	19	19	Unique	6.60007	High	2	933.974	0	1.504e-07
FALSE	High	NFVQIDSFVYPFIAGTNTIK	2xiTRAQ4plex [N-Term; K20]	1	1	19	FBpp0072365	0	2562.38	1.052	1.156	1229	1293.2	1421.2	18	17	17	Unique	7.56107	High	3	854.806	0	9.168e-08
FALSE	High	TVDVLINGAGILDDHQIER	1xiTRAQ4plex [N-Term]	1	1	19	FBpp0100050	0	2222.19	1.055	1.428	771.1	813.6	1101.5	19	19	19	Unique	9.33995	High	3	741.408	0	5.521e-15
FALSE	High	FLFEIVYR	1xiTRAQ4plex [N-Term]	2	2	18	FBpp0077690; FBpp0073484	0	1230.7	0.664	0.946	5648.3	3750.2	5341.1	18	18	18	Not Unique	3.38085	High	2	615.859	0.0006606	0.02254
FALSE	High	QMDNIYNVVIR	1xiTRAQ4plex [N-Term]	1	1	18	FBpp0088363	0	1508.8	0.693	1.045	8562.8	5936.6	8950.4	18	18	18	Unique	5.00252	High	2	754.908	0	6.381e-05
FALSE	High	MIFQDGKFVWDMSLFAR	2xiTRAQ4plex [N-Term; K7]	1	1	18	FBpp0077690	1	2379.22	1.119	1.295	1464.3	1638.6	1896.3	18	18	18	Unique	6.55288	High	2	1190.12	0	4.301e-08
FALSE	High	VANALDSFVFGVSSNADVIAK	2xiTRAQ4plex [N-Term; K21]	1	1	18	FBpp0075401	0	2412.3	0.865	1.29	859.8	743.7	1109.4	18	18	18	Unique	9.33213	High	3	804.777	0	8.54e-10
FALSE	High	MVFHEGQFLWDK	2xiTRAQ4plex [N-Term; K12]	1	1	17	FBpp0073484	0	1824.93	0.069	0.719	4571.2	317.1	3287.1	17	13	17	Unique	6.5842	High	3	608.991	0	1.482e-06
FALSE	High	VYYVDTFAK	2xiTRAQ4plex [N-Term; K9]	1	1	17	FBpp0072365	0	1393.76	1.175	1.005	5424.3	6373.6	5453.4	17	17	17	Unique	4.57823	High	2	697.389	2.97e-05	0.002811
FALSE	High	EINEYEFHVPNMYFK	2xiTRAQ4plex [N-Term; K15]	1	1	17	FBpp0073484	0	2248.1	0.693	0.981	3215.6	2228.5	3153.8	17	17	17	Unique	6.56933	High	2	1124.56	0	8.474e-08
FALSE	High	GIRPAINVGLSVSR	1xiTRAQ4plex [N-Term]	1	1	17	FBpp0071794	0	1582.95	0.916	1.349	357.8	327.7	482.8	17	16	16	Unique	4.88785	High	3	528.325	0	2.419e-07
FALSE	High	DVTIYHADTMEK	2xiTRAQ4plex [N-Term; K12]	1	1	17	FBpp0073484	0	1710.86	0.745	1.012	2729.5	2033.6	2763.1	17	17	17	Unique	5.39791	High	2	855.936	0	4.195e-06
FALSE	High	LNHKPFEFTLDVTSDK	3xiTRAQ4plex [N-Term; K4; K16]	1	1	17	FBpp0088363	0	2323.27	0.718	1.106	358	257.2	395.8	17	16	17	Unique	5.69314	High	3	775.096	0	2.364e-08
FALSE	High	MHVNEGMFVYALTMAVIHR	1xiTRAQ4plex [N-Term]; 2xOxidation [M7; M]	1	1	17	FBpp0077690	0	2395.18	1.116	1.134	191	213.1	216.6	15	14	12	Unique	10.9338	High	4	599.555	0	3.139e-12
FALSE	High	GEWWLYNVHQLLSR	1xiTRAQ4plex [N-Term]	2	2	17	FBpp0077690; FBpp0073484	0	1945.02	0.844	1.026	2189.8	1847.2	2246.1	17	17	17	Not Unique	6.83198	High	3	649.012	0	3.889e-09
FALSE	High	LDLGTLEAIQWTK	2xiTRAQ4plex [N-Term; K13]	1	1	16	FBpp0100050	0	1776.01	0.723	1.694	3121.7	2256.3	5289.2	16	16	16	Unique	6.68661	High	2	888.514	0	6.418e-08
FALSE	High	FDLTGIPPAPR	1xiTRAQ4plex [N-Term]	1	1	16	FBpp0073448	0	1327.75	1.004	1.229	4289.4	4307.3	5270.1	16	16	16	Unique	4.37895	High	2	664.383	0	0.0006325
FALSE	High	DIDFFNDETK	2xiTRAQ4plex [N-Term; K10]	1	1	16	FBpp0072365	0	1531.75	1.413	1.004	5036.2	7116.1	5055.2	16	16	16	Unique	4.2368	High	2	766.378	0	3.587e-06
FALSE	High	AVSLNQQLDLDLGK	2xiTRAQ4plex [N-Term; K14]	1	1	16	FBpp0086257	0	1802.03	1.178	1.048	2271.3	2676	2380.9	16	16	16	Unique	7.67977	High	2	901.523	0	1.391e-07
FALSE	High	IWHHTFYNELR	1xiTRAQ4plex [N-Term]	2	5	16	FBpp0071448; FBpp0070787	0	1659.85	0.71	1.25	745	529	931.4	16	15	16	Not Unique	4.04322	High	2	830.433	0	2.921e-05
FALSE	High	EQLLMPGVTMK	2xiTRAQ4plex [N-Term; K11]	1	1	16	FBpp0077690	0	1534.86	0.986	1.112	5313.3	5238.2	5908.4	16	16	16	Unique	4.22597	High	3	512.295	0	1.668e-05
FALSE	High	AAVVNFTSSLAK	2xiTRAQ4plex [N-Term; K12]	1	1	16	FBpp0100050	0	1495.87	1.293	1.719	2939.9	3802.7	5052.8	16	16	16	Unique	5.47915	High	2	748.444	0	5.171e-05
FALSE	High	IHIQLAGPGVEVHESDEVHQK	2xiTRAQ4plex [N-Term; K21]	1	1	16	FBpp0084828	0	2610.39	0.731	1.508	160.1	117	241.5	15	13	16	Unique	7.83495	High	3	870.806	0	1.568e-10
FALSE	High	EVGFSYTFMGNLGSK	2xiTRAQ4plex [N-Term; K15]	1	1	16	FBpp0311463	0	1924.97	1.275	1.079	1065.2	1358.5	1149.8	16	16	16	Unique	7.25959	High	2	962.996	0	1.128e-08
FALSE	High	VEDPLMFEDHIK	2xiTRAQ4plex [N-Term; K12]	1	1	16	FBpp0077690	0	1760.91	1.054	1.147	4289.1	4520.4	4917.9	16	16	16	Unique	5.88952	High	3	587.646	0	8.045e-08
FALSE	High	KDLYANIVMSGGTTMYPGIADR	2xiTRAQ4plex [N-Term; K1]	1	2	16	FBpp0071448	1	2661.36	1.563	1.617	462.3	722.8	747.6	16	16	16	Unique	9.25076	High	3	887.796	0	3.633e-11
FALSE	High	WEAGGQVSVIK	2xiTRAQ4plex [N-Term; K11]	1	2	16	FBpp0073422	0	1461.83	1.102	1.605	6065	6681.1	9732.5	16	16	16	Unique	4.82718	High	2	731.424	0	3.172e-05
FALSE	High	VEPLPDSYAGLGEGPHWDVAR	1xiTRAQ4plex [N-Term]	1	2	16	FBpp0073422	0	2409.2	1.136	1.546	2369.9	2692.5	3664.8	16	16	16	Unique	9.14562	High	3	803.741	0	2.976e-12
FALSE	High	LGEHNIDVLEGNEQFINAAK	2xiTRAQ4plex [N-Term; K20]	1	1	16	IPI:CON_Trypsin	0	2499.31	1.095	1.281	1123.1	1229.7	1438.4	16	16	16	Unique	10.2005	High	3	833.777	0	1.871e-09
FALSE	High	DLYANTVLSGGTTMYPGIADR	1xiTRAQ4plex [N-Term]	1	2	16	FBpp0070787	0	2359.17	0.874	1.371	1544.1	1349.9	2117.2	16	16	16	Unique	8.37888	High	3	787.068	0	1.309e-07
FALSE	High	GNCGYTLQLSSVK	2xiTRAQ4plex [N-Term; K13]; 1xMethylthio [C3]	1	1	16	FBpp0311463	0	1703.87	0.974	1.315	3104.4	3025	4082.7	16	16	16	Unique	6.81101	High	2	852.443	0	1.848e-07
FALSE	High	AQGDFNEFIEK	2xiTRAQ4plex [N-Term; K11]	1	2	15	FBpp0312403	0	1585.81	0.689	1.102	8288.8	5709.3	9131.5	15	15	15	Unique	5.2993	High	2	793.414	0	0.0001194
FALSE	High	NLPWNGGIIGLNSFGFGGANAHVILK	2xiTRAQ4plex [N-Term; K26]	1	2	15	FBpp0307371	0	2954.62	0.842	1.746	394	331.7	687.8	14	14	14	Unique	12.4967	High	3	985.55	0	1.56e-16
FALSE	High	VIPLDYNR	1xiTRAQ4plex [N-Term]	1	1	15	FBpp0072365	0	1133.64	1.236	1.011	1447.5	1789.4	1463.9	15	15	15	Unique	3.00558	High	2	567.327	0.0008987	0.0283
FALSE	High	IVNHLIENVQLTETYK	2xiTRAQ4plex [N-Term; K16]	1	1	15	FBpp0311463	0	2202.24	1.003	0.982	1628.7	1633.8	1599.7	15	15	15	Unique	8.07261	High	2	1101.63	0	1.888e-09
FALSE	High	FDYEMWMK	2xiTRAQ4plex [N-Term; K8]; 1xOxidation [M]	2	2	15	FBpp0077690; FBpp0073484	0	1453.67	0.895	1.079	7239.6	6476.5	7812.9	13	13	13	Not Unique	3.41535	High	2	727.344	0.005725	0.2507
FALSE	High	SSEFYWTVK	2xiTRAQ4plex [N-Term; K9]	1	1	15	FBpp0077690	0	1434.75	1.004	1.287	6054.2	6078.5	7793.8	15	15	15	Unique	4.51548	High	2	717.884	0	0.0002011
FALSE	High	IDEPLMFEEWIK	2xiTRAQ4plex [N-Term; K12]; 1xOxidation [M6]	1	1	15	FBpp0072365	0	1853.96	1.394	0.912	2661.7	3711.2	2427.5	15	15	15	Unique	5.55678	High	3	618.663	0	6.738e-06
FALSE	High	LVLPMGWQK	2xiTRAQ4plex [N-Term; K9]	1	1	15	FBpp0077690	0	1359.81	0.588	0.958	6295.4	3702.6	6028.3	15	15	15	Unique	3.73698	High	2	680.414	2.97e-05	0.001916
FALSE	High	ENIYEYNQESNWLTMMK	2xiTRAQ4plex [N-Term; K17]; 1xOxidation [M]	1	1	15	FBpp0073484	0	2497.16	0.864	1.064	783.5	677	833.5	8	8	8	Unique	7.37901	High	3	833.065	0	8.298e-08
FALSE	High	YPIEHGIITNWDDMEK	2xiTRAQ4plex [N-Term; K16]	2	4	15	FBpp0071448; FBpp0306215	0	2249.12	0.471	1.317	3478.8	1639	4579.9	15	15	15	Not Unique	5.65756	High	2	1125.07	0	7.139e-05
FALSE	High	ENLSQFVNDPK	2xiTRAQ4plex [N-Term; K11]	1	1	15	FBpp0072365	0	1578.84	0.818	0.967	910.3	744.7	880.2	15	15	15	Unique	4.05577	High	2	789.927	0	9.533e-06
FALSE	High	ITYTELYK	2xiTRAQ4plex [N-Term; K8]	1	1	15	FBpp0072365	0	1318.75	0.913	0.973	4516.7	4125.3	4396.2	15	15	15	Unique	3.63524	High	2	659.881	2.97e-05	0.003874
FALSE	High	NENGIIFSGTATYALK	2xiTRAQ4plex [N-Term; K16]	1	1	15	FBpp0311463	0	1987.07	0.764	1.087	2831.5	2163.5	3078.1	15	15	15	Unique	6.68883	High	2	994.048	0	4.864e-11
FALSE	High	DWETFAANVAWAR	1xiTRAQ4plex [N-Term]	1	1	15	FBpp0077690	0	1680.83	0.473	0.91	8264.2	3908.6	7524.2	15	13	15	Unique	5.4418	High	2	840.925	0	2.75e-06
FALSE	High	GEFFGALVK	2xiTRAQ4plex [N-Term; K9]	2	2	15	FBpp0073484; FBpp0072365	0	1255.73	0.846	1.028	5414.8	4583	5566.4	15	15	15	Not Unique	4.43962	High	2	628.369	0	0.000184
FALSE	High	AAVPSGASTGVHEALELR	1xiTRAQ4plex [N-Term]	1	2	14	FBpp0077573	0	1909.03	0.934	1.211	2400.4	2242.4	2906.5	14	14	14	Unique	8.23311	High	3	637.016	0	9.628e-11
FALSE	High	IENPAAIAELK	2xiTRAQ4plex [N-Term; K11]	1	1	14	FBpp0100050	0	1456.86	1.222	1.624	3217.8	3932.3	5224.2	14	14	14	Unique	5.44295	High	2	728.939	0	4.15e-05
FALSE	High	FKGTVAAEGGFLVVNGQK	3xiTRAQ4plex [N-Term; K2; K18]	2	2	14	FBpp0073922; FBpp0087977	1	2254.29	1.277	1.403	687.6	878.3	965	14	14	14	Not Unique	7.99025	High	2	1127.66	0	7.237e-11
FALSE	High	IINEPTAAAIAYGLDK	2xiTRAQ4plex [N-Term; K16]	3	10	14	FBpp0083974; FBpp0073448; FBpp0082519	0	1948.1	0.76	1.357	981.6	746	1332.5	7	7	7	Not Unique	7.10851	High	2	974.561	0	2.034e-09
FALSE	High	TILSDLVDSTGDYVK	2xiTRAQ4plex [N-Term; K15]	1	1	14	FBpp0311463	0	1914.03	0.661	0.944	2620.1	1733.1	2472.3	14	14	13	Unique	6.56017	High	2	957.525	0	7.066e-10
FALSE	High	AIELNQNGAIWK	2xiTRAQ4plex [N-Term; K12]	1	1	14	FBpp0100050	0	1644.93	0.733	1.528	5232.1	3832.9	7995.7	14	14	14	Unique	6.50261	High	2	822.972	0	1.681e-06
FALSE	High	QIEYGYDPQLIYYNGIGYSYR	1xiTRAQ4plex [N-Term]	1	1	14	FBpp0072365	0	2719.32	1.46	1.129	1124.1	1641.1	1269.5	13	13	13	Unique	7.52051	High	3	907.117	0	1.083e-08
FALSE	High	LMGLGEHWYSESNYILR	1xiTRAQ4plex [N-Term]	1	1	14	FBpp0073484	0	2212.1	0.501	0.912	2389.9	1197.3	2178.5	14	14	14	Unique	6.87927	High	2	1106.56	0	1.142e-10
FALSE	High	FDYEMWMK	2xiTRAQ4plex [N-Term; K8]	2	2	14	FBpp0077690; FBpp0073484	0	1437.68	0.553	1.03	7775.2	4299.3	8006	14	14	14	Not Unique	4.06719	High	2	719.35	0.0004722	0.01728
FALSE	High	ENIYEYNQESNWLTMMK	2xiTRAQ4plex [N-Term; K17]	1	1	14	FBpp0073484	0	2481.17	0.648	1.085	1541.6	998.7	1673.4	14	13	14	Unique	7.33751	High	2	1241.1	0	5.122e-08
FALSE	High	TTYLELYQK	2xiTRAQ4plex [N-Term; K9]	1	1	14	FBpp0088363	0	1446.81	0.463	0.991	4972	2303	4929.2	14	14	14	Unique	4.72168	High	2	723.91	0	0.0006846
FALSE	High	IISMQQGGDLGQIYK	2xiTRAQ4plex [N-Term; K15]	2	5	14	FBpp0076273; FBpp0076270	0	1939.06	0.588	1.218	2302.5	1354.3	2803.9	14	14	14	Not Unique	7.50297	High	2	970.038	0	1.299e-08
FALSE	High	AYHAGMCFMNSNLQLVQHSVK	2xiTRAQ4plex [N-Term; K21]; 1xMethylthio [C7]	1	1	14	FBpp0084828	0	2712.31	0.401	1.22	1044.8	419.2	1275	14	14	14	Unique	10.6592	High	3	904.783	0	7.887e-16
FALSE	High	SGETEDSFIGDLVVGLSTGQIK	2xiTRAQ4plex [N-Term; K22]	1	2	14	FBpp0077573	0	2540.33	0.761	1.232	415.8	316.4	512.4	10	10	10	Unique	8.75609	High	2	1270.68	0	5.721e-11
FALSE	High	IVPIVEPEVLPDGDHDLDR	1xiTRAQ4plex [N-Term]	2	3	14	FBpp0302781; FBpp0084372	0	2272.19	0.846	1.075	1858.7	1573	1997.4	14	14	14	Not Unique	6.64546	High	3	758.075	0	7.063e-09
FALSE	High	NWETFQHVVYWAR	1xiTRAQ4plex [N-Term]	1	1	14	FBpp0088363	0	1879.94	0.27	0.807	5684.5	1536.1	4589.4	14	14	14	Unique	6.33194	High	3	627.324	0	5.219e-07
FALSE	High	IYEAIHQGFVMDER	1xiTRAQ4plex [N-Term]	1	1	14	FBpp0087744	0	1851.92	1.323	1.101	4431.1	5860.2	4878.1	14	14	14	Unique	5.86659	High	2	926.47	0	2.288e-07
FALSE	High	LHALDVAIQVIIENSSGAVK	2xiTRAQ4plex [N-Term; K20]	1	2	14	FBpp0307371	0	2365.37	0.932	1.3	118.6	110.5	154.2	10	9	11	Unique	7.22842	High	4	592.1	0	2.763e-08
FALSE	High	DFGYPYEFELK	2xiTRAQ4plex [N-Term; K11]	1	1	14	FBpp0311463	0	1695.85	1.305	1.077	5177.1	6754.2	5574.3	14	14	14	Unique	4.8297	High	2	848.435	0	3.427e-05
FALSE	High	YSAQDININIQGNVQISGK	2xiTRAQ4plex [N-Term; K19]	1	1	13	FBpp0311463	0	2350.26	0.571	1.027	266.8	152.4	274.1	11	11	11	Unique	6.67177	High	3	784.093	0	3.69e-09
FALSE	High	VDIAYVIDSSFDSVK	2xiTRAQ4plex [N-Term; K15]	1	1	13	FBpp0311463	0	1946.04	1.149	0.993	1754.5	2015.6	1741.6	13	13	13	Unique	5.88591	High	2	973.527	0	1.936e-07
FALSE	High	GTDGQVIDEVINDFK	2xiTRAQ4plex [N-Term; K15]	1	5	13	FBpp0305272	0	1938.01	0.789	1.107	1296.1	1023	1435.4	13	13	13	Unique	7.29984	High	2	969.512	0	3.767e-09
FALSE	High	QTYVLNAQYGAQYVK	2xiTRAQ4plex [N-Term; K15]	1	1	13	FBpp0311463	0	2034.09	1.179	1.257	2313.4	2728.5	2909.1	13	13	13	Unique	7.09719	High	3	678.705	0	2.486e-09
FALSE	High	RGEWWLYNVHQLLSR	1xiTRAQ4plex [N-Term]	2	2	13	FBpp0077690; FBpp0073484	1	2101.12	1.011	1.144	322.8	326.5	369.4	8	10	7	Not Unique	6.69015	High	3	701.051	0	4.118e-09
FALSE	High	DWETFVR	1xiTRAQ4plex [N-Term]	1	1	13	FBpp0072365	0	1096.55	0.873	0.866	4263.5	3722.8	3690.7	13	13	13	Unique	3.27826	High	2	548.782	0.0002261	0.01157
FALSE	High	FYMPVDYTR	1xiTRAQ4plex [N-Term]; 1xOxidation [M3]	2	2	13	FBpp0077690; FBpp0072365	0	1351.65	1.05	0.93	758.4	796.3	705.3	13	13	13	Not Unique	2.81442	High	2	676.33	0.000715	0.02317
FALSE	High	LGQVGIMTIIR	1xiTRAQ4plex [N-Term]	1	3	13	FBpp0075491	0	1344.82	0.364	1.361	3740.4	1363.3	5089.6	13	13	13	Unique	4.3347	High	2	672.917	0	5.824e-06
FALSE	High	LGLWGTGDNEVVGSLSGFTR	1xiTRAQ4plex [N-Term]	1	3	13	FBpp0082129	0	2209.14	0.656	1.041	1447.2	949.8	1506.2	13	12	13	Unique	7.33146	High	2	1105.08	0	2.802e-12
FALSE	High	YDFPLDISEPHCGFPDR	1xiTRAQ4plex [N-Term]; 1xMethylthio [C12]	1	1	13	FBpp0077690	0	2197.98	0.148	0.808	2518.5	372.4	2034.8	13	13	13	Unique	7.32964	High	3	733.335	0	6.874e-11
FALSE	High	DPVFYKWHSYIDR	2xiTRAQ4plex [N-Term; K6]	1	1	13	FBpp0087744	1	2014.04	0.968	0.954	551.4	533.7	525.9	13	13	13	Unique	5.1509	High	2	1007.52	0	1.232e-07
FALSE	High	SSEAAQQEYITFVEGLVAK	2xiTRAQ4plex [N-Term; K19]	1	1	13	FBpp0076625	0	2358.24	0.697	1.191	646.1	450.1	769.7	12	12	13	Unique	8.43054	High	2	1179.64	0	3.568e-11
FALSE	High	AAYFGFYDTAR	1xiTRAQ4plex [N-Term]	1	2	13	FBpp0073278	0	1425.69	1.094	1.653	4199.2	4592.1	6941.7	13	13	13	Unique	4.74985	High	2	713.35	0	0.0001156
FALSE	High	VALGIPRPPPPEMPASLK	2xiTRAQ4plex [N-Term; K18]	1	1	13	FBpp0075461	0	2158.27	1.091	1.954	1301	1419	2542	13	13	13	Unique	6.73236	High	2	1079.65	0	1.666e-08
FALSE	High	SIAQVYFQFMHHLPK	2xiTRAQ4plex [N-Term; K15]	1	1	13	FBpp0073484	0	2134.15	0.357	0.805	2009	716.4	1617.5	13	13	13	Unique	7.41511	High	3	712.06	0	6.604e-12
FALSE	High	IDEPLMFEEWIK	2xiTRAQ4plex [N-Term; K12]	1	1	13	FBpp0072365	0	1837.96	0.972	0.955	1811.7	1760.4	1730.3	12	12	12	Unique	6.00907	High	2	919.492	0	5.759e-07
FALSE	High	HWPFEVVSADGKPK	3xiTRAQ4plex [N-Term; K12; K14]	1	1	13	FBpp0082519	0	2029.12	0.823	1.329	692.1	569.9	920	13	13	13	Unique	5.23309	High	4	508.032	0	2.872e-05
FALSE	High	VHASEELVEK	2xiTRAQ4plex [N-Term; K10]	1	1	13	FBpp0084828	0	1428.79	0.84	1.337	570.9	479.3	763.2	13	12	13	Unique	4.76436	High	2	714.901	0	1.396e-05
FALSE	High	DWKTWQWYK	3xiTRAQ4plex [N-Term; K3; K9]	1	1	12	FBpp0072365	1	1772.95	3.271	1.752	1195.5	3910.5	2095	12	12	12	Unique	4.36322	High	2	886.978	0	0.0006926
FALSE	High	TTLVHTFNSWLDVEPQVAEK	2xiTRAQ4plex [N-Term; K20]	1	1	12	FBpp0100050	0	2602.38	1.273	1.662	404.9	515.4	672.9	12	12	12	Unique	9.07535	High	3	868.138	0	2.516e-12
FALSE	High	IEEHELDLSNLVEQQVQGIQQEIVGR	1xiTRAQ4plex [N-Term]	1	3	12	FBpp0075491	0	3147.64	0.652	1.19	93.1	60.7	110.8	9	8	9	Unique	11.1213	High	3	1049.89	0	1.296e-14
FALSE	High	FVFEAEKFDYEMWMK	3xiTRAQ4plex [N-Term; K7; K15]	1	1	12	FBpp0077690	1	2432.2	2.705	1.7	1024	2769.8	1740.5	11	11	11	Unique	6.66528	High	2	1216.61	0	1.017e-06
FALSE	High	LVLEVAQHLGENTVR	1xiTRAQ4plex [N-Term]	1	2	12	FBpp0305828	0	1822.03	1.035	1.646	1814.7	1878.2	2986.4	12	12	12	Unique	6.15951	High	3	608.018	0	5.029e-08
FALSE	High	VPTPNVSVVDLTVR	1xiTRAQ4plex [N-Term]	2	2	12	FBpp0073922; FBpp0087977	0	1639.95	0.911	1.175	2856	2602.3	3355.7	12	12	12	Not Unique	5.91815	High	3	547.326	0	0.0004401
FALSE	High	LSEIVLHNLR	1xiTRAQ4plex [N-Term]	1	3	12	FBpp0075491	0	1337.8	0.311	1.198	2719.7	846.3	3258.2	12	12	12	Unique	4.56487	High	2	669.407	0	0.0002101
FALSE	High	DFKTWQWWK	3xiTRAQ4plex [N-Term; K3; K9]	2	2	12	FBpp0077690; FBpp0073484	1	1756.95	0.678	1.143	1364.4	924.5	1560.1	12	12	12	Not Unique	4.76681	High	3	586.326	0	1.411e-05
FALSE	High	VHLEAGVNHIK	2xiTRAQ4plex [N-Term; K11]	1	1	12	FBpp0088363	0	1504.88	0.258	0.794	525.4	135.8	417.1	12	12	12	Unique	6.10236	High	4	376.977	0	1.955e-07
FALSE	High	GGGPASASASATATANASSGGGGGGHGR	1xiTRAQ4plex [N-Term]	1	1	12	FBpp0307807	0	2372.11	1.629	0.419	12.4	20.2	5.2	5	5	2	Unique	6.70668	High	3	791.373	0	5.149e-10
FALSE	High	GEFFGALVMSHAK	2xiTRAQ4plex [N-Term; K13]; 1xOxidation [M9]	1	1	12	FBpp0077690	0	1697.89	1.146	1.06	611.6	701	648.4	12	12	12	Unique	5.41873	High	3	566.64	0	6.07e-09
FALSE	High	GNGEIQGTFIFNAPDGR	1xiTRAQ4plex [N-Term]	1	1	12	FBpp0311463	0	1936.96	1.188	1.039	1805.5	2145.1	1875.6	12	12	12	Unique	6.80056	High	2	968.99	0	6.296e-10
FALSE	High	LGVEFDEETLDGR	1xiTRAQ4plex [N-Term]	1	3	12	FBpp0099726	0	1623.8	0.846	0.825	3281.6	2776	2708	12	12	12	Unique	5.53204	High	2	812.407	0	2.883e-08
FALSE	High	TVAFVSTFATFFTR	1xiTRAQ4plex [N-Term]	1	2	12	FBpp0081370	0	1738.93	0.526	1.236	1269.5	667.8	1569.3	12	9	12	Unique	5.20652	High	2	869.973	0	4.554e-06
FALSE	High	LNHKPFNFEFTIDSDK	3xiTRAQ4plex [N-Term; K4; K16]	1	1	12	FBpp0072365	0	2384.26	1.346	1.143	159.1	214.1	181.9	10	12	11	Unique	5.86891	High	3	795.428	0	1.128e-08
FALSE	High	EKPIIISSIAELLGDR	2xiTRAQ4plex [N-Term; K2]	1	1	12	FBpp0311463	0	2042.21	0.43	0.842	846.8	364.1	712.9	12	11	12	Unique	6.87795	High	3	681.415	0	1.218e-09
FALSE	High	ENIYEFNQETK	2xiTRAQ4plex [N-Term; K11]	1	1	12	FBpp0077690	0	1702.85	1.144	1.109	925.7	1059.4	1026.5	12	12	12	Unique	5.58001	High	2	851.937	0	3.343e-05
FALSE	High	GLFNFFYYAK	2xiTRAQ4plex [N-Term; K10]	2	2	12	FBpp0077690; FBpp0073484	0	1557.83	0.521	0.881	5134.7	2674.1	4524.1	12	11	12	Not Unique	5.50858	High	2	779.424	0	0.0001227
FALSE	High	LDAVEHTTLIIVDLR	1xiTRAQ4plex [N-Term]	1	1	12	FBpp0311463	0	1852.07	0.977	1.123	714.7	698.6	802.3	12	12	12	Unique	6.382	High	2	926.543	0	1.805e-08
FALSE	High	TYYGVPQWHR	1xiTRAQ4plex [N-Term]	1	1	12	FBpp0088363	0	1450.73	0.72	1.033	718.4	517.1	742.1	12	12	12	Unique	3.72904	High	2	725.873	0	0.001128
FALSE	High	VINDNFEIVEGLMTTVHATTATQK	2xiTRAQ4plex [N-Term; K24]	2	2	12	FBpp0073922; FBpp0087977	0	2920.53	0.917	1.265	345.3	316.6	436.9	10	10	10	Not Unique	11.183	High	3	974.185	0	3.73e-14
FALSE	High	TTYTELYYYTMMAFDGK	2xiTRAQ4plex [N-Term; K17]; 1xOxidation [M]	2	2	12	FBpp0077690; FBpp0073484	0	2402.12	0.561	0.907	709.9	398	644.1	7	7	6	Not Unique	6.80824	High	3	801.382	0	2.857e-06
FALSE	High	DVETTMGMNLTGMIQSTMMAMPYMDK	2xiTRAQ4plex [N-Term; K26]	1	1	12	FBpp0079408	0	3215.45	0.416	0.756	89.8	37.4	67.9	10	7	9	Unique	7.39778	High	3	1072.5	0	1.845e-07
FALSE	High	FDVETINVLGNIIQGNADSVDK	2xiTRAQ4plex [N-Term; K22]	1	1	12	FBpp0088363	0	2649.4	0.182	0.944	361.3	65.9	341	10	7	10	Unique	8.4546	High	3	883.814	0	1.202e-10
FALSE	High	NTPEEIALATVQALR	1xiTRAQ4plex [N-Term]	2	3	12	FBpp0302781; FBpp0084372	0	1769.99	0.537	0.953	3257.4	1748.6	3105.2	12	11	11	Not Unique	5.85297	High	2	885.504	0	1.77e-07
FALSE	High	DPMYYMFYK	2xiTRAQ4plex [N-Term; K9]	1	1	12	FBpp0077690	0	1545.74	0.408	0.837	3703.1	1512.5	3101.1	12	12	12	Unique	3.95581	High	2	773.379	2.97e-05	0.001978
FALSE	High	KNFVQIDSFVYPFIAGTNTIK	3xiTRAQ4plex [N-Term; K1; K21]	1	1	12	FBpp0072365	1	2834.58	1.465	1.445	543.7	796.4	785.8	10	11	11	Unique	9.25254	High	3	945.539	0	3.156e-10
FALSE	High	QENVEDVLEYYLGPK	2xiTRAQ4plex [N-Term; K15]	1	1	12	FBpp0311463	0	2084.08	1.184	1.052	1842.8	2181.4	1938.8	12	12	12	Unique	7.59417	High	2	1042.55	0	1.811e-07
FALSE	High	ILSSVGVEVDAER	1xiTRAQ4plex [N-Term]	1	1	12	FBpp0086252	0	1517.83	0.633	1.109	3261.4	2064.5	3616.5	12	12	12	Unique	5.29824	High	2	759.422	0	1.367e-07
FALSE	High	GFGVSVQGIIIYR	1xiTRAQ4plex [N-Term]	1	2	12	FBpp0073278	0	1552.9	0.915	1.478	1693.1	1549.4	2502.3	12	12	12	Unique	5.4226	High	2	776.953	0	8.497e-08
FALSE	High	MMGLDQEWYVEDKYFLR	2xiTRAQ4plex [N-Term; K13]; 1xOxidation [M]	1	1	11	FBpp0072365	1	2527.22	4.901	1.366	242.3	1187.6	331	6	6	6	Unique	6.19114	High	3	843.082	0	8.203e-06
FALSE	High	SGTGIAAMSVMRPELIMK	2xiTRAQ4plex [N-Term; K18]; 1xOxidation [M]	1	1	11	FBpp0085485	0	2196.18	1.412	1.509	525.4	741.7	792.7	6	6	6	Unique	5.48828	High	2	1098.6	0	2.268e-07
FALSE	High	QKFLFEIVYR	2xiTRAQ4plex [N-Term; K2]	2	2	11	FBpp0077690; FBpp0073484	1	1630.96	3.071	1.63	1100.3	3379.1	1793.7	11	11	11	Not Unique	4.55465	High	3	544.325	0	9.083e-06
FALSE	High	WNTDNTLFTEVAVQDQLLEGLK	2xiTRAQ4plex [N-Term; K22]	1	1	11	FBpp0304343	0	2822.48	1.002	1.808	245.9	246.3	444.7	10	10	11	Unique	8.12833	High	2	1411.75	0	4.408e-09
FALSE	High	AEGGGIDLISHIITR	1xiTRAQ4plex [N-Term]	1	3	11	FBpp0305431	0	1695.95	0.829	1.31	2255	1869.3	2955	11	11	11	Unique	6.48349	High	2	848.485	0	1.433e-08
FALSE	High	EQTQRPSLMDIVGMR	1xiTRAQ4plex [N-Term]	1	3	11	FBpp0075491	0	1904.98	0.399	0.984	2217.5	884.1	2181.9	11	11	11	Unique	5.14824	High	2	953	5.894e-05	0.004157
FALSE	High	EQLLMPGVTLK	2xiTRAQ4plex [N-Term; K11]	1	1	11	FBpp0073484	0	1516.9	0.667	1.056	4424.3	2949.7	4672.6	11	11	11	Unique	4.45386	High	3	506.31	0	0.0003639
FALSE	High	AIFGESDALIAEK	2xiTRAQ4plex [N-Term; K13]	1	2	11	FBpp0084948	0	1651.91	0.731	1.029	2753.2	2012	2832.5	11	11	11	Unique	6.16734	High	2	826.463	0	7.807e-08
FALSE	High	LAPITGVTAYTVNPGITR	1xiTRAQ4plex [N-Term]	1	1	11	FBpp0100050	0	1988.13	2.016	2.085	1389.7	2802	2896.9	11	11	11	Unique	7.0123	High	2	994.576	0	2.103e-09
FALSE	High	VVIVNWDGVSPSAK	2xiTRAQ4plex [N-Term; K14]	1	2	11	FBpp0073422	0	1759	0.945	1.495	1977.2	1868.8	2956.5	11	11	11	Unique	5.62585	High	2	880.009	0	8.151e-07
FALSE	High	FYSLCHLLK	2xiTRAQ4plex [N-Term; K9]; 1xMethylthio [C5]	1	1	11	FBpp0082902	0	1457.79	1.225	2.118	1931.9	2366.7	4092.7	11	11	11	Unique	4.33201	High	2	729.402	0.0001163	0.00607
FALSE	High	SLIGNENAAYNVEFFLDSK	2xiTRAQ4plex [N-Term; K19]	1	1	11	FBpp0311463	0	2419.24	1.299	1.117	648.6	842.4	724.7	11	11	11	Unique	8.72044	High	2	1210.13	0	2.006e-09
FALSE	High	AVAWLESHPPAPEHPR	1xiTRAQ4plex [N-Term]	1	2	11	FBpp0305734	0	1938.01	0.944	0.739	642.1	606.1	474.5	11	11	11	Unique	7.34936	High	4	485.26	0	5.038e-08
FALSE	High	VATVSLPR	1xiTRAQ4plex [N-Term]	1	1	11	IPI:CON_Trypsin	0	986.611	0.919	1.061	1565.4	1438.7	1661.1	11	11	11	Unique	3.04257	High	2	493.812	0.0002014	0.006523
FALSE	High	LSTEVEDLQLEVDR	1xiTRAQ4plex [N-Term]	2	20	11	FBpp0080455; FBpp0080457	0	1789.93	1.563	1.429	2032.1	3177	2904.2	11	11	11	Not Unique	6.13209	High	2	895.476	0	1.727e-07
FALSE	High	LAENISGVILFHETLYQK	2xiTRAQ4plex [N-Term; K18]	2	3	11	FBpp0302781; FBpp0084372	0	2363.32	0.907	1.174	833.2	755.4	978.4	11	11	11	Not Unique	7.61021	High	3	788.451	0	3.993e-11
FALSE	High	QEWTDGAAALSDALDLEIK	2xiTRAQ4plex [N-Term; K19]	1	4	11	FBpp0084996	0	2334.21	1.002	0.919	885.6	887.2	813.8	11	11	11	Unique	8.38816	High	2	1167.62	0	2.478e-12
FALSE	High	RIPASILAEFYPR	1xiTRAQ4plex [N-Term]	1	1	11	FBpp0290875	1	1676.96	0.942	1.381	549.5	517.7	758.8	11	10	11	Unique	5.89854	High	3	559.661	0	2.948e-07
FALSE	High	EFSWTAEDR	1xiTRAQ4plex [N-Term]	1	1	11	FBpp0072365	0	1284.6	1.138	1.001	2536	2887.1	2537.8	11	11	11	Unique	3.90547	High	2	642.805	8.737e-05	0.00467
FALSE	High	TVEAEAAHGTVTR	1xiTRAQ4plex [N-Term]	1	5	11	FBpp0305272	0	1485.78	1.042	1.111	271.6	283	301.8	11	11	11	Unique	5.08753	High	3	495.931	0	2.028e-09
FALSE	High	FFEAYKAHALLPK	3xiTRAQ4plex [N-Term; K6; K13]	1	1	11	FBpp0077690	1	1967.15	0.896	1.217	694.3	621.9	845	11	11	11	Unique	5.83889	High	2	984.083	0	1.604e-07
FALSE	High	LGFLTFCPTNLGTTIR	1xiTRAQ4plex [N-Term]; 1xMethylthio [C7]	2	5	11	FBpp0076273; FBpp0076270	0	1944.02	0.482	1.479	1883.3	908.4	2785.6	10	10	11	Not Unique	6.04504	High	3	648.682	0	1.898e-05
FALSE	High	KMGQMMGHIDVMINGEGVLLDK	3xiTRAQ4plex [N-Term; K1; K22]	1	1	11	FBpp0079408	1	2848.49	0.5	0.728	529.4	264.8	385.4	10	10	10	Unique	7.75634	High	2	1424.76	0	1.799e-10
FALSE	High	AVFPSIVGRPR	1xiTRAQ4plex [N-Term]	3	7	11	FBpp0071448; FBpp0070787; FBpp0306215	0	1342.81	1.38	1.312	346.4	478.1	454.6	11	11	11	Not Unique	4.72588	High	3	448.277	0	0.0001731
FALSE	High	ILLEIKFPTK	3xiTRAQ4plex [N-Term; K6; K10]	1	2	11	FBpp0073422	1	1634.06	3.678	2.52	1583.1	5822.2	3989.6	11	11	11	Unique	5.00588	High	2	817.539	0	0.0005081
FALSE	High	ATSVRPQFDGLAFPPR	1xiTRAQ4plex [N-Term]	2	14	11	FBpp0080455; FBpp0080457	0	1903.03	1.591	1.288	1169.4	1860.7	1506.7	11	11	11	Not Unique	4.37732	High	2	952.021	0	4.24e-05
FALSE	High	FVFEAEKFDYEMWMK	3xiTRAQ4plex [N-Term; K7; K15]; 1xOxidation [M]	1	1	11	FBpp0077690	1	2448.2	3.026	1.442	557.2	1686.3	803.5	9	9	9	Unique	6.22108	High	3	816.738	0	3.557e-06
FALSE	High	AIAELGIYPAVDPLDSTSR	1xiTRAQ4plex [N-Term]	1	2	10	FBpp0305828	0	2132.14	1.056	1.65	437.4	462.1	721.7	8	9	9	Unique	5.69982	High	2	1066.58	0	4.506e-08
FALSE	High	MLNQITSSLADTLFK	2xiTRAQ4plex [N-Term; K15]	1	1	10	FBpp0311463	0	1970.09	0.799	0.912	1128.4	901.8	1028.9	10	10	10	Unique	7.11817	High	2	985.553	0	8.63e-09
FALSE	High	AFVHWYVGEGMEEGEFSEAR	1xiTRAQ4plex [N-Term]	1	2	10	FBpp0081062	0	2474.12	0.973	1.129	307.5	299.1	347.3	10	10	10	Unique	8.65338	High	3	825.38	0	9.631e-14
FALSE	High	VVDLLAPYAK	2xiTRAQ4plex [N-Term; K10]	1	2	10	FBpp0305828	0	1376.84	1.018	1.843	1886	1920.1	3475.8	10	10	10	Unique	4.47242	High	2	688.929	0	5.623e-05
FALSE	High	SYDYDFETGVASNPK	2xiTRAQ4plex [N-Term; K15]	1	2	10	FBpp0073422	0	1980.94	1.175	1.612	2901.5	3408.4	4675.9	10	10	10	Unique	7.15855	High	2	990.977	0	1.838e-09
FALSE	High	FVFEAEK	2xiTRAQ4plex [N-Term; K7]	1	1	10	FBpp0077690	0	1157.64	0.675	1.069	1320.2	891.6	1411	10	10	10	Unique	3.32482	High	2	579.329	0.0008987	0.02623
FALSE	High	AVCMLSNTTAIAEAWAR	1xiTRAQ4plex [N-Term]; 1xMethylthio [C3]	1	3	10	FBpp0081062	0	1997.97	0.659	1.482	871.1	573.9	1290.6	10	9	10	Unique	6.73616	High	2	999.497	0	2.511e-10
FALSE	High	EALNLISDAIAK	2xiTRAQ4plex [N-Term; K12]	1	2	10	FBpp0077573	0	1545.91	0.696	1.132	1777.2	1236.1	2011	10	10	10	Unique	5.29421	High	2	773.464	0	9.867e-06
FALSE	High	TITLEVEPSDTIENVK	2xiTRAQ4plex [N-Term; K16]	1	5	10	FBpp0079606	0	2076.13	0.829	1.365	846	701.2	1154.6	9	10	10	Unique	6.65594	High	2	1038.58	0	1.111e-09
FALSE	High	WLSMMK	2xiTRAQ4plex [N-Term; K6]; 1xOxidation [M]	1	1	10	FBpp0077690	0	1099.59	0.982	1.068	1041.3	1022.3	1111.9	9	9	9	Unique	2.09157	High	2	550.297	0.001082	0.03834
FALSE	High	VEDPLMFEEYIAMGK	2xiTRAQ4plex [N-Term; K15]	1	1	10	FBpp0073484	0	2060.03	0.539	1.059	1859.1	1002.3	1969.7	10	10	10	Unique	6.22595	High	2	1030.53	0	1.861e-08
FALSE	High	HIFTFDGLNFAYPGNCK	2xiTRAQ4plex [N-Term; K17]; 1xMethylthio [C16]	1	1	10	FBpp0311463	0	2278.1	0.719	1.039	1752.8	1260.5	1821.6	10	10	10	Unique	7.55832	High	2	1139.56	0	5.736e-09
FALSE	High	YIGDEFEFR	1xiTRAQ4plex [N-Term]	1	2	10	FBpp0073422	0	1319.64	1.184	1.616	4640.9	5493.4	7501.2	10	10	10	Unique	4.05546	High	2	660.323	0	9.584e-05
FALSE	High	AIDEYEFFVPNMYFK	2xiTRAQ4plex [N-Term; K15]; 1xOxidation [M12]	1	1	10	FBpp0077690	0	2217.08	1.74	1.173	524.4	912.3	615.3	9	10	10	Unique	5.12556	High	2	1109.05	0	4.598e-07
FALSE	High	SIAQVYFQFMHYLPK	2xiTRAQ4plex [N-Term; K15]; 1xOxidation [M10]	1	1	10	FBpp0077690	0	2176.15	0.93	1.024	518.4	482.1	530.9	10	9	10	Unique	7.91177	High	3	726.059	0	4.579e-10
FALSE	High	QVESLIADVLLGR	1xiTRAQ4plex [N-Term]	1	3	10	FBpp0075491	0	1556.91	0.308	1.19	1990.1	613.6	2368.7	10	8	10	Unique	5.50947	High	2	778.967	0	1.626e-06
FALSE	High	KVYLDGLFR	2xiTRAQ4plex [N-Term; K1]	1	1	10	FBpp0311463	1	1398.83	1.284	0.951	649.8	834.5	617.9	10	10	10	Unique	4.25501	High	3	466.947	0	7.061e-05
FALSE	High	LNPQHTIPTLVDNGFAIWESR	1xiTRAQ4plex [N-Term]	1	2	10	FBpp0082077	0	2552.34	0.803	1.356	399.6	320.8	542	5	5	5	Unique	8.35483	High	3	851.458	0	1.724e-10
FALSE	High	CSVGFPVVAEFPIPAPCGCNR	1xiTRAQ4plex [N-Term]; 3xMethylthio [C1; C17; C19]	1	1	10	FBpp0082902	0	2445.08	0.888	2.548	400.6	355.8	1020.9	7	7	8	Unique	6.83572	High	3	815.706	0	2.979e-07
FALSE	High	DLTDYLMK	2xiTRAQ4plex [N-Term; K8]	3	6	10	FBpp0071448; FBpp0070787; FBpp0306215	0	1286.69	0.647	1.347	4362.4	2823.3	5877.4	10	10	10	Not Unique	4.12232	High	2	643.851	2.97e-05	0.001733
FALSE	High	LMTDDEILEMLQR	1xiTRAQ4plex [N-Term]; 1xOxidation [M]	1	3	10	FBpp0075491	0	1766.88	0.508	0.781	4157.9	2110.2	3248.1	10	10	10	Unique	5.24197	High	2	883.95	0	5.836e-06
FALSE	High	LNHKPFSYTYTIDSAR	2xiTRAQ4plex [N-Term; K4]	1	1	10	FBpp0073484	0	2201.16	0.993	1.488	164.4	163.2	244.6	8	8	9	Unique	3.727	High	2	1101.07	0	1.223e-05
FALSE	High	DTVNRPGFAEHFFK	2xiTRAQ4plex [N-Term; K14]	1	5	10	FBpp0084996	0	1953.02	1.069	0.885	215	229.9	190.2	10	10	10	Unique	3.69953	High	2	977.008	0	2.157e-05
FALSE	High	FPQHLLLPR	1xiTRAQ4plex [N-Term]	1	3	10	FBpp0075491	0	1264.76	0.348	0.949	634.9	221.1	602.8	10	10	10	Unique	3.54487	High	3	422.261	0	0.0003214
FALSE	High	NINPVLLVNALALAIR	1xiTRAQ4plex [N-Term]	1	3	10	FBpp0075491	0	1848.16	0.197	0.999	858.3	169.3	857.5	7	6	7	Unique	6.10596	High	3	616.727	0	3.811e-07
FALSE	High	NFDIVLSAQEIR	1xiTRAQ4plex [N-Term]	1	2	10	FBpp0307371	0	1548.85	0.744	1.48	2182.1	1622.8	3229	10	10	10	Unique	5.22597	High	2	774.931	0	1.223e-06
FALSE	High	GDNVPIFLHEIPNLFYK	2xiTRAQ4plex [N-Term; K17]	1	1	10	FBpp0084968	0	2304.26	0.996	1.813	368	366.5	667.1	10	10	10	Unique	7.12843	High	2	1152.64	0	1.49e-09
FALSE	High	AANQPESTIVVVGTVTDDAR	1xiTRAQ4plex [N-Term]	1	1	10	FBpp0311286	0	2187.14	0.897	1.252	873.7	783.8	1094.2	10	10	10	Unique	7.79113	High	2	1094.08	0	3.286e-11
FALSE	High	YQYHLDSFIITGNNFK	2xiTRAQ4plex [N-Term; K16]	1	1	10	FBpp0311463	0	2248.16	1.115	1.201	958.5	1068.8	1150.7	10	10	9	Unique	7.53795	High	2	1124.59	0	2.936e-10
FALSE	High	EYMDVYYK	2xiTRAQ4plex [N-Term; K8]	1	1	10	FBpp0077690	0	1398.69	1.026	1.095	4749.8	4871.4	5201.8	10	10	10	Unique	4.04063	High	2	699.851	5.894e-05	0.003929
FALSE	High	VDATVEGELAEQYAVR	1xiTRAQ4plex [N-Term]	1	1	10	FBpp0075401	0	1893.97	0.744	1.256	1566.6	1165.5	1967.1	10	10	10	Unique	6.77377	High	2	947.493	0	2.012e-09
FALSE	High	YYVTIIDAPGHR	1xiTRAQ4plex [N-Term]	1	2	10	FBpp0087142	0	1548.83	0.561	1.057	1699.4	954.1	1795.7	10	10	10	Unique	5.18938	High	3	516.951	0	2.12e-06
FALSE	High	AGGEVLTFDQLALR	1xiTRAQ4plex [N-Term]	1	1	10	FBpp0311286	0	1633.9	0.765	1.132	2107.6	1611.4	2385.7	10	10	10	Unique	6.00913	High	2	817.459	0	2.724e-08
FALSE	High	TADGQVFDLHKPEAIK	3xiTRAQ4plex [N-Term; K11; K16]	1	1	10	FBpp0072365	0	2201.23	0.651	0.828	892.8	581.3	739.3	10	10	10	Unique	6.58736	High	2	1101.12	0	3.491e-08
FALSE	High	VVFVPVDVTSEK	2xiTRAQ4plex [N-Term; K12]	1	1	10	FBpp0074285	0	1606.93	0.561	1.579	2212.2	1241.5	3493	10	10	10	Unique	4.32602	High	2	803.969	0	4.589e-06
FALSE	High	EMYDGITELIK	2xiTRAQ4plex [N-Term; K11]	2	5	10	FBpp0076273; FBpp0076270	0	1599.85	0.856	1.228	3293.9	2819.9	4046.5	10	10	10	Not Unique	5.70119	High	2	800.436	0	1.609e-05
FALSE	High	ELVNDVQPDGFVSK	2xiTRAQ4plex [N-Term; K14]	1	1	10	FBpp0087822	0	1834.98	1.864	1.258	1831.1	3413	2304	10	10	10	Unique	6.1317	High	2	918	0	1.746e-07
FALSE	High	ALDSMQASLEAEAK	2xiTRAQ4plex [N-Term; K14]	2	20	10	FBpp0080455; FBpp0080457	0	1751.91	1.168	1.598	1990.2	2323.6	3181.3	10	10	10	Not Unique	7.1608	High	2	876.462	0	8.64e-08
FALSE	High	FEMYSQIQNFFSR	1xiTRAQ4plex [N-Term]	1	1	10	FBpp0072365	0	1840.88	0.476	0.647	2257.8	1074.7	1461	10	10	10	Unique	5.69294	High	2	920.952	0	2.138e-06
FALSE	High	FYYIDTTDYEVK	2xiTRAQ4plex [N-Term; K12]	1	2	10	FBpp0073422	0	1844.92	1.114	1.576	2045	2278.3	3223.4	10	10	10	Unique	5.375	High	2	922.968	0	5.818e-07
FALSE	High	HIIYIVGDFSK	2xiTRAQ4plex [N-Term; K11]	1	1	10	FBpp0311463	0	1579.91	0.986	0.988	702.8	693.3	694.2	10	10	10	Unique	4.41262	High	2	790.46	0	5.862e-05
FALSE	High	LILELK	2xiTRAQ4plex [N-Term; K6]	2	7	9	FBpp0073422; FBpp0307825	0	1016.7	0.573	1.249	374.2	214.5	467.3	3	3	3	Not Unique	2.54101	High	2	508.852	0.000552	0.02117
FALSE	High	GVDLVLNSLSEEK	2xiTRAQ4plex [N-Term; K13]	1	2	9	FBpp0307371	0	1690.95	0.724	1.706	1536.2	1112.3	2621.4	9	9	9	Unique	5.94823	High	3	564.323	0	4.43e-06
FALSE	High	SIDIPWTTSDVTPLVEIYR	1xiTRAQ4plex [N-Term]	1	3	9	FBpp0075491	0	2349.25	0.162	0.902	766.4	124.3	691.4	9	7	8	Unique	6.27597	High	3	783.762	0	6.073e-09
FALSE	High	EVAAFAQFGSDLDAATQQLLNR	1xiTRAQ4plex [N-Term]	1	1	9	FBpp0071794	0	2509.28	1.16	1.92	446	517.3	856.5	8	8	8	Unique	9.21985	High	3	837.104	0	1.64e-13
FALSE	High	TPVVMENLVFHR	1xiTRAQ4plex [N-Term]	1	2	9	FBpp0307371	0	1585.86	0.79	1.69	2346.9	1854.2	3965.8	9	9	9	Unique	6.71121	High	3	529.298	0	3.509e-07
FALSE	High	DPANINWASAGAEYVVESTGVFTTIDK	2xiTRAQ4plex [N-Term; K27]	1	1	9	FBpp0087977	0	3143.58	0.542	0.98	60.2	32.6	59	7	7	7	Unique	8.73735	High	3	1048.54	0	5.263e-11
FALSE	High	IQEVIGQVLNQVNVNSLR	1xiTRAQ4plex [N-Term]	1	3	9	FBpp0075491	0	2167.23	0.359	0.816	869	312.4	709.3	9	9	9	Unique	8.18655	High	3	723.086	0	1.657e-09
FALSE	High	EQLEAEAQGHH	1xiTRAQ4plex [N-Term]	1	1	9	FBpp0311983	0	1392.66	0.915	1.268	88.9	81.3	112.7	9	9	9	Unique	3.89078	High	3	464.892	0	0.0002322
FALSE	High	LPPNVVAVPDLVEAAK	2xiTRAQ4plex [N-Term; K16]	1	3	9	FBpp0305431	0	1920.14	0.929	1.313	1620.1	1505.1	2127.2	9	9	9	Unique	5.59126	High	3	640.724	0	4.72e-06
FALSE	High	AVQQQLIDDHFLFK	2xiTRAQ4plex [N-Term; K14]	2	5	9	FBpp0076273; FBpp0076270	0	1990.1	0.993	1.252	1896.1	1883.3	2374.7	9	9	9	Not Unique	7.58174	High	2	995.56	0	6.154e-08
FALSE	High	QSDSETLLELAAFPHPNK	2xiTRAQ4plex [N-Term; K18]	1	1	9	FBpp0311463	0	2285.2	0.454	0.76	851.8	386.9	647.1	9	9	9	Unique	8.08489	High	2	1143.11	0	1.519e-09
FALSE	High	AMNPVMSILMPWR	1xiTRAQ4plex [N-Term]	1	3	9	FBpp0075491	0	1689.88	0.206	0.82	3434.4	709.2	2817.6	9	9	9	Unique	5.31084	High	2	845.449	0	1.772e-06
FALSE	High	DFPELSVEIDGVTESIMK	2xiTRAQ4plex [N-Term; K18]	1	1	9	FBpp0079999	0	2297.18	1.057	1.729	444.7	470.1	768.9	9	9	9	Unique	7.31987	High	2	1149.1	0	1.096e-09
FALSE	High	IPLVYLPPEMMYWNTK	2xiTRAQ4plex [N-Term; K16]	1	3	9	FBpp0307010	0	2283.22	0.623	1.648	1037.9	646.2	1710.1	9	9	9	Unique	6.42676	High	3	761.749	0	4.354e-07
FALSE	High	AANVEVEPYWPGLFAK	2xiTRAQ4plex [N-Term; K16]	1	1	9	FBpp0077716	0	2079.12	0.87	1.306	574.6	499.9	750.7	9	9	9	Unique	5.6176	High	2	1040.07	0	5.665e-07
FALSE	High	KSSEFYWTVK	3xiTRAQ4plex [N-Term; K1; K10]	1	1	9	FBpp0077690	1	1706.95	1.535	1.57	1252.4	1922.8	1965.7	7	8	9	Unique	4.53607	High	2	853.977	0	0.0002614
FALSE	High	AYLPVNESFGFTADLR	1xiTRAQ4plex [N-Term]	1	1	9	FBpp0085265	0	1944	0.718	1.048	2576.4	1849	2700.5	9	9	9	Unique	5.72408	High	2	972.509	0	1.854e-07
FALSE	High	MGQMMGHIDVMINGEGVLLDK	2xiTRAQ4plex [N-Term; K21]; 1xOxidation [M]	1	1	9	FBpp0079408	0	2592.29	0.443	0.759	63.2	28	48	3	3	3	Unique	7.61671	High	3	864.771	0	1.672e-09
FALSE	High	DLYLYNEESK	2xiTRAQ4plex [N-Term; K10]	1	1	9	FBpp0073484	0	1561.8	0.695	0.973	704.9	489.6	685.8	9	9	9	Unique	4.51208	High	2	781.408	0	6.801e-06
FALSE	High	VELTPPTPADIPAIR	1xiTRAQ4plex [N-Term]	1	1	9	FBpp0079756	0	1733.99	0.986	1.65	2732.6	2693.5	4508.9	9	9	9	Unique	4.8411	High	2	867.505	0	7.294e-06
FALSE	High	IAQEEIFGPVQSIFK	2xiTRAQ4plex [N-Term; K15]	1	2	9	FBpp0084452	0	1994.12	0.513	0.999	884.2	453.7	883.2	9	9	9	Unique	6.24015	High	2	997.573	0	5.953e-08
FALSE	High	DFAAGGISAAVSK	2xiTRAQ4plex [N-Term; K13]	1	2	9	FBpp0073278	0	1481.82	0.768	1.124	3499	2686.9	3933.1	9	9	9	Unique	5.52408	High	2	741.418	0	5.845e-07
FALSE	High	DPELAHYFEENFLGK	2xiTRAQ4plex [N-Term; K15]	1	2	9	FBpp0304478	0	2097.05	0.852	0.828	1526.7	1300.7	1264.5	9	9	9	Unique	7.92659	High	3	699.695	0	9.293e-07
FALSE	High	LAGADIETYLLEK	2xiTRAQ4plex [N-Term; K13]	2	20	9	FBpp0080455; FBpp0080457	0	1723.97	1.633	1.62	1102.4	1800.7	1786.4	9	9	9	Not Unique	6.8221	High	2	862.495	0	4.078e-07
FALSE	High	NLTPGTVLILLAGR	1xiTRAQ4plex [N-Term]	1	2	9	FBpp0085166	0	1581.98	0.765	1.286	2459.8	1881	3163.8	8	9	8	Unique	4.92663	High	2	791.5	0	4.591e-06
FALSE	High	LVTYYDIVDFDVTNLLNDK	2xiTRAQ4plex [N-Term; K19]	1	1	9	FBpp0072365	0	2548.34	1.119	1.031	317.2	355	327	6	7	8	Unique	8.16007	High	3	850.123	0	8.232e-10
FALSE	High	AFVAIGDNNGHIGLGVK	2xiTRAQ4plex [N-Term; K17]	1	1	9	FBpp0311561	0	1970.11	1.544	1.442	1889.4	2917.2	2723.8	9	9	9	Unique	8.06361	High	3	657.373	0	6.786e-11
FALSE	High	VNPVLFQYAYAVAVAHRPDTR	1xiTRAQ4plex [N-Term]	1	1	9	FBpp0291497	0	2531.36	1.505	1.229	436	656.2	536	8	8	8	Unique	7.80455	High	4	633.599	0	5.763e-10
FALSE	High	IMDPNIIGQEHYNVAR	1xiTRAQ4plex [N-Term]	1	2	9	FBpp0305828	0	2014.03	1.054	1.686	898	946.5	1513.7	9	9	9	Unique	6.91482	High	3	672.017	0	1.818e-11
FALSE	High	MMDTNGELGEFLFDK	2xiTRAQ4plex [N-Term; K15]	1	4	9	FBpp0084996	0	2034.98	1.025	0.936	1455	1491.9	1362.6	9	9	9	Unique	7.59309	High	2	1018	0	1.929e-08
FALSE	High	EVTPTMHWQM	1xiTRAQ4plex [N-Term]	1	1	9	FBpp0079408	0	1403.66	0.688	0.755	2570.2	1768.6	1939.9	9	9	9	Unique	3.92442	High	2	702.337	0	0.001552
FALSE	High	ATITYPSGVQVELGK	2xiTRAQ4plex [N-Term; K15]	1	1	9	FBpp0083648	0	1851.05	0.925	0.56	2456.9	2272	1375.6	9	9	9	Unique	6.33559	High	3	617.69	0	5.886e-09
FALSE	High	DVSAAFLVGAMPR	1xiTRAQ4plex [N-Term]	1	1	9	FBpp0311560	0	1477.8	0.625	1.107	1544.6	965.3	1709.4	9	9	9	Unique	5.55843	High	2	739.406	0	1.881e-06
FALSE	High	TLFEVQPLMEK	2xiTRAQ4plex [N-Term; K11]	1	2	9	FBpp0073422	0	1622.91	1.067	1.63	662.6	706.9	1080.3	9	9	9	Unique	4.90789	High	2	811.963	0	3.39e-05
FALSE	High	LGEPSEYAHLVQAIYENPLLNGEVIR	1xiTRAQ4plex [N-Term]	1	2	9	FBpp0074285	0	3068.62	1.109	1.646	109.6	121.6	180.4	8	7	8	Unique	9.42478	High	3	1023.55	0	8.896e-12
FALSE	High	ILIAMEEGVIPGNLHYNKPNPDLYGLVDGR	2xiTRAQ4plex [N-Term; K18]	1	2	9	FBpp0307371	0	3595.92	0.567	1.735	190.5	108.1	330.5	9	8	9	Unique	7.51119	High	3	1199.32	0	1.295e-10
FALSE	High	HPELESIPNLHVIK	2xiTRAQ4plex [N-Term; K14]	1	1	9	FBpp0074500	0	1914.11	0.702	1.234	1507.1	1058.4	1859.4	9	9	9	Unique	6.92253	High	3	638.709	0	1.5e-07
FALSE	High	YEQTASFFIDK	2xiTRAQ4plex [N-Term; K11]	1	1	9	FBpp0311463	0	1636.85	0.474	0.819	2002.9	950.2	1641	9	9	9	Unique	5.56359	High	2	818.933	0	9.278e-06
FALSE	High	IGLFGGAGVGK	2xiTRAQ4plex [N-Term; K11]	2	3	9	FBpp0075203; FBpp0305828	0	1263.77	0.884	1.721	1264.9	1118.2	2176.7	9	9	9	Not Unique	4.27132	High	2	632.391	0	7.098e-06
FALSE	High	IVGNYLQGNADTFDK	2xiTRAQ4plex [N-Term; K15]	1	1	9	FBpp0072365	0	1943.01	0.476	0.761	1735	825.2	1320.3	9	9	9	Unique	6.8816	High	2	972.018	0	5.523e-08
FALSE	High	LGLLFVGSGVSGGEEGAR	1xiTRAQ4plex [N-Term]	1	1	9	FBpp0303827	0	1848.99	0.662	1.453	2594.2	1718	3770.2	9	9	9	Unique	7.33569	High	3	617.006	0	7.367e-08
FALSE	High	MMGLDQEWYVEDKYFLR	2xiTRAQ4plex [N-Term; K13]	1	1	9	FBpp0072365	1	2511.23	6.865	1.889	451.3	3098.1	852.7	9	9	9	Unique	7.31382	High	3	837.751	0	1.694e-10
FALSE	High	MGLTEFEAVK	2xiTRAQ4plex [N-Term; K10]	2	5	9	FBpp0076273; FBpp0076270	0	1412.77	0.78	1.305	3600.6	2808.3	4699.5	9	9	9	Not Unique	5.02921	High	2	706.894	0	0.0001034
FALSE	High	IPSAVGYQPTLATDMGSMQER	1xiTRAQ4plex [N-Term]	1	2	9	FBpp0305828	0	2396.17	0.873	1.854	572.1	499.6	1060.7	9	9	9	Unique	6.2524	High	3	799.404	0	1.819e-06
FALSE	High	YAEIIGEENAYLYR	1xiTRAQ4plex [N-Term]	1	1	9	FBpp0075461	0	1847.93	0.83	1.816	1484.2	1232.4	2694.9	9	9	9	Unique	5.16496	High	2	924.474	0	8.202e-08
FALSE	High	VVDALGNAIDGK	2xiTRAQ4plex [N-Term; K12]	1	1	9	FBpp0071794	0	1459.84	0.968	1.649	2897.3	2803.3	4778	9	9	9	Unique	5.12807	High	2	730.425	0	1.768e-06
FALSE	High	LMGLGEHWYTEDK	2xiTRAQ4plex [N-Term; K13]; 1xOxidation [M2]	1	1	9	FBpp0077690	0	1882.92	0.588	0.964	508.1	298.6	489.7	9	9	9	Unique	4.96954	High	2	941.97	0	4.581e-08
FALSE	High	GDVGISNGLAWDEK	2xiTRAQ4plex [N-Term; K14]	1	2	9	FBpp0073422	0	1748.91	1.189	1.583	1293.1	1537.9	2047.2	9	9	9	Unique	6.23903	High	2	874.96	0	4.201e-09
FALSE	High	VFFDMTADNEPLGR	1xiTRAQ4plex [N-Term]	1	1	9	FBpp0074017	0	1755.85	0.751	1.316	2232	1676.7	2936.3	9	9	9	Unique	5.50405	High	2	878.434	0	2.697e-06
FALSE	High	LNQESIAQGQLIEEQQQLINNPR	1xiTRAQ4plex [N-Term]	1	3	9	FBpp0075491	0	2807.48	0.368	1.073	339.3	124.9	364.2	7	5	8	Unique	9.19707	High	3	936.502	0	2.369e-12
FALSE	High	YIPGNYYDYSFDSILTIGASSDVPNDSDDTSLK	2xiTRAQ4plex [N-Term; K33]	1	1	9	FBpp0311463	0	3920.85	1.187	1.536	16.6	19.7	25.5	6	7	6	Unique	6.00253	High	4	980.975	0	1.73e-06
FALSE	High	VTGLNATGYPGVNLK	2xiTRAQ4plex [N-Term; K15]	1	2	9	FBpp0073422	0	1792.02	1.033	1.497	1572.6	1624.9	2354.1	9	9	9	Unique	6.83482	High	2	896.521	0	5.053e-07
FALSE	High	LHFAQLHEPIDTLAEAVR	1xiTRAQ4plex [N-Term]	1	3	9	FBpp0082129	0	2204.19	0.724	1.078	1955.7	1416.4	2107.5	9	9	9	Unique	6.65105	High	2	1102.61	0	8.406e-10
FALSE	High	GELFYYMHHQILAR	1xiTRAQ4plex [N-Term]	1	1	9	FBpp0291497	0	1921.99	1.288	1.182	630.5	811.8	745.4	9	9	9	Unique	5.88151	High	4	481.253	0	4.339e-09
FALSE	High	LNHKPFTYTYTIESEK	3xiTRAQ4plex [N-Term; K4; K16]	1	1	9	FBpp0077690	0	2403.29	1.806	2.098	99.4	179.5	208.5	8	9	8	Unique	5.49928	High	3	801.772	0	3.958e-09
FALSE	High	MTFVDGQYIWDK	2xiTRAQ4plex [N-Term; K12]; 1xOxidation [M1]	1	1	9	FBpp0072365	0	1806.9	1.314	0.934	2195.9	2884.6	2051	9	9	9	Unique	5.02216	High	2	903.958	0	3.797e-06
FALSE	High	NQIQEEINASYQYLAMGAYFSR	1xiTRAQ4plex [N-Term]	1	5	8	FBpp0084996	0	2740.32	1.063	1.067	389.5	414	415.7	7	7	8	Unique	7.66619	High	3	914.116	0	7.141e-09
FALSE	High	ELISNASDAIDKIR	2xiTRAQ4plex [N-Term; K12]	2	2	8	FBpp0072904; FBpp0084623	1	1833.03	1.22	1.164	595.2	726.1	692.9	4	4	4	Not Unique	5.88278	High	2	917.023	0	6.439e-08
FALSE	High	LDQSEAHCGVPNR	1xiTRAQ4plex [N-Term]; 1xMethylthio [C8]	1	1	8	FBpp0088363	0	1615.74	0.444	0.961	917.2	406.9	881.8	8	8	8	Unique	5.91105	High	2	808.38	0	1.927e-06
FALSE	High	EAGFPAGVINVVNGFGPTAGAAISAHPDIAK	2xiTRAQ4plex [N-Term; K31]	1	2	8	FBpp0084452	0	3236.73	0.616	1.204	55	33.9	66.2	4	3	4	Unique	11.2312	High	3	1079.59	0	3.974e-15
FALSE	High	LVTHFVQEFK	2xiTRAQ4plex [N-Term; K10]	1	1	8	FBpp0082519	0	1535.88	0.853	1.331	1359.5	1160.3	1809.1	8	8	8	Unique	5.1434	High	2	768.449	0	0.0001263
FALSE	High	KTVTAMDVVYALKR	3xiTRAQ4plex [N-Term; K1; K13]	1	1	8	FBpp0085280	2	2027.2	1.246	1.645	175.7	218.9	289.1	8	8	8	Unique	5.97274	High	2	1014.1	0	1.262e-08
FALSE	High	DFVLHTAVNDGQEFSGSIFQR	1xiTRAQ4plex [N-Term]	1	1	8	FBpp0304343	0	2511.24	1.663	1.658	410.7	683.1	680.8	8	8	8	Unique	9.92053	High	3	837.757	0	2.027e-10
FALSE	High	AADTILFYHQGGVDIGDVDAK	2xiTRAQ4plex [N-Term; K21]	3	3	8	FBpp0289824; FBpp0289825; FBpp0309030	0	2493.29	0.727	1.827	576	418.8	1052.1	8	8	8	Not Unique	8.22433	High	3	831.771	0	3.024e-11
FALSE	High	FSTVGGESGSADTAR	1xiTRAQ4plex [N-Term]	1	1	8	FBpp0074825	0	1585.76	0.631	0.837	587.6	370.9	491.9	8	8	8	Unique	5.10504	High	2	793.383	0	4.151e-09
FALSE	High	EFTDNELITTLTIGNVK	2xiTRAQ4plex [N-Term; K17]	1	2	8	FBpp0099726	0	2196.2	0.768	1.036	1158.8	890.4	1201	8	8	8	Unique	7.49112	High	2	1098.62	0	2.577e-09
FALSE	High	VGSHITGGDLYGLVHENTLVK	2xiTRAQ4plex [N-Term; K21]	1	1	8	FBpp0079999	0	2497.37	1.057	1.732	277.7	293.5	481	7	8	8	Unique	8.16916	High	2	1249.19	0	8.923e-12
FALSE	High	SSTSLSEVQAGNGNVAER	1xiTRAQ4plex [N-Term]	1	1	8	FBpp0311463	0	1949.96	1.175	0.953	311.4	365.9	296.9	7	7	7	Unique	7.66715	High	2	975.488	0	4.91e-11
FALSE	High	GHPGVIPPNSTLTFDVELLK	2xiTRAQ4plex [N-Term; K20]	1	1	8	FBpp0085703	0	2422.36	0.812	1.501	555.3	450.7	833.5	8	8	8	Unique	8.19885	High	3	808.13	0	1.287e-08
FALSE	High	DLGIHSEMFANGVVELVR	1xiTRAQ4plex [N-Term]	1	1	8	FBpp0084968	0	2130.11	0.816	1.281	192.2	156.9	246.3	8	8	8	Unique	7.73349	High	3	710.715	0	2.332e-08
FALSE	High	IPFINSAHSLVK	2xiTRAQ4plex [N-Term; K12]	1	1	8	FBpp0071329	0	1613.96	1.571	1.239	1332.8	2094.1	1650.7	8	8	8	Unique	6.00502	High	3	538.658	0	1.816e-07
FALSE	High	QSPIFFISPIEGFASALEPLAK	2xiTRAQ4plex [N-Term; K22]	1	2	8	FBpp0307371	0	2650.47	1.033	2.292	143.5	148.3	328.9	5	5	7	Unique	7.23742	High	3	884.167	0	3.031e-07
FALSE	High	CDFNGNVYVVDNSLVTSWGTLLSAK	2xiTRAQ4plex [N-Term; K25]; 1xMethylthio [C1]	1	1	8	FBpp0311463	0	3036.5	1.126	1.267	46	51.8	58.3	6	7	7	Unique	7.55262	High	3	1012.85	0	1.946e-08
FALSE	High	QIGNAVLESPLTTYAAER	1xiTRAQ4plex [N-Term]	1	3	8	FBpp0307010	0	2077.1	0.87	1.495	815.4	709.7	1219	8	8	8	Unique	6.54614	High	2	1039.06	0	1.296e-08
FALSE	High	DPMYYMFYK	2xiTRAQ4plex [N-Term; K9]; 1xOxidation [M]	1	1	8	FBpp0077690	0	1561.73	0.656	0.926	5428	3558.3	5025.3	8	8	8	Unique	3.53267	High	3	521.25	0	0.000327
FALSE	High	AQTVQFSHWLLSHAFALR	1xiTRAQ4plex [N-Term]	1	1	8	FBpp0099918	0	2256.22	0.778	1.322	413.8	321.8	546.9	8	8	8	Unique	8.22079	High	3	752.743	0	8.769e-12
FALSE	High	ALNLNPTLALIEK	2xiTRAQ4plex [N-Term; K13]	1	2	8	FBpp0084565	0	1698.04	1.709	1.57	927.1	1584.1	1456	8	8	8	Unique	5.83864	High	2	849.527	0	3.194e-07
FALSE	High	EETVHLLNSLFR	1xiTRAQ4plex [N-Term]	1	1	8	FBpp0080142	0	1601.88	1.072	1.174	991.7	1063.5	1164.6	8	8	8	Unique	4.95554	High	2	801.445	0	3.587e-06
FALSE	High	VPDPSLSVYLFDEYLQK	2xiTRAQ4plex [N-Term; K17]	1	2	8	FBpp0304478	0	2301.23	1.151	1.059	1078.9	1241.5	1142.8	8	8	8	Unique	7.2143	High	3	767.75	0	1.083e-08
FALSE	High	GDALPGIWVDGMDVLAVR	1xiTRAQ4plex [N-Term]	1	3	8	FBpp0070679	0	2028.07	0.951	1.541	510.8	485.9	787.3	8	7	7	Unique	5.38531	High	2	1014.54	0	1.731e-09
FALSE	High	LMGLGEHWYTEDKFILR	2xiTRAQ4plex [N-Term; K13]; 1xOxidation [M2]	1	1	8	FBpp0077690	1	2412.26	1.167	1.118	675.1	787.7	754.5	8	8	8	Unique	6.30136	High	3	804.764	0	2.233e-06
FALSE	High	VILQDFTGVPAVVDFAAMR	1xiTRAQ4plex [N-Term]	2	2	8	FBpp0083720; FBpp0081736	0	2193.19	1.068	1.667	531	566.9	885.1	8	8	8	Not Unique	6.22439	High	2	1097.1	0	2.137e-09
FALSE	High	DNYVPAVSALEQDIIEVDADTK	2xiTRAQ4plex [N-Term; K22]	1	1	8	FBpp0076207	0	2693.38	0.841	1.288	225.3	189.4	290.1	7	6	8	Unique	7.52545	High	3	898.47	0	8.994e-09
FALSE	High	VFAVSGPVVTAEAMSGSAMYELVR	1xiTRAQ4plex [N-Term]	1	1	8	FBpp0079999	0	2615.33	0.963	1.52	110.2	106.1	167.5	8	8	8	Unique	9.11699	High	3	872.452	0	1.151e-10
FALSE	High	LLSGVTIAQGGVLPNIQAVLLPK	2xiTRAQ4plex [N-Term; K23]	1	2	8	FBpp0091063	0	2589.59	0.806	1.385	133.3	107.5	184.6	6	7	6	Unique	7.58244	High	3	863.87	0	2.996e-10
FALSE	High	TALAIDTIINQK	2xiTRAQ4plex [N-Term; K12]	1	1	8	FBpp0071794	0	1588.95	0.959	1.681	744.5	713.9	1251.6	8	8	8	Unique	5.53054	High	2	794.985	0	7.142e-06
FALSE	High	LLANELEPYIK	2xiTRAQ4plex [N-Term; K11]	1	1	8	FBpp0087164	0	1590.93	0.869	1.627	1810.1	1573.4	2944.8	8	8	8	Unique	5.13386	High	2	795.977	0	2.107e-05
FALSE	High	HSGNIGFEDILAIAR	1xiTRAQ4plex [N-Term]	1	1	8	FBpp0072085	0	1756.95	0.831	1.311	2207.8	1834.7	2894.4	8	7	8	Unique	6.60516	High	3	586.323	0	2.37e-10
FALSE	High	LGAEVTAIEFMDTIGGVGIDNEVSK	2xiTRAQ4plex [N-Term; K25]	1	1	8	FBpp0074906	0	2853.48	0.965	1.532	28.4	27.4	43.5	5	6	7	Unique	6.76374	High	3	951.832	0	6.865e-09
FALSE	High	NAISVEIAPHGLLQAILKR	2xiTRAQ4plex [N-Term; K18]	1	2	8	FBpp0307371	1	2331.41	0.799	1.62	718.9	574.6	1164.4	8	7	8	Unique	6.89831	High	3	777.815	0	2.933e-08
FALSE	High	APIRPDVVNEVHQLLR	1xiTRAQ4plex [N-Term]	1	1	8	FBpp0084617	0	2000.15	0.674	1.043	919.7	619.5	958.9	8	8	8	Unique	5.53093	High	3	667.394	0	1.573e-08
FALSE	High	SGPPSVLIDMFGISAR	1xiTRAQ4plex [N-Term]	1	2	8	FBpp0081370	0	1790.96	0.596	1.384	2582.5	1540.1	3573.7	8	8	8	Unique	6.67533	High	3	597.662	0	2.634e-08
FALSE	High	GAEEFVIETVEASFR	1xiTRAQ4plex [N-Term]	1	1	8	FBpp0310058	0	1827.92	0.865	1.505	672.3	581.8	1011.7	6	6	7	Unique	6.0603	High	2	914.47	0	1.54e-07
FALSE	High	IPSAVGYQPTLATDMGSMQER	1xiTRAQ4plex [N-Term]; 1xOxidation [M]	1	2	8	FBpp0305828	0	2412.17	1.123	1.449	282.1	316.9	408.9	7	7	7	Unique	6.37755	High	3	804.727	0	2.265e-07
FALSE	High	HVPTLAVLKPGVVQVVENDGK	3xiTRAQ4plex [N-Term; K9; K21]	1	1	8	FBpp0305117	0	2631.56	1.174	1.985	1067.2	1253	2118.4	8	8	8	Unique	7.09399	High	2	1316.29	0	6.126e-09
FALSE	High	WPVSLLESILPR	1xiTRAQ4plex [N-Term]	1	1	8	FBpp0077501	0	1553.92	0.39	0.824	3080.7	1200.5	2537.5	8	8	8	Unique	4.59873	High	2	777.465	0	3.918e-05
FALSE	High	MFDWTGK	2xiTRAQ4plex [N-Term; K7]	1	1	8	FBpp0079408	0	1172.6	0.516	0.747	2597.1	1339.1	1940.5	8	8	8	Unique	2.98356	High	2	586.807	2.97e-05	0.003301
FALSE	High	GGEEHVLNK	2xiTRAQ4plex [N-Term; K9]	1	1	8	FBpp0088363	0	1270.7	0.752	1.145	216.8	163	248.3	8	8	8	Unique	3.72177	High	2	635.854	0	0.00057
FALSE	High	YVAGSAGAGSGSLFVANHAY	1xiTRAQ4plex [N-Term]	1	1	8	FBpp0084372	0	2043.01	1.005	0.925	1285.2	1292.2	1188.8	8	8	8	Unique	9.3637	High	2	1022.01	0	5.189e-11
FALSE	High	VAPEEHPVLLTEAPLNPK	2xiTRAQ4plex [N-Term; K18]	3	6	8	FBpp0071448; FBpp0070787; FBpp0306215	0	2242.27	1.258	1.141	616.8	776.1	703.7	8	8	8	Not Unique	7.82033	High	3	748.1	0	2.695e-08
FALSE	High	VGGSSEVEVNEK	2xiTRAQ4plex [N-Term; K12]	1	1	8	FBpp0073291	0	1521.8	0.98	1.678	231.4	226.8	388.4	8	8	8	Unique	5.19921	High	2	761.404	0	1.969e-07
FALSE	High	SGTGIAAMSVMRPELIMK	2xiTRAQ4plex [N-Term; K18]	1	1	8	FBpp0085485	0	2180.18	1.214	2.069	561.8	682.3	1162.1	8	8	8	Unique	7.40252	High	2	1090.6	0	1.297e-10
FALSE	High	RPSDDEFLQLYALFK	2xiTRAQ4plex [N-Term; K15]	1	1	8	FBpp0076625	0	2130.15	0.923	1.307	531.3	490.5	694.3	7	8	8	Unique	6.79016	High	3	710.723	0	6.362e-09
FALSE	High	FTDVFYTFKYYLKPYTQK	4xiTRAQ4plex [N-Term; K9; K13; K18]	1	1	8	FBpp0072365	1	2928.6	0.857	0.888	1013.3	868.9	899.7	8	8	8	Unique	6.11669	High	2	1464.81	0	2.39e-06
FALSE	High	KFYMPVDYTR	2xiTRAQ4plex [N-Term; K1]	2	2	8	FBpp0077690; FBpp0072365	1	1607.85	0.96	1.016	383.8	368.3	390.1	8	8	8	Not Unique	4.26816	High	3	536.622	0	2.78e-06
FALSE	High	TGAIVDVPVGDELLGR	1xiTRAQ4plex [N-Term]	1	1	8	FBpp0071794	0	1754.98	0.826	1.456	2825.1	2333.5	4113.4	8	8	8	Unique	5.9129	High	3	585.666	0	1.554e-05
FALSE	High	LMTDDEILEMLQR	1xiTRAQ4plex [N-Term]	1	3	8	FBpp0075491	0	1750.88	0.3	0.865	3448	1032.8	2981.7	8	8	8	Unique	6.09248	High	2	875.954	0	1.117e-06
FALSE	High	LLDVIR	1xiTRAQ4plex [N-Term]	1	3	8	FBpp0079454	0	872.569	1.22	1.347	248.1	302.8	334.1	4	4	4	Unique	2.20646	High	2	436.788	0.001312	0.04991
FALSE	High	VSEGQTIAEYIGAGPR	1xiTRAQ4plex [N-Term]	1	1	8	FBpp0083648	0	1791.94	0.642	0.535	3962.2	2545.6	2118.7	8	8	8	Unique	6.71494	High	2	896.477	0	2.823e-09
FALSE	High	NVEVSDLTTYFDLVDFDVTNMLNDK	2xiTRAQ4plex [N-Term; K25]	1	1	8	FBpp0077690	0	3195.56	0.662	1.12	58.2	38.5	65.2	6	6	6	Unique	9.29919	High	3	1065.85	0	7.82e-10
FALSE	High	VLETGFYK	2xiTRAQ4plex [N-Term; K8]	1	1	8	FBpp0072365	0	1244.71	0.951	0.897	3409.4	3242.2	3056.8	8	8	8	Unique	4.05932	High	2	622.862	2.97e-05	0.001794
FALSE	High	LVLIASNTPALR	1xiTRAQ4plex [N-Term]	1	1	8	FBpp0080723	0	1411.88	0.797	1.437	3323	2649.7	4774.5	8	8	8	Unique	4.33127	High	2	706.445	0	2.827e-05
FALSE	High	TLTDELEVIEGMK	2xiTRAQ4plex [N-Term; K13]	1	1	8	FBpp0073291	0	1765.95	0.859	1.505	1334.7	1147	2008.9	8	8	8	Unique	6.2784	High	2	883.486	0	1.743e-06
FALSE	High	MSLEDLQLQK	2xiTRAQ4plex [N-Term; K10]	1	3	8	FBpp0075491	0	1492.83	0.108	0.915	1954.4	211.3	1787.5	8	8	8	Unique	5.01702	High	2	746.922	0	5.299e-05
FALSE	High	WVLLPPR	1xiTRAQ4plex [N-Term]	1	1	8	FBpp0311463	0	1024.64	0.93	0.932	2761.3	2566.7	2572.5	8	8	8	Unique	2.69443	High	2	512.827	0.002543	0.09822
FALSE	High	NVQDLNLDVSLK	2xiTRAQ4plex [N-Term; K12]	1	1	8	FBpp0311463	0	1645.94	0.598	1.156	2928.5	1750.2	3384.8	8	8	8	Unique	6.23568	High	2	823.478	0	5.36e-06
FALSE	High	QLAPIYDQLAEK	2xiTRAQ4plex [N-Term; K12]	1	1	8	FBpp0075401	0	1676.95	0.684	1.298	1916.8	1310.3	2487.5	8	8	8	Unique	5.10959	High	2	838.984	0	2.23e-06
FALSE	High	AQAAIAVEVAEALVK	2xiTRAQ4plex [N-Term; K15]	1	1	8	FBpp0305117	0	1771.06	0.824	1.263	447.5	368.7	565	7	7	8	Unique	5.80117	High	2	886.03	0	4.957e-09
FALSE	High	DPFFYTFYK	2xiTRAQ4plex [N-Term; K9]	1	1	8	FBpp0072365	0	1515.78	0.294	0.633	3946.1	1158.4	2496.8	8	8	8	Unique	3.93888	High	2	758.399	0	0.001642
FALSE	High	GVVDSEDLPLNISR	1xiTRAQ4plex [N-Term]	2	2	8	FBpp0072904; FBpp0307647	0	1657.89	0.825	1.121	831.6	686	932.6	4	4	4	Not Unique	5.34073	High	2	829.451	0	7.633e-08
FALSE	High	GHYTEGAELVDSVLDVVR	1xiTRAQ4plex [N-Term]	2	3	8	FBpp0081524; FBpp0085720	0	2103.08	1.106	1.318	541.4	598.6	713.4	7	7	7	Not Unique	7.24386	High	3	701.706	0	4.256e-09
FALSE	High	LNGNLVEYPQHLSGLHAWR	1xiTRAQ4plex [N-Term]	1	1	8	FBpp0311463	0	2348.24	1.181	1.274	657	776	837	8	8	7	Unique	7.26212	High	3	783.421	0	3.815e-11
FALSE	High	VMDWIHK	2xiTRAQ4plex [N-Term; K7]	1	1	8	FBpp0088363	0	1216.68	0.119	0.877	774.7	92.1	679.7	8	8	8	Unique	3.53292	High	3	406.233	0.0002261	0.008342
FALSE	High	VNQIGTVTESIAAHLLAK	2xiTRAQ4plex [N-Term; K18]	1	2	8	FBpp0077573	0	2153.25	0.692	1.314	1038.1	718.7	1364.2	8	8	8	Unique	8.15099	High	3	718.426	0	1.831e-11
FALSE	High	IPTFSSYEHGYK	2xiTRAQ4plex [N-Term; K12]	1	1	8	FBpp0073484	0	1716.88	0.14	0.791	878.4	123.4	694.8	8	8	8	Unique	4.40661	High	3	572.964	0	9.937e-07
FALSE	High	FAEEVITAEPAQR	1xiTRAQ4plex [N-Term]	1	2	8	FBpp0307371	0	1604.84	0.785	1.488	798.2	626.9	1187.5	8	8	8	Unique	5.28192	High	3	535.619	0	1.529e-06
FALSE	High	FYGSLDKLYR	2xiTRAQ4plex [N-Term; K7]	1	1	8	FBpp0088363	1	1549.86	1.044	1.068	675.6	705.2	721.7	8	8	8	Unique	4.19432	High	2	775.428	0	0.0003325
FALSE	High	TIPGSTIFYPSDAVSTER	1xiTRAQ4plex [N-Term]	1	2	8	FBpp0081370	0	2085.06	0.572	1.293	1378.2	788.7	1782	8	8	8	Unique	5.43212	High	2	1043.04	0	5.076e-08
FALSE	High	FGQPEIALGTIPGAGGTQR	1xiTRAQ4plex [N-Term]	1	1	8	FBpp0086770	0	2014.08	0.963	1.421	875.5	843.1	1244.3	8	8	8	Unique	6.25514	High	2	1007.55	0	1.813e-09
FALSE	High	TLIDALDAILPPARPTDK	2xiTRAQ4plex [N-Term; K18]	1	1	8	FBpp0087142	0	2208.28	0.777	1.134	772	600	875.2	8	8	8	Unique	6.97323	High	2	1104.65	0	1.424e-08
FALSE	High	FTQAGSEVSALLGR	1xiTRAQ4plex [N-Term]	2	3	8	FBpp0075203; FBpp0305828	0	1579.86	0.458	1.507	3314	1516.8	4993.5	7	8	8	Not Unique	5.89416	High	3	527.293	0	1.375e-08
FALSE	High	VDNALVAGAGLILKPTMSLQFK	3xiTRAQ4plex [N-Term; K14; K22]	1	2	8	FBpp0307371	0	2718.6	0.806	1.699	568.8	458.6	966.6	8	8	8	Unique	7.29214	High	3	906.874	0	3.199e-11
FALSE	High	VIFNLR	1xiTRAQ4plex [N-Term]	1	2	8	FBpp0073422	0	905.569	0.975	1.513	737.7	719.3	1116.1	8	8	8	Unique	2.52576	High	2	453.289	0.003701	0.1546
FALSE	High	EAYPGDVFYLHSR	1xiTRAQ4plex [N-Term]	1	1	8	FBpp0071794	0	1697.84	1.016	1.459	712.4	723.9	1039.6	8	8	8	Unique	5.73462	High	3	566.623	0	1.003e-08
FALSE	High	LVLPMGWK	2xiTRAQ4plex [N-Term; K8]	1	1	8	FBpp0073484	0	1231.75	0.264	0.798	5752.1	1518.8	4590.4	8	8	8	Unique	3.20158	High	2	616.384	0.0002014	0.007497
FALSE	High	SSDYTYMK	2xiTRAQ4plex [N-Term; K8]	1	1	8	FBpp0077690	0	1282.62	0.767	1.084	1215.8	932.2	1318.4	8	8	8	Unique	3.53224	High	2	641.816	0	0.0008247
FALSE	High	VYGLNNIQADEMVEFSSGLK	2xiTRAQ4plex [N-Term; K20]	1	1	8	FBpp0071794	0	2502.28	0.862	1.559	577	497.6	899.8	8	8	8	Unique	8.59204	High	3	834.769	0	6.157e-09
FALSE	High	IADFLR	1xiTRAQ4plex [N-Term]	1	3	8	FBpp0072904	0	878.522	0.738	0.856	1930.9	1425.3	1653.4	4	4	4	Unique	2.3943	High	2	439.767	0.004629	0.1982
FALSE	High	VISLAENR	1xiTRAQ4plex [N-Term]	1	1	8	FBpp0077690	0	1045.61	3.141	1.924	366.8	1152.1	705.8	8	8	8	Unique	3.52523	High	2	523.31	2.97e-05	0.003796
FALSE	High	AVFVDLEPTVVDEVR	1xiTRAQ4plex [N-Term]	1	3	8	FBpp0081062	0	1831.99	1.213	1.203	1710.4	2073.9	2057.9	8	7	8	Unique	5.41682	High	2	916.506	0	1.742e-07
FALSE	High	DYGVLDEETGIPFR	1xiTRAQ4plex [N-Term]	1	1	8	FBpp0311371	0	1754.87	0.965	1.205	1477.2	1425.9	1779.5	8	7	8	Unique	5.58915	High	2	877.943	0	1.954e-07
FALSE	High	ADDGTPFAEILK	2xiTRAQ4plex [N-Term; K12]	2	3	8	FBpp0302781; FBpp0084372	0	1564.85	0.77	0.986	904.5	696.6	891.4	8	8	8	Not Unique	5.62856	High	2	782.932	0	6.118e-07
FALSE	High	RLPNANLTELVGAFGNMAK	2xiTRAQ4plex [N-Term; K19]	1	1	7	FBpp0291497	1	2304.27	2.473	1.79	418.6	1035.3	749.1	5	6	7	Unique	7.73515	High	3	768.765	0	2.073e-10
FALSE	High	YFPTQALNFAFK	2xiTRAQ4plex [N-Term; K12]	1	3	7	FBpp0073278	0	1734.95	0.286	1.231	1328.3	380	1635	7	7	7	Unique	5.64268	High	2	867.985	0	2.602e-06
FALSE	High	FAPATVNLLGLLADNGR	1xiTRAQ4plex [N-Term]	1	1	7	FBpp0082522	0	1886.06	0.666	1.614	1721.8	1146.4	2779.2	7	6	7	Unique	6.38401	High	2	943.539	0	8.118e-09
FALSE	High	MLLELTHEAIIDAGLNPSDLR	1xiTRAQ4plex [N-Term]	1	2	7	FBpp0307371	0	2465.32	0.734	1.578	153	112.3	241.4	5	6	6	Unique	8.32134	High	3	822.447	0	6.768e-13
FALSE	High	LATGDGPNYQVVNVISASSQLVAGSLYK	2xiTRAQ4plex [N-Term; K28]	1	1	7	FBpp0082441	0	3139.69	0.966	0.986	86.1	83.2	84.9	6	6	6	Unique	8.5744	High	4	785.676	0	2.2e-08
FALSE	High	IGNTGGMLDNILHSK	2xiTRAQ4plex [N-Term; K15]	3	3	7	FBpp0289824; FBpp0289825; FBpp0309030	0	1858.01	0.705	1.794	881.3	620.9	1581.3	7	7	7	Not Unique	7.48505	High	2	929.51	0	1.793e-09
FALSE	High	STDFAWTVK	2xiTRAQ4plex [N-Term; K9]	1	1	7	FBpp0073484	0	1342.72	0.649	1.048	2142.7	1390.1	2246.6	7	7	7	Unique	4.38589	High	2	671.867	0	0.0005005
FALSE	High	NLAHTTTEVAHHIIYINHR	1xiTRAQ4plex [N-Term]	1	3	7	FBpp0307010	0	2384.27	0.66	1.416	31.5	20.8	44.6	6	5	7	Unique	6.48487	High	5	477.661	0	2.45e-09
FALSE	High	NYYEMETYANYDMLDKITGFLKR	3xiTRAQ4plex [N-Term; K16; K22]	1	1	7	FBpp0077690	2	3310.65	0.688	0.917	123.1	84.7	112.9	7	7	7	Unique	7.2196	High	5	662.939	0	1.172e-06
FALSE	High	DFVLLDAIQVQLENGR	1xiTRAQ4plex [N-Term]	1	3	7	FBpp0075491	0	1974.08	0.468	0.928	331.3	155.1	307.5	6	5	6	Unique	5.50848	High	2	987.547	0	3.567e-09
FALSE	High	QMLGATNPADSLPGTIR	1xiTRAQ4plex [N-Term]	1	2	7	FBpp0311978	0	1885.99	0.705	1.052	1560.7	1100.3	1642	7	7	7	Unique	6.0803	High	2	943.504	0	2.026e-09
FALSE	High	AQYETFDFYMEK	2xiTRAQ4plex [N-Term; K12]	1	1	7	FBpp0072365	0	1859.88	0.37	0.711	4574.5	1693.4	3250.6	7	7	7	Unique	6.14139	High	2	930.45	0	3.131e-06
FALSE	High	VVFMQMNLMEK	2xiTRAQ4plex [N-Term; K11]	1	1	7	FBpp0079408	0	1657.87	0.778	0.941	3185.3	2477.7	2998.5	7	7	7	Unique	5.66096	High	2	829.444	0	2.256e-05
FALSE	High	DPANINWASAGAEYIVESTGVFTTIDK	2xiTRAQ4plex [N-Term; K27]	1	1	7	FBpp0073922	0	3157.59	0.839	1.189	35.5	29.8	42.2	4	4	5	Unique	7.68611	High	3	1053.21	0	4.459e-10
FALSE	High	YYTNLADELVK	2xiTRAQ4plex [N-Term; K11]	1	2	7	FBpp0087541	0	1616.88	0.872	1.586	3277.5	2857.6	5199.7	7	7	7	Unique	5.69286	High	2	808.948	0	6.733e-05
FALSE	High	GLPPVEAYLNIPELIR	1xiTRAQ4plex [N-Term]	1	2	7	FBpp0087541	0	1938.12	0.873	1.754	876.5	765.2	1537.1	7	7	7	Unique	6.58228	High	3	646.713	0	9.815e-08
FALSE	High	AYHAGMCFMNSNLQLVQHSVK	2xiTRAQ4plex [N-Term; K21]; 1xMethylthio [C7]; 1xOxidation [M]	1	1	7	FBpp0084828	0	2728.31	0.624	1.188	338.1	211.1	401.7	6	6	6	Unique	9.96684	High	3	910.113	0	8.296e-13
FALSE	High	RLEVPAYGLQYTEAVPSDSLESAAK	2xiTRAQ4plex [N-Term; K25]	1	2	7	FBpp0307371	1	2982.57	0.939	1.831	148.8	139.7	272.4	6	6	7	Unique	8.22623	High	3	994.867	0	5.163e-10
FALSE	High	GPPILAEDFLDIQGQPINPWSR	1xiTRAQ4plex [N-Term]	1	1	7	FBpp0290875	0	2607.37	1.12	1.577	349.2	391.1	550.6	6	6	7	Unique	7.87766	High	2	1304.19	0	2.173e-10
FALSE	High	LLYLLDEINEPSVTLK	2xiTRAQ4plex [N-Term; K16]	1	1	7	FBpp0100177	0	2148.24	1.197	2.141	654.6	783.7	1401.3	7	7	7	Unique	6.61485	High	2	1074.63	0	1.582e-08
FALSE	High	FTHLQHLPFTYTISLNNDSGAQR	1xiTRAQ4plex [N-Term]	1	1	7	FBpp0087744	0	2804.42	2.109	1.592	134.4	283.4	214	7	7	7	Unique	9.7342	High	3	935.485	0	2.825e-12
FALSE	High	AKFEELNLDLFR	2xiTRAQ4plex [N-Term; K2]	1	1	7	FBpp0073448	1	1783	1.014	1.486	711.3	721.4	1057.1	7	7	7	Unique	5.57757	High	3	595.01	0	2.887e-07
FALSE	High	KGGPGGIICNIGSVTGFNAIYQVPVYSGTK	3xiTRAQ4plex [N-Term; K1; K30]; 1xMethylthio [C9]	1	1	7	FBpp0100050	1	3475.84	1.787	2.702	9.4	16.8	25.4	4	4	6	Unique	7.53533	High	3	1159.29	0	6.257e-13
FALSE	High	QMPEEAAMQMIHAMEMMK	2xiTRAQ4plex [N-Term; K18]; 2xOxidation [M]	1	1	7	FBpp0079408	0	2457.1	1.19	0.709	800.5	952.3	567.5	6	6	6	Unique	7.01018	High	3	819.711	0	9.726e-09
FALSE	High	DIGADWVILGHSER	1xiTRAQ4plex [N-Term]	1	2	7	FBpp0084948	0	1711.89	0.812	1.114	547.6	444.6	610.3	7	7	7	Unique	6.28077	High	3	571.306	0	2.518e-08
FALSE	High	GLSLEGVLSEK	2xiTRAQ4plex [N-Term; K11]	1	1	7	FBpp0311463	0	1419.83	0.664	0.928	3151.5	2094.1	2924.1	7	7	7	Unique	5.24545	High	2	710.425	0	4.899e-05
FALSE	High	QEGTGAFFKGAFSNILR	2xiTRAQ4plex [N-Term; K9]	1	2	7	FBpp0073278	1	2131.15	2.213	2.304	719.5	1592.1	1657.8	7	7	6	Unique	7.03846	High	2	1066.09	0	3.156e-09
FALSE	High	ARPEFMLPVNFYGR	1xiTRAQ4plex [N-Term]	1	1	7	FBpp0077501	0	1840.96	0.814	0.991	406.6	330.8	402.9	7	7	7	Unique	6.01989	High	3	614.33	0	5.445e-07
FALSE	High	VGDPQEVNSITDFFCK	2xiTRAQ4plex [N-Term; K16]; 1xMethylthio [C15]	1	2	7	FBpp0307371	0	2133.02	0.421	2.042	915.7	385.2	1869.5	7	7	7	Unique	6.12517	High	2	1067.02	0	3.055e-10
FALSE	High	WIEAAQADTAATVDK	2xiTRAQ4plex [N-Term; K15]	1	2	7	FBpp0307371	0	1877.98	0.862	1.776	1149.7	990.9	2041.9	7	7	7	Unique	7.14505	High	2	939.501	0	4.856e-08
FALSE	High	VEEGVLVATVDNFK	2xiTRAQ4plex [N-Term; K14]	1	1	7	FBpp0075401	0	1808	0.554	1.234	1427.4	790.3	1760.8	7	7	7	Unique	6.33447	High	2	904.514	0	8.96e-07
FALSE	High	ESLPLLIFLR	1xiTRAQ4plex [N-Term]	1	1	7	FBpp0312080	0	1344.84	0.695	1.077	2182.5	1516.1	2351.5	7	7	7	Unique	4.11318	High	2	672.928	0	0.0001513
FALSE	High	WLLNEDAMATDK	2xiTRAQ4plex [N-Term; K12]	1	1	7	FBpp0072050	0	1694.87	0.546	1.19	3802.1	2076.6	4523.9	7	7	7	Unique	5.90429	High	2	847.943	0	3.509e-06
FALSE	High	SLIADGLVHGIHQACK	2xiTRAQ4plex [N-Term; K16]; 1xMethylthio [C15]	1	1	7	FBpp0075612	0	1996.07	0.659	1.467	1004.8	662.4	1474.5	7	7	7	Unique	7.04087	High	2	998.543	0	1.787e-10
FALSE	High	NYRPLYEIPHMFDAR	1xiTRAQ4plex [N-Term]	1	1	7	FBpp0072419	0	2066.04	0.778	1.106	476.4	370.6	526.8	7	7	7	Unique	5.01877	High	2	1033.53	0	1.412e-08
FALSE	High	ALVTETSVLDADEGIR	1xiTRAQ4plex [N-Term]	1	2	7	FBpp0070871	0	1832.97	1.054	1.574	1527.2	1609	2404.3	7	7	7	Unique	6.21053	High	2	916.993	0	8.88e-10
FALSE	High	AGPVVDVLGDEMTR	1xiTRAQ4plex [N-Term]	1	5	7	FBpp0305272	0	1602.83	0.599	0.917	2138.5	1280.8	1960	7	7	7	Unique	5.44741	High	2	801.922	0	9.888e-09
FALSE	High	IHFPLVTYAPVISAEK	2xiTRAQ4plex [N-Term; K16]	1	2	7	FBpp0081062	0	2073.2	1.517	1.646	1852.5	2810.9	3049	7	7	7	Unique	7.21614	High	4	519.058	0	5.015e-09
FALSE	High	VVGDLAQFMVQNDLTADQVLER	1xiTRAQ4plex [N-Term]	1	2	7	FBpp0087541	0	2605.34	0.869	1.634	178.9	155.5	292.4	7	7	7	Unique	7.98873	High	3	869.119	0	2.288e-08
FALSE	High	DDFHGLVLPAIHEIFPQFFFNSK	2xiTRAQ4plex [N-Term; K23]	1	1	7	FBpp0073484	0	3006.58	0.307	0.833	123.4	37.9	102.8	6	5	6	Unique	10.4176	High	4	752.404	0	2.462e-10
FALSE	High	TYGGVLCHSCLR	1xiTRAQ4plex [N-Term]; 2xMethylthio [C7; C10]	2	2	7	FBpp0291564; FBpp0081527	0	1544.7	0.612	1.566	997.5	610.8	1562.5	7	7	7	Not Unique	4.99707	High	2	772.854	0	1.748e-06
FALSE	High	TVTNAVITVPAYFNDSQR	1xiTRAQ4plex [N-Term]	1	1	7	FBpp0082519	0	2140.12	0.695	1.191	790.6	549.5	941.5	7	7	7	Unique	5.71895	High	2	1070.57	0	1.928e-07
FALSE	High	LIEVGNNGVAAGGR	1xiTRAQ4plex [N-Term]	1	1	7	FBpp0311463	0	1470.81	1.228	0.961	405.6	498.1	389.6	7	7	7	Unique	4.59671	High	2	735.905	0	3.418e-07
FALSE	High	WLSMMK	2xiTRAQ4plex [N-Term; K6]	1	1	7	FBpp0077690	0	1083.59	0.953	1.053	1406.6	1340.8	1481.2	7	7	7	Unique	2.68157	High	2	542.299	0.0008987	0.03088
FALSE	High	THGHGQTYEHEFGSMYQTSDYMYMK	2xiTRAQ4plex [N-Term; K25]	1	1	7	FBpp0073484	0	3316.44	0.418	1.149	20.8	8.7	23.9	4	2	3	Unique	3.815	High	3	1106.14	0	0.0002506
FALSE	High	GHVFEENQVVGTPMFVVK	2xiTRAQ4plex [N-Term; K18]	1	1	7	FBpp0085265	0	2305.23	0.642	1.09	1048.8	673.5	1143.1	7	7	7	Unique	8.1577	High	2	1153.12	0	2.875e-09
FALSE	High	QITSAAFGGPNLDILYVTTAAK	2xiTRAQ4plex [N-Term; K22]	1	2	7	FBpp0073422	0	2539.4	1.13	1.694	221.2	249.9	374.7	7	7	7	Unique	8.39846	High	2	1270.21	0	1.347e-08
FALSE	High	AKPVVSFIAGVSAPPGR	2xiTRAQ4plex [N-Term; K2]	1	1	7	FBpp0292215	0	1941.15	0.769	1.363	929	714.1	1265.9	7	7	7	Unique	7.52866	High	3	647.725	0	5.731e-09
FALSE	High	HIDTAYFYENENEVGAAVQR	1xiTRAQ4plex [N-Term]	1	1	7	FBpp0073028	0	2470.18	0.801	1.183	736	589.2	870.8	7	7	7	Unique	8.52408	High	3	824.067	0	8.764e-10
FALSE	High	FTEGPHEALHSLNNSLPYDSR	1xiTRAQ4plex [N-Term]	1	1	7	FBpp0099918	0	2528.23	0.749	1.53	363.7	272.4	556.5	7	7	7	Unique	8.14508	High	3	843.416	0	9.8e-12
FALSE	High	AETHALLPYDQYLHR	1xiTRAQ4plex [N-Term]	1	1	7	FBpp0087762	0	1971.02	0.717	1.078	743.7	533.1	801.8	7	7	7	Unique	6.80384	High	4	493.513	0	5.931e-09
FALSE	High	YSFGGPVAGNFFQAQYDDYVK	2xiTRAQ4plex [N-Term; K21]	1	1	7	FBpp0083648	0	2661.29	0.955	0.679	728	695	494.5	7	7	7	Unique	8.54925	High	3	887.773	0	8.1e-09
FALSE	High	IFEFFGMNKEEVPTIR	2xiTRAQ4plex [N-Term; K9]	1	1	7	FBpp0075401	1	2245.19	0.927	1.4	1193.8	1106.6	1670.8	7	7	6	Unique	6.88582	High	2	1123.11	0	4.699e-08
FALSE	High	WLDANQLADKEEYEHR	2xiTRAQ4plex [N-Term; K10]	1	1	7	FBpp0082519	1	2305.15	0.921	1.381	951	875.5	1313.3	7	7	7	Unique	7.58389	High	2	1153.08	0	1.002e-08
FALSE	High	ISLDHQTFLIK	2xiTRAQ4plex [N-Term; K11]	1	1	7	FBpp0311463	0	1602.95	1.272	1.24	1049.6	1334.7	1301.8	7	7	7	Unique	5.50817	High	2	801.98	0	2.1e-05
FALSE	High	SDFAQAVIDAGLR	1xiTRAQ4plex [N-Term]	1	2	7	FBpp0087541	0	1506.8	0.91	1.582	1469	1337.4	2324.2	7	7	7	Unique	5.29166	High	2	753.911	0	1.484e-06
FALSE	High	TVHIPSQEELDIFDAAER	1xiTRAQ4plex [N-Term]	1	1	7	FBpp0081736	0	2214.12	0.721	1.047	788.4	568.4	825.5	7	7	7	Unique	8.77719	High	3	738.71	0	1.02e-10
FALSE	High	SVTETGVELSNEER	1xiTRAQ4plex [N-Term]	2	3	7	FBpp0305136; FBpp0087505	0	1693.84	0.921	1.14	482.1	443.8	549.7	7	7	7	Not Unique	6.35419	High	3	565.285	0	1.551e-06
FALSE	High	IVGANAAALPEFEER	1xiTRAQ4plex [N-Term]	1	3	7	FBpp0305431	0	1730.92	1.032	1.439	559.7	577.7	805.5	6	6	6	Unique	6.44806	High	2	865.968	0	1.373e-06
FALSE	High	DVEVNFGFPMPHVDR	1xiTRAQ4plex [N-Term]	1	1	7	FBpp0077468	0	1902.93	0.575	0.572	739.4	425	423.3	7	7	7	Unique	5.64118	High	3	634.983	0	3.067e-08
FALSE	High	KIEDNNTLVFLTHLR	2xiTRAQ4plex [N-Term; K1]	1	1	7	FBpp0072687	1	2101.2	1.387	1.384	709.7	984.2	981.9	7	7	7	Unique	6.86387	High	3	701.074	0	1.587e-08
FALSE	High	VTHAVVTVPAYFNDAQR	1xiTRAQ4plex [N-Term]	1	1	7	FBpp0073448	0	2032.07	0.9	1.372	1041.4	937.6	1429.3	7	7	7	Unique	5.3259	High	2	1016.55	0	3.468e-07
FALSE	High	QVLAQIGQIEQR	1xiTRAQ4plex [N-Term]	1	3	7	FBpp0075491	0	1526.88	0.224	0.831	1578.9	353.8	1311.3	7	5	7	Unique	5.01845	High	2	763.946	0	4.917e-06
FALSE	High	FAGIDHIEPEIQSYINANLAK	2xiTRAQ4plex [N-Term; K21]	1	2	7	FBpp0304478	0	2631.4	0.935	1.006	164.5	153.8	165.5	7	7	7	Unique	9.5261	High	3	877.811	0	7.227e-12
FALSE	High	QNLFDGVDMVNDDPR	1xiTRAQ4plex [N-Term]	1	2	7	FBpp0307371	0	1878.88	0.648	1.553	2014.4	1305.6	3127.8	7	7	7	Unique	5.49486	High	2	939.944	0	8.002e-09
FALSE	High	FYPLTGMEK	2xiTRAQ4plex [N-Term; K9]	2	5	7	FBpp0076273; FBpp0076270	0	1373.74	0.962	1.353	4819.7	4637.3	6522.4	7	7	7	Not Unique	3.45507	High	2	687.378	2.97e-05	0.003908
FALSE	High	ELQELVQYPVEHPDK	2xiTRAQ4plex [N-Term; K15]	1	4	7	FBpp0087479	0	2112.12	0.855	1.351	558.3	477.6	754	7	7	7	Unique	7.02277	High	3	704.712	0	7.3e-11
FALSE	High	YRDDILFVTISSDEEDHTR	1xiTRAQ4plex [N-Term]	1	1	7	FBpp0075401	1	2455.19	0.887	1.219	167.7	148.8	204.4	7	7	7	Unique	7.30061	High	3	819.071	0	5.681e-09
FALSE	High	LQGPPTAEEVNYMLK	2xiTRAQ4plex [N-Term; K15]	1	3	7	FBpp0305431	0	1978.06	1.036	1.589	1791.3	1855.1	2845.7	7	7	7	Unique	7.14294	High	2	989.539	0	3.602e-09
FALSE	High	KPEAIEFIGNMLQGNVDAMDK	3xiTRAQ4plex [N-Term; K1; K21]; 1xOxidation [M]	1	1	7	FBpp0077690	0	2768.43	1.493	1.056	387.8	578.8	409.5	6	6	6	Unique	9.54054	High	3	923.488	0	1.192e-10
FALSE	High	KPLVIIAEDIDGEALSTLVVNR	2xiTRAQ4plex [N-Term; K1]	1	1	7	FBpp0073291	0	2653.54	1.165	1.145	35.1	40.9	40.2	5	4	5	Unique	7.79345	High	3	885.185	0	1.732e-10
FALSE	High	IAGYVTHLMGR	1xiTRAQ4plex [N-Term]	1	1	7	FBpp0076207	0	1361.75	0.623	1.094	1076.8	670.6	1177.9	7	7	7	Unique	5.37079	High	3	454.591	0	9.744e-07
FALSE	High	YPDPLIHANDSVQVDIASGK	2xiTRAQ4plex [N-Term; K20]	1	1	7	FBpp0312080	0	2427.28	1.01	1.292	560.9	566.7	724.6	7	7	7	Unique	7.27915	High	3	809.77	0	8.673e-10
FALSE	High	QWYEAHYVLPLGR	1xiTRAQ4plex [N-Term]	1	1	7	FBpp0311987	0	1775.93	0.411	0.988	1778.6	731.4	1756.5	7	7	7	Unique	6.50943	High	3	592.652	0	1.757e-08
FALSE	High	MHFNEGMFVYALTLAVIHR	1xiTRAQ4plex [N-Term]; 1xOxidation [M]	1	1	7	FBpp0073484	0	2409.23	0.81	0.791	51.6	41.8	40.8	6	3	5	Unique	9.34559	High	4	603.068	0	1.547e-12
FALSE	High	MAAVGLSWEDAHSR	1xiTRAQ4plex [N-Term]	1	2	7	FBpp0307371	0	1673.82	0.761	1.583	248	188.8	392.6	7	7	7	Unique	5.44331	High	2	837.418	0	4.864e-07
FALSE	High	VTVHYTGTLDDGTK	2xiTRAQ4plex [N-Term; K14]	1	1	7	FBpp0085703	0	1794.95	0.77	1.694	407.7	313.9	690.5	7	7	7	Unique	6.01901	High	3	598.987	0	5.165e-09
FALSE	High	IHPEFPYIDAEIR	1xiTRAQ4plex [N-Term]	1	1	7	FBpp0111813	0	1743.92	0.782	2.008	1184.5	925.8	2377.9	7	7	7	Unique	6.11193	High	3	581.979	0	1.159e-06
FALSE	High	MIFQDGKFVWDMSLFAR	2xiTRAQ4plex [N-Term; K7]; 1xOxidation [M]	1	1	7	FBpp0077690	1	2395.22	1.549	1.289	497.8	770.9	641.8	7	7	7	Unique	5.77082	High	3	799.082	0	6.472e-06
FALSE	High	SSADLAAGLDFGPTTDR	1xiTRAQ4plex [N-Term]	1	1	7	FBpp0291497	0	1837.9	1.36	1.175	1132.7	1540.1	1331.4	7	7	7	Unique	5.97451	High	2	919.459	0	3.514e-09
FALSE	High	GYSFTTTAER	1xiTRAQ4plex [N-Term]	3	6	7	FBpp0071448; FBpp0070787; FBpp0306215	0	1276.63	1.001	1.344	1451.6	1453.4	1950.7	7	7	7	Not Unique	4.39602	High	2	638.821	0	0.0002409
FALSE	High	YPGSTFMDHILR	1xiTRAQ4plex [N-Term]	3	3	7	FBpp0289824; FBpp0289825; FBpp0309030	0	1580.8	0.467	1.676	1390.9	649.3	2331.5	7	7	7	Not Unique	6.25871	High	3	527.607	0	1.611e-06
FALSE	High	AGVLGQMEEFRDER	1xiTRAQ4plex [N-Term]	2	20	7	FBpp0080455; FBpp0080457	1	1780.88	1.195	1.333	667.2	797.1	889.1	7	7	7	Not Unique	5.4127	High	2	890.944	0	3.667e-07
FALSE	High	LVPLLNQYGHPHHPFEK	2xiTRAQ4plex [N-Term; K17]	1	2	7	FBpp0075870	0	2314.27	0.83	0.928	135.9	112.8	126.1	7	7	7	Unique	5.17237	High	2	1157.63	0	1.774e-06
FALSE	High	FPDENFELK	2xiTRAQ4plex [N-Term; K9]	1	2	7	FBpp0074017	0	1426.75	0.643	1.253	3204	2058.7	4015.6	7	7	7	Unique	4.01701	High	2	713.881	0	0.001453
FALSE	High	EGDILTLLESER	1xiTRAQ4plex [N-Term]	1	1	7	FBpp0071295	0	1518.81	0.843	1.185	1294.8	1091.6	1534.5	7	6	6	Unique	4.56496	High	2	759.914	0	7.247e-07
FALSE	High	LPPTFLDASK	2xiTRAQ4plex [N-Term; K10]	1	1	7	FBpp0084906	0	1376.8	0.972	1.489	2897.5	2815	4315.4	7	7	7	Unique	3.27901	High	2	688.908	0.0008987	0.03046
FALSE	High	YLELLESPTGR	1xiTRAQ4plex [N-Term]	1	1	7	FBpp0086257	0	1421.78	1.192	1.249	4153.5	4951	5188.3	7	7	7	Unique	4.50744	High	2	711.395	0	0.0002197
FALSE	High	MTMYEK	2xiTRAQ4plex [N-Term; K6]	1	1	7	FBpp0077690	0	1090.55	1.05	1.172	1132.4	1189.3	1327	7	7	7	Unique	2.6511	High	2	545.781	0.001982	0.0727
FALSE	High	IVGGSATTISSFPWQISLQR	1xiTRAQ4plex [N-Term]	1	3	7	FBpp0087224	0	2292.25	0.817	0.91	1086.4	887.4	988.7	7	7	7	Unique	7.76754	High	2	1146.64	0	9.357e-10
FALSE	High	GVDLDQLLDMPNNQLVELMHSR	1xiTRAQ4plex [N-Term]	1	2	7	FBpp0086269	0	2681.35	0.798	1.109	110.9	88.5	123	6	6	6	Unique	9.93114	High	3	894.459	0	8.026e-15
FALSE	High	DWETFMTNVAFAR	1xiTRAQ4plex [N-Term]	1	1	7	FBpp0073484	0	1731.83	0.277	0.759	3964.5	1097.1	3010.2	7	6	6	Unique	5.46544	High	2	866.426	0	8.64e-06
FALSE	High	TENLGGVALFDLSYDDFR	1xiTRAQ4plex [N-Term]	1	1	7	FBpp0086257	0	2176.07	1.003	1.07	1634.8	1639.6	1749.9	7	7	7	Unique	7.36387	High	2	1088.55	0	1.386e-11
FALSE	High	VNDIADVDQYFPGLLR	1xiTRAQ4plex [N-Term]	1	3	7	FBpp0072250	0	1979.04	0.7	1.21	1162.4	813.2	1407	7	7	7	Unique	6.11323	High	2	990.029	0	8.004e-09
FALSE	High	TGAVVPLPTSVFNDQQVEQAFR	1xiTRAQ4plex [N-Term]	1	2	7	FBpp0307371	0	2547.33	0.791	1.439	485.5	384	698.7	7	5	7	Unique	7.3107	High	3	849.79	0	1.709e-08
FALSE	High	LGDFSVIDTEFSNIR	1xiTRAQ4plex [N-Term]	1	2	7	FBpp0311833	0	1856.95	0.859	1.096	1474.8	1266.8	1616.6	7	7	7	Unique	5.90929	High	2	928.987	0	1.102e-07
FALSE	High	VASWEFNPLNVK	2xiTRAQ4plex [N-Term; K12]	1	1	7	FBpp0079999	0	1691.94	1.028	1.776	1292.2	1327.9	2294.8	7	7	7	Unique	6.27403	High	2	846.479	0	1.131e-05
FALSE	High	TVAIIAEGIPENMTR	1xiTRAQ4plex [N-Term]	3	3	7	FBpp0289824; FBpp0289825; FBpp0309030	0	1758.95	0.579	1.638	406.7	235.3	666	7	5	6	Not Unique	4.93174	High	2	879.989	0	2.132e-07
FALSE	High	AVLVDLEPGTMDSVR	1xiTRAQ4plex [N-Term]	1	2	7	FBpp0085720	0	1745.92	1.108	1.23	1129.6	1251.9	1389.4	6	7	6	Unique	5.06322	High	2	873.471	0	5.403e-06
FALSE	High	LQEPLLLLGK	2xiTRAQ4plex [N-Term; K10]	1	1	7	FBpp0309759	0	1411.91	0.891	1.516	2537	2260.6	3846.4	7	7	7	Unique	4.26338	High	2	706.464	0	6.271e-05
FALSE	High	FMENINNFQK	2xiTRAQ4plex [N-Term; K10]	1	2	7	FBpp0311634	0	1572.81	0.983	1.014	1783.7	1753.1	1809	7	7	7	Unique	5.34297	High	2	786.909	0	0.0001656
FALSE	High	VEDPLMFEEYIAMGK	2xiTRAQ4plex [N-Term; K15]; 1xOxidation [M]	1	1	7	FBpp0073484	0	2076.03	0.735	0.992	1733.3	1273.5	1718.6	7	7	7	Unique	5.83519	High	3	692.687	0	1.349e-07
FALSE	High	GYNFGLWK	2xiTRAQ4plex [N-Term; K8]	1	1	7	FBpp0304343	0	1272.7	1.033	2.038	4412.7	4559.1	8992.3	7	7	7	Unique	4.02478	High	2	636.861	5.894e-05	0.004165
FALSE	High	TSFFQALSIPTK	2xiTRAQ4plex [N-Term; K12]	1	1	7	FBpp0078134	0	1627.93	0.99	1.488	1682.3	1665.6	2502.9	7	7	7	Unique	5.41566	High	2	814.474	0	2.863e-05
FALSE	High	IEIESFFEGDDFSETLTR	1xiTRAQ4plex [N-Term]	1	1	7	FBpp0073448	0	2279.08	0.849	1.386	206.6	175.5	286.4	7	7	7	Unique	5.41292	High	3	760.371	0	7.151e-06
FALSE	High	ALTVPELTQQMFDAK	2xiTRAQ4plex [N-Term; K15]	3	5	7	FBpp0081524; FBpp0072177; FBpp0085720	0	1980.07	1.095	1.343	693.4	759	931.2	7	7	7	Not Unique	5.75045	High	3	660.7	0	1.84e-07
FALSE	High	YLTLLESSNAR	1xiTRAQ4plex [N-Term]	1	1	7	FBpp0071329	0	1410.77	1.119	0.973	773.7	865.7	752.6	7	7	7	Unique	4.10256	High	2	705.892	0	0.0001639
FALSE	High	DLYANTVLSGGTTMYPGIADR	1xiTRAQ4plex [N-Term]; 1xOxidation [M14]	1	2	7	FBpp0070787	0	2375.17	1.375	1.276	309.2	425.2	394.4	6	6	7	Unique	6.91984	High	3	792.399	0	1.089e-09
FALSE	High	EAGFPEGVVNVVPGFGTAGAALANHCDVDK	2xiTRAQ4plex [N-Term; K30]; 1xMethylthio [C26]	1	1	7	FBpp0079406	0	3275.61	0.312	1.772	36.8	11.5	65.2	5	4	7	Unique	7.79328	High	3	1092.55	0	2.423e-13
FALSE	High	SGDAAIVNLVPSKPLCVEAFQEFPPLGR	2xiTRAQ4plex [N-Term; K13]; 1xMethylthio [C16]	1	1	7	FBpp0087142	0	3288.74	0.461	1.129	94.6	43.6	106.8	6	4	6	Unique	8.53477	High	3	1096.92	0	6.287e-13
FALSE	High	LISGFDQQDGLTSNGVTLAGQR	1xiTRAQ4plex [N-Term]	1	1	7	FBpp0089196	0	2421.25	0.855	1.257	1135.6	970.6	1426.9	7	7	7	Unique	8.94295	High	2	1211.14	0	2.101e-11
FALSE	High	VLAAIDQGYVEDSSGNR	1xiTRAQ4plex [N-Term]	1	1	7	FBpp0291497	0	1937.97	2.9	3.396	686.5	1990.9	2331.3	6	7	7	Unique	6.72649	High	2	969.49	0	6.038e-09
FALSE	High	DVTADGPGSENGDAGAAGSTNGSSDNQSAASGQR	1xiTRAQ4plex [N-Term]	1	3	7	FBpp0082319	0	3252.4	1.176	2	1.7	2	3.4	1	1	1	Unique	3.4435	High	4	813.856	0	3.313e-05
FALSE	High	VTVTFYPYDVTVPIAETTK	2xiTRAQ4plex [N-Term; K19]	1	1	7	FBpp0100050	0	2432.32	0.606	1.476	384.2	233	567.2	7	7	7	Unique	6.07923	High	3	811.449	0	7.129e-08
FALSE	High	DIANVTNTIFALGR	1xiTRAQ4plex [N-Term]	1	2	6	FBpp0311634	0	1648.91	1.236	1.042	884.6	1093	921.7	6	6	6	Unique	5.64796	High	2	824.965	0	3.09e-07
FALSE	High	VALTGLTVAEYFR	1xiTRAQ4plex [N-Term]	1	2	6	FBpp0305828	0	1583.89	0.511	1.425	3181.7	1626.4	4532.4	6	6	6	Unique	5.82448	High	2	792.457	0	1.069e-06
FALSE	High	LMDATNSDYK	2xiTRAQ4plex [N-Term; K10]	1	1	6	FBpp0088363	0	1445.72	0.522	1.074	848.7	443.4	911.5	6	6	6	Unique	4.74879	High	2	723.366	0	4.267e-05
FALSE	High	LSDPVVQYTLR	1xiTRAQ4plex [N-Term]	1	3	6	FBpp0075491	0	1434.81	0.493	1.067	648.7	319.8	692.3	6	6	6	Unique	4.87109	High	2	717.911	0	6.097e-06
FALSE	High	SDDVHADVLSR	1xiTRAQ4plex [N-Term]	1	1	6	FBpp0305734	0	1357.68	0.759	0.627	318.4	241.6	199.5	6	6	6	Unique	4.34378	High	2	679.347	0	2.366e-07
FALSE	High	VIDILK	2xiTRAQ4plex [N-Term; K6]	2	3	6	FBpp0073922; FBpp0087977	0	988.664	0.6	1.172	600.8	360.6	703.9	3	3	3	Not Unique	2.77643	High	2	494.837	0.001312	0.05
FALSE	High	HGYIGEFEIVDDHR	1xiTRAQ4plex [N-Term]	1	1	6	FBpp0073624	0	1830.89	0.737	1.419	253.1	186.5	359.1	6	6	6	Unique	5.42813	High	2	915.941	0	6.355e-08
FALSE	High	LNFIDVGTGSLGQGVAVGAGMAYVGK	2xiTRAQ4plex [N-Term; K26]	1	2	6	FBpp0081370	0	2769.48	0.782	1.224	117.6	92	143.9	6	6	6	Unique	8.56319	High	3	923.841	0	2.741e-11
FALSE	High	SMQGYPFNPCLTEAQYK	2xiTRAQ4plex [N-Term; K17]; 1xMethylthio [C10]	2	5	6	FBpp0076273; FBpp0076270	0	2311.08	0.706	1.868	443.1	313	827.7	6	6	6	Not Unique	5.64441	High	2	1156.05	0	4.236e-07
FALSE	High	IQLLEEDLER	1xiTRAQ4plex [N-Term]	3	13	6	FBpp0089024; FBpp0088899; FBpp0291171	0	1401.77	1.406	1.344	2426.6	3410.8	3261.7	6	6	6	Not Unique	4.60961	High	2	701.392	0	0.0003048
FALSE	High	VLPFNNLRDPIAEGYFPK	2xiTRAQ4plex [N-Term; K18]	1	1	6	FBpp0087744	1	2378.31	2.048	1.338	1027.5	2104	1374.8	6	6	6	Unique	5.94357	High	2	1189.67	0	3.494e-08
FALSE	High	LVQDVANNTNEEAGDGTTTATVLAR	1xiTRAQ4plex [N-Term]	2	2	6	FBpp0078744; FBpp0073291	0	2704.35	0.938	1.392	169.6	159.1	236	6	6	6	Not Unique	9.41553	High	3	902.126	0	2.46e-08
FALSE	High	FVNEHTDAIIIDGVPIQGGR	1xiTRAQ4plex [N-Term]	1	1	6	FBpp0083378	0	2295.22	1.976	0.682	627.5	1240	428.1	5	5	6	Unique	7.98919	High	2	1148.12	0	6.331e-10
FALSE	High	EQGFSSFWR	1xiTRAQ4plex [N-Term]	1	3	6	FBpp0073278	0	1287.62	0.91	1.747	3638.4	3312	6354.8	6	6	6	Unique	3.88962	High	2	644.315	0	0.0004668
FALSE	High	IQNIVELGYYQTTDGHMIDLR	1xiTRAQ4plex [N-Term]; 1xOxidation [M17]	1	1	6	FBpp0073484	0	2639.33	0.69	0.875	529.4	365.2	463.1	6	6	6	Unique	8.57623	High	3	880.453	0	2.932e-11
FALSE	High	HVIPAMFQEVYSK	2xiTRAQ4plex [N-Term; K13]	2	2	6	FBpp0083720; FBpp0081736	0	1836.99	1.064	1.841	1608.5	1712.2	2960.6	6	6	6	Not Unique	5.79726	High	3	613.005	0	2.058e-06
FALSE	High	NPICGEEFGVK	2xiTRAQ4plex [N-Term; K11]; 1xMethylthio [C4]	1	1	6	FBpp0077239	0	1526.76	0.504	0.968	2299.9	1159.2	2226	6	6	6	Unique	4.82202	High	2	763.889	0	0.0001141
FALSE	High	MHFNEGMFVYALTLAVIHR	1xiTRAQ4plex [N-Term]	1	1	6	FBpp0073484	0	2393.24	0.388	0.813	141.2	54.8	114.8	6	5	6	Unique	9.04387	High	4	599.067	0	1.395e-10
FALSE	High	DGSLNYIEENDEVLVAGFGR	1xiTRAQ4plex [N-Term]	1	1	6	FBpp0086701	0	2341.14	0.812	1.245	484.4	393.3	603.3	6	5	6	Unique	7.5575	High	2	1171.08	0	7.582e-11
FALSE	High	TFLVWCNEEDHLR	1xiTRAQ4plex [N-Term]; 1xMethylthio [C6]	2	5	6	FBpp0076273; FBpp0076270	0	1851.86	0.659	1.465	1460.5	963.1	2139.9	6	6	6	Not Unique	6.54254	High	3	617.964	0	3.785e-08
FALSE	High	VSSTLSGLEGELK	2xiTRAQ4plex [N-Term; K13]	2	5	6	FBpp0076273; FBpp0076270	0	1607.91	1.062	1.27	695.1	738.4	882.6	6	6	6	Not Unique	5.86483	High	2	804.462	0	1.055e-07
FALSE	High	AASDIAMNDLPPTHPIR	1xiTRAQ4plex [N-Term]	1	4	6	FBpp0082987	0	1963.02	0.51	1.025	1139.2	580.6	1167.3	6	6	6	Unique	6.63677	High	2	982.02	0	1.959e-09
FALSE	High	GGGFATVSSAYKEQLNSLMTTLR	2xiTRAQ4plex [N-Term; K12]	2	20	6	FBpp0080455; FBpp0080457	1	2719.43	1.795	1.664	258.7	464.3	430.5	6	6	6	Not Unique	8.22609	High	4	680.615	0	1.092e-07
FALSE	High	GPILLQDVNFLDEMSHFDR	1xiTRAQ4plex [N-Term]	1	1	6	FBpp0074825	0	2390.19	0.647	0.906	248.1	160.5	224.7	6	6	6	Unique	8.86378	High	3	797.407	0	2.383e-12
FALSE	High	VLVSSNFESVALDK	2xiTRAQ4plex [N-Term; K14]	1	1	6	FBpp0075401	0	1796	0.77	1.342	2347	1808	3149.4	6	6	6	Unique	6.30045	High	2	898.512	0	1.622e-07
FALSE	High	VDTTLTVADEDMVDIALGK	2xiTRAQ4plex [N-Term; K19]	1	1	6	FBpp0073650	0	2294.2	0.606	1.032	132.6	80.3	136.8	6	6	6	Unique	6.7614	High	3	765.411	0	5.5e-10
FALSE	High	FEGSSESDLSTFVK	2xiTRAQ4plex [N-Term; K14]	1	1	6	FBpp0087164	0	1820.92	0.741	1.925	1501.9	1112.8	2890.7	6	6	6	Unique	6.61804	High	2	910.967	0	3.292e-08
FALSE	High	DVTIYHADTMEK	2xiTRAQ4plex [N-Term; K12]; 1xOxidation [M10]	1	1	6	FBpp0073484	0	1726.86	0.924	0.97	199.4	184.3	193.5	6	6	6	Unique	4.45537	High	3	576.29	0	0.0002035
FALSE	High	EVGFSYTFMGNLGSK	2xiTRAQ4plex [N-Term; K15]; 1xOxidation [M9]	1	1	6	FBpp0311463	0	1940.97	0.942	1.104	619.2	583.2	683.7	6	6	6	Unique	5.23394	High	3	647.662	0	2.015e-06
FALSE	High	GFDFLPR	1xiTRAQ4plex [N-Term]	1	1	6	FBpp0087744	0	995.543	1.807	1.17	2710.4	4898.5	3172.2	6	6	6	Unique	2.90348	High	2	498.278	0.004126	0.177
FALSE	High	IIDLEINPVTGLTSK	2xiTRAQ4plex [N-Term; K15]	1	1	6	FBpp0080836	0	1901.12	1.244	1.898	346.7	431.4	658.2	6	6	6	Unique	5.61652	High	2	951.072	0	9.262e-08
FALSE	High	ILFPATGYMTLAWQTFAK	2xiTRAQ4plex [N-Term; K18]	1	2	6	FBpp0307371	0	2347.28	0.769	1.834	678.5	521.9	1244.6	6	6	6	Unique	7.20795	High	3	783.102	0	1.121e-05
FALSE	High	ELAEDGYSGVEVR	1xiTRAQ4plex [N-Term]	1	1	6	FBpp0312066	0	1567.77	0.89	1.232	574.2	510.8	707.4	6	6	6	Unique	4.88034	High	2	784.391	0	6.75e-08
FALSE	High	LWCHFHEPK	2xiTRAQ4plex [N-Term; K9]; 1xMethylthio [C3]	1	1	6	FBpp0073028	0	1530.76	0.533	1.32	216.6	115.4	285.9	6	6	6	Unique	3.8007	High	2	765.876	0	0.0007404
FALSE	High	FSLTSTLYR	1xiTRAQ4plex [N-Term]	1	2	6	FBpp0307371	0	1231.68	0.818	1.728	2080.6	1701.7	3595.9	6	6	6	Unique	3.72119	High	2	616.346	2.97e-05	0.002243
FALSE	High	VIDFNLDR	1xiTRAQ4plex [N-Term]	1	1	6	FBpp0075401	0	1135.62	0.685	1.282	3595.3	2462.7	4608	6	6	6	Unique	3.23957	High	2	568.318	0.0002261	0.009524
FALSE	High	MLNQITSSLADTLFK	2xiTRAQ4plex [N-Term; K15]; 1xOxidation [M1]	1	1	6	FBpp0311463	0	1986.08	1.109	1.04	461.7	511.8	480.2	5	6	5	Unique	6.06825	High	3	662.704	0	9.013e-07
FALSE	High	IEELEEEVEAER	1xiTRAQ4plex [N-Term]	2	20	6	FBpp0080455; FBpp0080457	0	1618.79	1.744	1.575	740	1290.4	1165.7	6	6	6	Not Unique	5.25365	High	2	809.904	0	5.335e-07
FALSE	High	SYDYLLLATHFNSYQK	2xiTRAQ4plex [N-Term; K16]	1	2	6	FBpp0304478	0	2251.16	1.304	1.044	887.7	1157.8	926.6	6	6	6	Unique	8.19255	High	3	751.065	0	1.96e-10
FALSE	High	VNQAIWLLCTGAR	1xiTRAQ4plex [N-Term]; 1xMethylthio [C9]	1	2	6	FBpp0311353	0	1634.86	0.48	1.286	2099.2	1006.9	2700.3	3	3	3	Unique	5.04438	High	2	817.94	0	2.905e-05
FALSE	High	EGLPDLSQYLDK	2xiTRAQ4plex [N-Term; K12]	1	1	6	FBpp0085265	0	1665.89	0.591	1	2847.1	1682.1	2848	6	6	6	Unique	4.97382	High	2	833.458	0	7.655e-06
FALSE	High	SIDSSLDWSANFVK	2xiTRAQ4plex [N-Term; K14]	1	2	6	FBpp0070871	0	1856.96	0.815	1.506	1200.9	978.6	1809.1	6	6	6	Unique	7.04625	High	2	928.991	0	2.601e-08
FALSE	High	TADGHTIDLR	1xiTRAQ4plex [N-Term]	1	1	6	FBpp0077690	0	1242.66	1.026	1.072	538.8	552.7	577.8	6	6	6	Unique	3.88482	High	3	414.891	0	0.0002261
FALSE	High	RIPNIPFQMLLR	1xiTRAQ4plex [N-Term]	1	2	6	FBpp0087541	1	1641.97	1.584	1.077	542.9	860.2	584.7	5	4	5	Unique	5.59056	High	3	548	0	9.39e-07
FALSE	High	QIEEAEEIAALNLAK	2xiTRAQ4plex [N-Term; K15]	2	20	6	FBpp0080455; FBpp0080457	0	1930.07	1.376	1.454	1403.3	1930.7	2039.9	6	6	6	Not Unique	7.70022	High	2	965.547	0	3.061e-10
FALSE	High	EVDFVVDEHPRPK	2xiTRAQ4plex [N-Term; K13]	1	1	6	FBpp0079472	0	1855	0.992	1.52	377.5	374.6	573.9	6	6	6	Unique	5.00039	High	2	928.005	0	4.355e-07
FALSE	High	SIAQALVELEANSDLKPYLR	2xiTRAQ4plex [N-Term; K16]	1	1	6	FBpp0308324	0	2518.41	1.024	1.447	121.7	124.6	176.1	5	5	5	Unique	8.81538	High	3	840.151	0	1.233e-12
FALSE	High	QYVASLPSFESIR	1xiTRAQ4plex [N-Term]	1	1	6	FBpp0311463	0	1640.88	0.46	0.842	3058.1	1405.9	2574.3	6	6	6	Unique	4.42954	High	2	820.948	0	8.243e-05
FALSE	High	YALVSAIAASGVPALVQSK	2xiTRAQ4plex [N-Term; K19]	1	1	6	FBpp0084617	0	2133.25	0.76	1.247	573	435.4	714.3	6	6	6	Unique	6.92485	High	2	1067.14	0	5.832e-10
FALSE	High	KLAVNMVPFPR	2xiTRAQ4plex [N-Term; K1]	4	7	6	FBpp0081524; FBpp0072177; FBpp0085720; FBpp0289838	1	1559.93	1.419	1.605	194.7	276.2	312.5	6	6	6	Not Unique	4.44554	High	2	780.47	0	6.2e-05
FALSE	High	AHIFGQHVADYMR	1xiTRAQ4plex [N-Term]	1	1	6	FBpp0110424	0	1688.84	0.816	1.365	207.8	169.5	283.7	6	6	6	Unique	4.29942	High	2	844.919	0	1.619e-05
FALSE	High	LISWYDNEFGYSNR	1xiTRAQ4plex [N-Term]	2	2	6	FBpp0073922; FBpp0087977	0	1907.9	0.34	0.892	1928	655.4	1719.4	6	6	6	Not Unique	5.58724	High	2	954.465	0	1.892e-07
FALSE	High	LGPNYLQIPVNCPYK	2xiTRAQ4plex [N-Term; K15]; 1xMethylthio [C12]	1	1	6	FBpp0074825	0	2053.09	0.44	1.106	1087.2	478.8	1202.3	6	6	6	Unique	5.9955	High	2	1027.06	0	2.902e-07
FALSE	High	QIYPPVNVLPSLSR	1xiTRAQ4plex [N-Term]	1	1	6	FBpp0290875	0	1727	1.117	1.696	2035.8	2273.5	3453.1	6	6	6	Unique	4.69023	High	3	576.34	0	3.466e-07
FALSE	High	VAFTGSVEIGR	1xiTRAQ4plex [N-Term]	1	2	6	FBpp0084452	0	1279.71	0.52	0.894	735.8	382.9	658	6	6	6	Unique	3.972	High	2	640.363	0	1.522e-05
FALSE	High	LFINNEFVDSVSGK	2xiTRAQ4plex [N-Term; K14]	1	1	6	FBpp0084452	0	1857	0.544	1.04	2205.4	1200.2	2293.5	6	6	6	Unique	6.38773	High	2	929.01	0	2.07e-06
FALSE	High	VQATYLWIDGTGENIR	1xiTRAQ4plex [N-Term]	1	1	6	FBpp0077773	0	1980.03	1.019	1.719	1081.1	1102	1858.8	6	6	6	Unique	6.23922	High	2	990.525	0	2.338e-08
FALSE	High	LLKDDFLQQNSYSSYDR	2xiTRAQ4plex [N-Term; K3]	1	1	6	FBpp0079999	1	2380.2	0.993	2.055	359.1	356.5	737.8	6	6	6	Unique	7.06783	High	3	794.077	0	5.149e-09
FALSE	High	LGGIQSDIYSEGLHVR	1xiTRAQ4plex [N-Term]	1	3	6	FBpp0111775	0	1888	1.043	1.501	884.9	922.6	1327.9	6	6	6	Unique	8.35073	High	3	630.009	0	1.044e-09
FALSE	High	TKLGLPEVMLGLLPGGGGTVR	2xiTRAQ4plex [N-Term; K2]	1	2	6	FBpp0079454	1	2353.39	1.339	2.227	184.7	247.4	411.4	4	5	4	Unique	6.80241	High	3	785.135	0	9.042e-10
FALSE	High	GEHTEAEGGVYDISNK	2xiTRAQ4plex [N-Term; K16]	2	5	6	FBpp0076273; FBpp0076270	0	1993.97	1.049	1.16	119.1	124.9	138.2	5	5	6	Not Unique	6.81308	High	2	997.486	0	2.744e-09
FALSE	High	SQNGFNIAYITTVK	2xiTRAQ4plex [N-Term; K14]	1	1	6	FBpp0311463	0	1844.02	1.592	1.343	1296	2062.8	1740.8	6	6	6	Unique	7.34783	High	2	922.517	0	4.647e-08
FALSE	High	YSFNNEVSYK	2xiTRAQ4plex [N-Term; K10]	1	1	6	FBpp0311463	0	1538.77	0.844	1.009	1366.1	1153.5	1378.1	6	6	6	Unique	4.77251	High	2	769.896	0	0.0001145
FALSE	High	AFQLALDYPFR	1xiTRAQ4plex [N-Term]	1	1	6	FBpp0311463	0	1484.8	1.312	1.017	2201.6	2887.6	2239.1	6	6	6	Unique	4.89082	High	2	742.906	0	2.603e-05
FALSE	High	YYGGESASITPLEELFQR	1xiTRAQ4plex [N-Term]	1	1	6	FBpp0311558	0	2204.1	0.793	1.274	1144.1	906.8	1457.9	6	6	6	Unique	7.83365	High	2	1102.56	0	7.463e-09
FALSE	High	LQDIGVENTEDNR	1xiTRAQ4plex [N-Term]	2	3	6	FBpp0302781; FBpp0084372	0	1646.81	0.738	0.97	1461.5	1078.8	1417	6	6	6	Not Unique	4.92414	High	2	823.908	0	2.496e-07
FALSE	High	ASAVNTLADLLVSR	1xiTRAQ4plex [N-Term]	1	1	6	FBpp0301603	0	1573.9	0.999	1.453	619	618.4	899.6	6	6	6	Unique	5.76972	High	2	787.461	0	6.207e-07
FALSE	High	LAEMPADSGYPAYLGAR	1xiTRAQ4plex [N-Term]	2	2	6	FBpp0079999; FBpp0080010	0	1925.95	0.89	1.552	961.5	855.8	1491.9	6	6	6	Not Unique	5.69524	High	2	963.486	0	1.757e-09
FALSE	High	AGTVWVNTYNVLAAQAPFGGYK	2xiTRAQ4plex [N-Term; K22]	1	1	6	FBpp0079406	0	2615.39	1.544	1.474	91.1	140.7	134.3	6	6	4	Unique	6.8225	High	4	654.605	0	2.047e-08
FALSE	High	WSSDVETSDGTSIK	2xiTRAQ4plex [N-Term; K14]	1	1	6	FBpp0076702	0	1799.89	2.731	1.041	953.4	2603.3	992.1	6	6	6	Unique	6.14605	High	2	900.452	0	1.265e-08
FALSE	High	QPLQQSELINLDVGLIADSQR	1xiTRAQ4plex [N-Term]	1	3	6	FBpp0075491	0	2481.34	0.21	0.848	549.6	115.6	466.1	5	5	5	Unique	8.40788	High	3	827.792	0	1.615e-11
FALSE	High	GAYEEGQEQLEAVR	1xiTRAQ4plex [N-Term]	2	20	6	FBpp0080455; FBpp0080457	0	1722.84	1.555	1.398	408.1	634.7	570.4	6	6	6	Not Unique	5.76619	High	2	861.928	0	7.207e-08
FALSE	High	SVIHDIVLVGGSTR	1xiTRAQ4plex [N-Term]	1	1	6	FBpp0082519	0	1596.92	0.924	1.324	1652	1525.8	2187.4	6	6	6	Unique	4.74706	High	3	532.981	0	2.525e-06
FALSE	High	TVTAMDVVYALKR	2xiTRAQ4plex [N-Term; K12]	1	1	6	FBpp0085280	1	1755.01	1.812	1.808	841.3	1524.8	1521.2	6	6	6	Unique	6.43766	High	3	585.676	0	5.116e-09
FALSE	High	TEAIVEFVASGSR	1xiTRAQ4plex [N-Term]	1	1	6	FBpp0072419	0	1509.8	0.675	1.1	4255.9	2871.2	4682.6	6	6	6	Unique	5.08377	High	2	755.411	0	1.533e-07
FALSE	High	ELKEEVDQLVGR	2xiTRAQ4plex [N-Term; K3]	1	1	6	FBpp0077121	1	1702.96	0.78	1.096	1040.9	811.4	1140.6	6	6	6	Unique	5.09951	High	2	851.987	0	2.391e-06
FALSE	High	FKLDQSEAHCGVPNR	2xiTRAQ4plex [N-Term; K2]; 1xMethylthio [C10]	1	1	6	FBpp0088363	1	2035.01	0.498	0.955	191.8	95.6	183.2	6	5	6	Unique	5.52969	High	2	1018	0	2.727e-09
FALSE	High	FPPPPSYYPDNQPSGGR	1xiTRAQ4plex [N-Term]	1	1	6	FBpp0311626	0	2019.97	0.987	0.636	685.2	676.3	435.7	6	6	6	Unique	5.54408	High	3	673.995	0	6.368e-07
FALSE	High	VTVFDVPDSFLTDR	1xiTRAQ4plex [N-Term]	1	1	6	FBpp0087744	0	1754.91	1.508	1.099	1477.4	2227.8	1624.1	6	6	6	Unique	4.98592	High	2	877.964	0	8.637e-06
FALSE	High	HPLVEEVHQVEIDDR	1xiTRAQ4plex [N-Term]	1	2	6	FBpp0297149	0	1959.01	0.574	1.499	871.2	500.5	1305.5	6	6	6	Unique	6.77281	High	3	653.675	0	3.962e-09
FALSE	High	LLDEHQVYSVGR	1xiTRAQ4plex [N-Term]	1	3	6	FBpp0075491	0	1559.83	0.365	1.215	1283.9	469	1560.5	6	6	6	Unique	5.68792	High	3	520.618	0	3.034e-06
FALSE	High	SRFWYFLR	1xiTRAQ4plex [N-Term]	1	1	6	FBpp0086103	1	1318.72	1.092	1.522	456.5	498.3	694.7	6	6	6	Unique	3.81694	High	3	440.247	0	0.0005565
FALSE	High	AAVEEGIVPGGGTALLR	1xiTRAQ4plex [N-Term]	2	2	6	FBpp0078744; FBpp0073291	0	1753.99	0.883	1.339	279.2	246.4	373.9	6	6	6	Not Unique	5.11555	High	2	877.504	0	3.398e-07
FALSE	High	LDQDLDKYMYLISLSER	2xiTRAQ4plex [N-Term; K7]	1	3	6	FBpp0082129	1	2390.25	0.979	1.308	883.8	865.4	1156.3	6	6	6	Unique	6.68066	High	2	1195.64	0	3.046e-07
FALSE	High	SAYESTLEVLEFPQIR	1xiTRAQ4plex [N-Term]	3	3	6	FBpp0289824; FBpp0289825; FBpp0309030	0	2026.06	0.619	1.984	437.8	271.2	868.4	6	6	6	Not Unique	7.10537	High	2	1013.54	0	6.952e-09
FALSE	High	IVELEEELR	1xiTRAQ4plex [N-Term]	3	10	6	FBpp0089024; FBpp0088899; FBpp0291171	0	1273.71	1.203	1.401	1782.7	2144.5	2498.2	6	6	6	Not Unique	4.00131	High	2	637.362	0	0.0007765
FALSE	High	KNTPEEIALATVQALR	2xiTRAQ4plex [N-Term; K1]	2	3	6	FBpp0302781; FBpp0084372	1	2042.18	0.984	1.083	2042.3	2009.4	2211	6	6	6	Not Unique	6.86718	High	3	681.406	0	1.921e-08
FALSE	High	TIPMDGDFFTYTR	1xiTRAQ4plex [N-Term]	1	1	6	FBpp0079406	0	1707.82	1.461	1.541	826.1	1206.8	1273.2	6	6	6	Unique	4.33537	High	3	569.948	0	1.493e-05
FALSE	High	QAELHLGVLMPGYTHLQR	1xiTRAQ4plex [N-Term]	1	1	6	FBpp0099918	0	2207.19	0.899	1.568	211.3	190	331.3	6	6	6	Unique	6.53991	High	4	552.555	0	3.289e-10
FALSE	High	MMWQIPEK	2xiTRAQ4plex [N-Term; K8]	1	2	6	FBpp0307371	0	1350.72	0.461	1.538	3132.7	1444.4	4818.3	6	6	6	Unique	3.3011	High	2	675.866	0.0004722	0.0173
FALSE	High	LHFFMPGFAPLTSR	1xiTRAQ4plex [N-Term]	3	5	6	FBpp0081524; FBpp0072177; FBpp0085720	0	1764.94	1.092	1.268	1665.5	1819	2112	6	6	6	Not Unique	6.21592	High	3	588.988	0	3.628e-06
FALSE	High	LPLQDVYK	2xiTRAQ4plex [N-Term; K8]	1	2	6	FBpp0087142	0	1263.76	0.642	1.101	3845.1	2467.2	4232.1	6	6	6	Unique	3.18078	High	2	632.387	0.002237	0.08716
FALSE	High	TWEIPVATPTDSGAAILTQFFNR	1xiTRAQ4plex [N-Term]	1	2	6	FBpp0082699	0	2679.39	0.628	0.895	246.8	155.1	220.8	6	6	6	Unique	7.85596	High	3	893.806	0	2.819e-08
FALSE	High	DDLFNVNAGIIK	2xiTRAQ4plex [N-Term; K12]	1	1	6	FBpp0082985	0	1606.9	0.634	1.398	1925.4	1219.8	2692.4	6	6	6	Unique	5.84251	High	2	803.962	0	1.753e-06
FALSE	High	SFEDSIALIK	2xiTRAQ4plex [N-Term; K10]	1	2	6	FBpp0304478	0	1410.81	0.979	0.995	2892.8	2832	2879.7	6	6	6	Unique	5.08946	High	2	705.913	0	0.0002341
FALSE	High	FPEFQFPDVK	2xiTRAQ4plex [N-Term; K10]	1	1	6	FBpp0297124	0	1541.82	0.858	1.403	1251.1	1073.5	1755.5	6	6	6	Unique	3.887	High	2	771.422	0	0.00117
FALSE	High	FTDVFYTFK	2xiTRAQ4plex [N-Term; K9]	1	1	6	FBpp0072365	0	1455.78	0.33	0.692	2864.2	944.3	1981.1	6	6	6	Unique	4.26094	High	2	728.399	2.97e-05	0.003767
FALSE	High	KLAEEVIAVSVGPAQSQEVIR	2xiTRAQ4plex [N-Term; K1]	1	1	6	FBpp0084901	1	2511.44	0.958	1.422	385.5	369.5	548	6	6	6	Unique	7.19226	High	2	1256.23	0	1.872e-10
FALSE	High	KFYYIDTTDYEVK	3xiTRAQ4plex [N-Term; K1; K13]	1	2	6	FBpp0073422	1	2117.12	1.242	1.503	224.4	278.6	337.3	6	6	6	Unique	5.82856	High	2	1059.05	0	4.8e-06
FALSE	High	LQVEHTVTEEITGIDLVQSQIR	1xiTRAQ4plex [N-Term]	1	2	6	FBpp0087541	0	2652.43	1.056	1.537	121.5	128.3	186.7	5	5	6	Unique	9.88957	High	3	884.822	0	3.289e-12
FALSE	High	VLLPEFGGTK	2xiTRAQ4plex [N-Term; K10]	1	1	6	FBpp0075609	0	1348.81	0.721	1.302	1890.3	1362	2461.3	6	6	6	Unique	3.6995	High	2	674.912	0.001627	0.0563
FALSE	High	ILDIYNSLKEIVK	3xiTRAQ4plex [N-Term; K9; K13]	1	1	6	FBpp0311463	1	1980.21	0.841	1.124	1251.2	1052.5	1406.2	6	6	6	Unique	6.09426	High	2	990.613	0	9.218e-07
FALSE	High	ELISNASDAIDK	2xiTRAQ4plex [N-Term; K12]	2	2	6	FBpp0072904; FBpp0084623	0	1563.85	0.469	1.137	1943.4	910.6	2210.2	3	3	3	Not Unique	5.76508	High	2	782.432	0	1.142e-05
FALSE	High	AMMLQGVDVLADAVAVTMGPK	2xiTRAQ4plex [N-Term; K21]	2	2	6	FBpp0078744; FBpp0073291	0	2405.28	0.943	1.476	155.6	146.7	229.7	5	5	6	Not Unique	8.68197	High	3	802.435	0	4.364e-12
FALSE	High	AMSIMNSFVNDIFER	1xiTRAQ4plex [N-Term]	1	1	6	FBpp0091135	0	1917.93	1.166	1.713	600.8	700.6	1029	6	6	6	Unique	6.80721	High	2	959.476	0	1.228e-08
FALSE	High	SYLHLPPEIVPSTLK	2xiTRAQ4plex [N-Term; K15]	1	1	6	FBpp0074500	0	1982.16	0.699	1.122	850.9	595.2	954.9	6	6	6	Unique	6.15169	High	3	661.393	0	1.365e-06
FALSE	High	IVVNAAEGVTHEFK	2xiTRAQ4plex [N-Term; K14]	1	1	6	FBpp0311463	0	1802.01	0.837	0.887	2144.9	1795	1902.7	6	6	6	Unique	7.83246	High	3	601.344	0	7.19e-11
FALSE	High	VPLDEATGIDTLGNMIESSILSPNR	1xiTRAQ4plex [N-Term]	1	1	6	FBpp0087744	0	2786.44	1.497	1.22	181.2	271.3	221	4	4	4	Unique	7.86178	High	3	929.493	0	8.061e-09
FALSE	High	ANAGTFFVAHDIFR	1xiTRAQ4plex [N-Term]	1	2	6	FBpp0305904	0	1709.89	0.919	1.158	853.8	784.4	988.4	6	6	6	Unique	7.21263	High	3	570.636	0	1.019e-10
FALSE	High	LDLISQQLVPEIR	1xiTRAQ4plex [N-Term]	1	1	6	FBpp0311965	0	1667.98	0.972	1.579	456.2	443.6	720.5	6	6	6	Unique	5.38043	High	2	834.5	0	2.152e-06
FALSE	High	IFHVNWFR	1xiTRAQ4plex [N-Term]	2	3	6	FBpp0085880; FBpp0085878	0	1262.69	1.083	1.884	740.2	801.4	1394.6	6	6	6	Not Unique	3.51131	High	3	421.57	0	0.0006572
FALSE	High	ADFEQLHEDLQQAFR	1xiTRAQ4plex [N-Term]	1	1	6	FBpp0079999	0	1990.97	1.033	1.686	986.2	1018.5	1662.3	6	6	6	Unique	6.56527	High	2	996	0	5.188e-09
FALSE	High	DLTSVADAEQFLK	2xiTRAQ4plex [N-Term; K13]	1	1	6	FBpp0075401	0	1724.93	0.476	1.192	2588.7	1233.1	3084.5	6	6	6	Unique	6.66108	High	2	862.976	0	7.57e-07
FALSE	High	ATLYPYLLEK	2xiTRAQ4plex [N-Term; K10]	1	1	6	FBpp0081948	0	1498.88	1.272	2.022	783.6	996.7	1584.7	6	6	6	Unique	4.44096	High	2	749.946	0	0.0001048
FALSE	High	HMVNWITTNVLASISPQQEK	2xiTRAQ4plex [N-Term; K20]	1	1	6	FBpp0076134	0	2584.38	0.803	1.664	315.8	253.7	525.4	6	5	6	Unique	9.38418	High	3	862.135	0	5.152e-11
FALSE	High	TLFEVQPLMEK	2xiTRAQ4plex [N-Term; K11]; 1xOxidation [M9]	1	2	6	FBpp0073422	0	1638.9	1.57	1.385	1312.8	2060.5	1818.4	6	6	6	Unique	4.6838	High	2	819.958	0	6.156e-05
FALSE	High	IITHPNFNGNTLDNDIMLIK	2xiTRAQ4plex [N-Term; K20]	1	1	6	IPI:CON_Trypsin	0	2571.38	0.972	1.264	729	708.9	921.3	6	6	6	Unique	9.82631	High	3	857.807	0	1.649e-10
FALSE	High	IMSNFDVNK	2xiTRAQ4plex [N-Term; K9]	1	1	6	FBpp0311463	0	1355.72	1.26	1.212	2190.6	2759.9	2655.5	6	6	6	Unique	4.2388	High	2	678.369	2.97e-05	0.003089
FALSE	High	LHFFMPGFAPLTSR	1xiTRAQ4plex [N-Term]; 1xOxidation [M5]	3	5	6	FBpp0081524; FBpp0072177; FBpp0085720	0	1780.93	1.429	1.122	341.8	488.6	383.6	6	6	6	Not Unique	5.75817	High	3	594.319	0	3.675e-07
FALSE	High	MQLLEIITHPGTSK	2xiTRAQ4plex [N-Term; K14]	1	2	6	FBpp0079454	0	1856.06	0.726	1.851	386.7	280.6	715.7	6	6	6	Unique	6.79687	High	3	619.36	0	5.123e-10
FALSE	High	GTGGAFVLVLYDEIKK	3xiTRAQ4plex [N-Term; K15; K16]	1	2	6	FBpp0073278	1	2142.25	0.875	1.622	538.2	470.7	872.7	5	5	5	Unique	7.12062	High	2	1071.63	0	1.305e-10
FALSE	High	CHLTNIACLMHNK	2xiTRAQ4plex [N-Term; K13]; 2xMethylthio [C1; C8]	1	1	6	FBpp0402839	0	1877.89	0.588	1.192	277.8	163.4	331.1	6	6	6	Unique	6.9007	High	3	626.635	0	2.827e-12
FALSE	High	IQTIPGYANNFR	1xiTRAQ4plex [N-Term]	1	1	6	FBpp0075461	0	1537.82	1.048	1.784	1203.3	1261.2	2146.7	6	6	6	Unique	3.91145	High	2	769.419	2.97e-05	0.001934
FALSE	High	MTDIITNEVSGADLK	2xiTRAQ4plex [N-Term; K15]	1	2	6	FBpp0088242	0	1895	0.857	1.365	1699.8	1456.1	2320.3	6	6	6	Unique	6.30156	High	2	948.012	0	2.258e-09
FALSE	High	IVHTLVYAVVVVPQPSR	1xiTRAQ4plex [N-Term]	1	2	6	FBpp0076936	0	2021.2	0.937	1.284	612.5	573.8	786.3	6	6	6	Unique	6.71552	High	2	1011.11	0	9.142e-08
FALSE	High	NPEVADYAAPIYELSER	1xiTRAQ4plex [N-Term]	1	1	6	FBpp0086257	0	2081.03	1.242	0.764	1146.5	1423.9	876	6	6	6	Unique	6.08668	High	2	1041.03	0	1.573e-07
FALSE	High	HYYWYLTNEGIEELR	1xiTRAQ4plex [N-Term]	1	1	6	FBpp0074500	0	2130.04	0.506	1.259	2311.7	1170	2910.7	6	6	6	Unique	5.74581	High	2	1065.53	0	1.108e-06
FALSE	High	DPFFYTFYKK	3xiTRAQ4plex [N-Term; K9; K10]	1	1	6	FBpp0072365	1	1787.97	0.803	0.895	1998.7	1605.4	1788.7	6	6	6	Unique	4.57606	High	3	596.668	0	8.013e-05
FALSE	High	SVEAVVSSEGAVIDRPEGYEPPVQEAV	1xiTRAQ4plex [N-Term]	1	2	6	FBpp0088242	0	2957.49	1.105	1.099	93.9	103.8	103.2	4	5	4	Unique	6.42493	High	2	1479.26	0	6.185e-09
FALSE	High	QLFHPEQLITGK	2xiTRAQ4plex [N-Term; K12]	1	3	6	FBpp0081062	0	1698.98	1.002	1.164	687.9	689.1	800.6	6	6	6	Unique	5.52102	High	3	567	0	4.992e-06
FALSE	High	VVELFDEFPK	2xiTRAQ4plex [N-Term; K10]	1	1	6	FBpp0078134	0	1510.84	0.487	1.313	1668.8	812.7	2190.7	6	6	6	Unique	4.84842	High	2	755.929	0	0.0001831
FALSE	High	TFKPLDDSTYVVTALFK	3xiTRAQ4plex [N-Term; K3; K17]	1	1	6	FBpp0311463	0	2377.34	1.356	1.25	545.4	739.8	681.6	6	5	5	Unique	7.78489	High	3	793.117	0	5.686e-10
FALSE	High	DLEAIVQPVIAK	2xiTRAQ4plex [N-Term; K12]	1	1	6	FBpp0073448	0	1583.96	0.918	1.511	1216.7	1116.7	1838.7	6	6	6	Unique	5.27244	High	2	792.488	0	9.631e-07
FALSE	High	SHLLFFVSR	1xiTRAQ4plex [N-Term]	1	1	6	FBpp0075401	0	1249.72	0.381	1.026	484.8	184.9	497.5	6	6	6	Unique	3.54323	High	3	417.245	0	0.0001326
FALSE	High	FTITYVADENGYQPQGAHLPVAPVA	1xiTRAQ4plex [N-Term]	1	1	6	FBpp0076702	0	2802.42	2.203	1.102	54.7	120.5	60.3	4	5	5	Unique	5.34107	High	3	934.818	0	3.361e-07
FALSE	High	NAEYDQFLEDIQK	2xiTRAQ4plex [N-Term; K13]	1	1	6	FBpp0072097	0	1900.95	0.712	1.291	1265.9	901.9	1633.9	6	6	6	Unique	6.65436	High	2	950.987	0	1.348e-07
FALSE	High	LLTQARPQLDVFLK	2xiTRAQ4plex [N-Term; K14]	1	1	6	FBpp0079756	0	1930.17	0.967	1.37	1565.1	1513.9	2143.9	6	6	6	Unique	4.51887	High	2	965.596	0	1.805e-06
FALSE	High	LAMQEFMILPTGATSFTEAMK	2xiTRAQ4plex [N-Term; K21]	1	2	6	FBpp0077573	0	2605.33	0.538	1.188	461.7	248.6	548.4	6	6	6	Unique	7.3634	High	3	869.124	0	5.332e-07
FALSE	High	NVAWAR	1xiTRAQ4plex [N-Term]	1	1	6	FBpp0072365	0	860.486	1.184	0.921	986.1	1167.3	908.3	6	6	6	Unique	2.73284	High	2	430.747	0.003497	0.1495
FALSE	High	VAEGMTLPELGYTQDK	2xiTRAQ4plex [N-Term; K16]	1	2	6	FBpp0087541	0	2040.06	0.912	1.667	1366.9	1246.9	2279.1	6	6	6	Unique	6.16389	High	2	1020.54	0	1.843e-07
FALSE	High	NTPSYQSILENANVLAR	1xiTRAQ4plex [N-Term]	2	3	6	FBpp0302781; FBpp0084372	0	2034.07	0.767	1.078	2143.2	1644.9	2310.6	6	6	6	Not Unique	6.6582	High	2	1017.55	0	1.64e-10
FALSE	High	IEEFEDFVQSVDIAAFNK	2xiTRAQ4plex [N-Term; K18]	1	1	6	FBpp0305165	0	2389.22	0.475	1.262	278.7	132.3	351.7	5	5	6	Unique	7.21286	High	2	1195.12	0	1.461e-08
FALSE	High	NYYDFYTYGK	2xiTRAQ4plex [N-Term; K10]	1	1	6	FBpp0072365	0	1621.78	0.757	0.922	4222.5	3196.8	3893.6	6	6	6	Unique	4.60898	High	2	811.399	0	0.0003874
FALSE	High	DAYTSQPELSNLLLDDFFK	2xiTRAQ4plex [N-Term; K19]	1	1	6	FBpp0303827	0	2504.28	0.378	1.209	172.6	65.3	208.6	5	4	6	Unique	8.35272	High	3	835.436	0	2.475e-08
FALSE	High	LQPLLDAGWTLVEGR	1xiTRAQ4plex [N-Term]	1	1	6	FBpp0084824	0	1812.01	0.54	0.998	1586.1	856.2	1582.5	6	6	6	Unique	5.42748	High	2	906.515	0	6.547e-08
FALSE	High	VTETVLAAVYK	2xiTRAQ4plex [N-Term; K11]	2	3	6	FBpp0302781; FBpp0084372	0	1481.88	0.393	0.798	2159.1	848	1722.9	6	6	6	Not Unique	5.49465	High	2	741.452	0	2.742e-05
FALSE	High	TMLELINQLDGFDPR	1xiTRAQ4plex [N-Term]	1	1	6	FBpp0088021	0	1905.99	0.749	1.163	371.3	278.1	431.8	6	5	6	Unique	5.87564	High	2	953.502	0	2.056e-08
FALSE	High	MHGFHHVK	2xiTRAQ4plex [N-Term; K8]	1	1	6	FBpp0088363	0	1280.69	0.618	0.967	565.6	349.6	546.9	6	6	6	Unique	3.46425	High	3	427.569	0	0.0001675
FALSE	High	VGINYQPPTVVPGGDLAK	2xiTRAQ4plex [N-Term; K18]	1	3	6	FBpp0081062	0	2113.19	0.977	1.279	679.2	663.9	868.4	6	6	6	Unique	5.78792	High	3	705.073	0	2.535e-07
FALSE	High	LVIEFQHMR	1xiTRAQ4plex [N-Term]	1	1	6	FBpp0070584	0	1316.73	1.123	1.963	273.4	307.1	536.6	6	6	6	Unique	4.45845	High	3	439.582	0	7.506e-06
FALSE	High	EILQEEEDLSEIVQLVGK	2xiTRAQ4plex [N-Term; K18]	2	2	6	FBpp0079999; FBpp0080010	0	2359.28	0.651	1.068	58.8	38.3	62.8	5	3	5	Not Unique	6.22455	High	3	787.104	0	4.955e-08
FALSE	High	GAFTGEISPAMLK	2xiTRAQ4plex [N-Term; K13]	1	2	6	FBpp0084948	0	1609.89	0.851	1.039	1476.3	1256.1	1533.8	6	6	6	Unique	6.50193	High	2	805.45	0	2.014e-07
FALSE	High	ENHHSFYHEHNYEHIEHVEMYTQR	1xiTRAQ4plex [N-Term]	1	1	6	FBpp0088363	0	3310.46	0.264	1.229	14.4	3.8	17.7	4	2	4	Unique	6.50485	High	3	1104.16	0	5.728e-10
FALSE	High	LAADALPGDLAEQDCVLGLEFAGR	1xiTRAQ4plex [N-Term]; 1xMethylthio [C15]	1	2	6	FBpp0307371	0	2634.3	0.657	1.736	130.9	86	227.3	5	5	5	Unique	6.06797	High	3	878.774	0	3.915e-08
FALSE	High	EINEYEFHVPNMYFK	2xiTRAQ4plex [N-Term; K15]; 1xOxidation [M12]	1	1	6	FBpp0073484	0	2264.09	1.096	0.999	785.6	861	785.1	6	6	6	Unique	5.52782	High	2	1132.56	0	1.674e-07
FALSE	High	LIVWNGPPGVFEFPNFANGTK	2xiTRAQ4plex [N-Term; K21]	1	1	6	FBpp0303562	0	2592.39	0.641	1.135	388	248.8	440.3	6	6	6	Unique	6.28974	High	2	1296.71	0	6.419e-08
FALSE	High	IGYNPAAVAFVPISGWHGDNMLEPSTNMPWFKGWK	3xiTRAQ4plex [N-Term; K32; K35]	1	1	6	FBpp0087142	1	4350.2	1.426	2.116	15.5	22.1	32.8	4	4	3	Unique	7.25382	High	4	1088.31	0	1.004e-07
FALSE	High	FDGALNVDLTEFQTNLVPYPR	1xiTRAQ4plex [N-Term]	1	3	6	FBpp0081062	0	2553.31	0.614	1.064	431.4	264.8	458.9	6	6	6	Unique	7.15664	High	2	1277.17	0	7.596e-11
FALSE	High	SVGLKPDIPEDLYHMIK	3xiTRAQ4plex [N-Term; K5; K17]	1	1	6	FBpp0079328	0	2387.34	0.601	1.381	786.7	473	1086.7	6	6	6	Unique	7.83994	High	3	796.456	0	4.528e-12
FALSE	High	IANEVLQTGYDYTEGK	2xiTRAQ4plex [N-Term; K16]	1	1	6	FBpp0084906	0	2089.07	1.096	1.76	686.9	752.9	1209.1	6	6	6	Unique	6.46588	High	3	697.033	0	4.86e-08
FALSE	High	LIFAGK	2xiTRAQ4plex [N-Term; K6]	1	7	6	FBpp0079606	0	936.612	0.913	1.315	587	535.9	772.1	2	2	2	Unique	2.49786	High	2	468.809	0.002442	0.0933
FALSE	High	QLVAEGLVLAEQR	1xiTRAQ4plex [N-Term]	1	1	6	FBpp0072419	0	1569.91	0.81	1.288	2493.8	2020.5	3211.3	6	6	6	Unique	5.73643	High	2	785.463	0	2.184e-07
FALSE	High	CNLTFVFSKPEEK	3xiTRAQ4plex [N-Term; K9; K13]; 1xMethylthio [C1]	1	1	6	FBpp0079606	0	2020.06	0.51	1.402	1093.3	557.2	1532.4	6	6	6	Unique	5.76568	High	2	1010.54	0	1.049e-06
FALSE	High	FDGALIHLIAPVK	2xiTRAQ4plex [N-Term; K13]	1	1	6	FBpp0311463	0	1682.02	0.304	0.753	2721.8	827.7	2048.8	6	6	6	Unique	5.87671	High	2	841.523	0	7.274e-06
FALSE	High	VFIGPK	2xiTRAQ4plex [N-Term; K6]	2	2	6	FBpp0072365; FBpp0088363	0	948.612	1.196	1.03	404.2	483.6	416.4	3	3	3	Not Unique	2.19214	High	2	474.806	0.007958	0.3473
FALSE	High	GMNDLLGMDLVPSPK	2xiTRAQ4plex [N-Term; K15]	1	1	6	FBpp0081948	0	1875	1.147	1.848	601.9	690.1	1112.1	6	6	6	Unique	6.17126	High	2	938.008	0	1.552e-07
FALSE	High	QNPLVTDLALYDIVHTPGVAADLSHIDTK	2xiTRAQ4plex [N-Term; K29]	1	1	6	FBpp0082985	0	3404.83	0.843	1.431	75.1	63.3	107.5	6	6	6	Unique	9.36701	High	3	1135.62	0	9.424e-15
FALSE	High	LNLLSEDFAQAVAAQLTK	2xiTRAQ4plex [N-Term; K18]	1	1	6	FBpp0070006	0	2220.25	0.405	1.832	475	192.5	870.2	4	4	5	Unique	8.42757	High	2	1110.64	0	1.597e-10
FALSE	High	FDEFGK	2xiTRAQ4plex [N-Term; K6]	1	1	6	FBpp0077690	0	1030.54	1.045	1.089	1484.2	1550.3	1615.6	6	6	6	Unique	2.49927	High	2	515.776	0.003701	0.156
FALSE	High	SAEISNILEER	1xiTRAQ4plex [N-Term]	1	1	6	FBpp0071794	0	1404.75	0.978	1.431	347.5	339.9	497.2	5	5	5	Unique	4.13845	High	2	702.88	0	6.886e-06
FALSE	High	FVYAAEK	2xiTRAQ4plex [N-Term; K7]	1	1	6	FBpp0072365	0	1115.63	1.275	1.075	1901.1	2424.5	2043.7	6	6	6	Unique	3.13851	High	2	558.322	0.0002261	0.00927
FALSE	High	VADKDFLMK	3xiTRAQ4plex [N-Term; K4; K9]	1	1	6	FBpp0088363	1	1498.87	0.653	0.996	278.3	181.8	277.2	6	6	6	Unique	3.81928	High	2	749.937	0	0.0007447
FALSE	High	LVAIVDVIDQNR	1xiTRAQ4plex [N-Term]	1	1	6	FBpp0076359	0	1498.87	0.726	1.229	1787	1297	2196.4	6	6	6	Unique	4.69201	High	2	749.945	0	3.521e-06
FALSE	High	FPIDDSYDIVDSAGVAR	1xiTRAQ4plex [N-Term]	1	1	6	FBpp0078642	0	1983.98	1.327	1.671	939.3	1246.7	1569.8	6	6	6	Unique	5.76369	High	2	992.499	0	2.092e-09
FALSE	High	FVDVFYPGSK	2xiTRAQ4plex [N-Term; K10]	1	3	6	FBpp0305431	0	1446.79	0.536	1.039	3402	1824.1	3534	6	6	6	Unique	4.08711	High	2	723.903	0	0.001138
FALSE	High	LVTAVNEIEK	2xiTRAQ4plex [N-Term; K10]	2	5	6	FBpp0076273; FBpp0076270	0	1403.83	0.836	1.214	1210.6	1011.7	1469.4	6	6	6	Not Unique	4.68043	High	2	702.425	0	6.746e-05
FALSE	High	IFAPDNIVAK	2xiTRAQ4plex [N-Term; K10]	1	1	5	FBpp0086103	0	1375.82	0.799	1.408	3151.4	2516.7	4438	5	5	5	Unique	4.22516	High	2	688.418	0	0.0008165
FALSE	High	GFEVVYMTEPIDEYVIQHLK	2xiTRAQ4plex [N-Term; K20]	1	1	5	FBpp0072904	0	2698.4	1.223	1.378	116.6	142.6	160.7	4	4	5	Unique	10.2835	High	3	900.143	0	6.715e-12
FALSE	High	HQNDDDDDVNDDDVNVVHR	1xiTRAQ4plex [N-Term]	1	3	5	FBpp0075491	0	2380.02	0.311	0.296	118.5	36.9	35.1	5	3	3	Unique	5.58257	High	4	595.76	0	1.04e-09
FALSE	High	LPMALTAENLADQYK	2xiTRAQ4plex [N-Term; K15]	1	1	5	FBpp0079472	0	1966.06	0.741	1.679	593.3	439.4	996.3	5	5	5	Unique	6.68693	High	3	656.029	0	3.359e-05
FALSE	High	VFVDDGLISLIVR	1xiTRAQ4plex [N-Term]	1	2	5	FBpp0083611	0	1589.94	0.921	1.644	1002	923.1	1647.3	5	5	5	Unique	5.42732	High	2	795.475	0	1.058e-07
FALSE	High	NLYPFIDMAYQGFATGDIDR	1xiTRAQ4plex [N-Term]	1	2	5	FBpp0077536	0	2451.18	0.777	1.561	227.3	176.6	354.9	5	5	5	Unique	6.54191	High	3	817.735	0	6.214e-10
FALSE	High	SPYLYPMYGLGELPQGFAR	1xiTRAQ4plex [N-Term]	1	1	5	FBpp0311558	0	2303.17	0.921	1.355	786.6	724.5	1065.6	5	5	5	Unique	7.29693	High	3	768.399	0	5.925e-10
FALSE	High	VMGERPIQDEDILK	2xiTRAQ4plex [N-Term; K14]	1	3	5	FBpp0075491	0	1931.05	0.325	0.804	1509.7	490.2	1214.2	5	5	5	Unique	4.45712	High	2	966.03	0	9.906e-07
FALSE	High	DGATLQMGIGSIPDAVLAALHNHK	2xiTRAQ4plex [N-Term; K24]	1	1	5	FBpp0084968	0	2717.46	0.841	1.625	97.1	81.7	157.8	5	4	5	Unique	10.8353	High	3	906.497	0	8.129e-15
FALSE	High	EEIFGPVQQLIR	1xiTRAQ4plex [N-Term]	1	1	5	FBpp0079406	0	1572.89	1.483	1.481	2186.5	3242.3	3239	5	5	5	Unique	4.75975	High	3	524.97	0	5.048e-07
FALSE	High	LGANSLLDLVVFGR	1xiTRAQ4plex [N-Term]	1	1	5	FBpp0085736	0	1617.94	1.318	1.731	617.1	813.4	1068.5	3	4	4	Unique	6.24385	High	2	809.48	0	1.76e-07
FALSE	High	FEISLSESNK	2xiTRAQ4plex [N-Term; K10]	1	1	5	FBpp0311463	0	1441.78	0.809	1.027	1596.9	1291.5	1640	5	5	5	Unique	4.20939	High	2	721.397	0	0.0002998
FALSE	High	HYADLSARPFFPGLVNYMNSGPVVPMVWEGLNVVK	2xiTRAQ4plex [N-Term; K35]	1	2	5	FBpp0311978	0	4192.18	0.488	1.651	8.6	4.2	14.2	3	2	4	Unique	7.06709	High	4	1048.8	0	1.003e-06
FALSE	High	LVPVAGLVDSFQK	2xiTRAQ4plex [N-Term; K13]	1	1	5	FBpp0311983	0	1660.99	1.024	1.779	1327.1	1359.6	2360.6	5	5	5	Unique	5.26925	High	3	554.338	0	1.342e-07
FALSE	High	TIAECLADELINAAK	2xiTRAQ4plex [N-Term; K15]; 1xMethylthio [C5]	1	1	5	FBpp0311353	0	1909	0.636	1.464	1150.6	731.9	1684.1	5	5	5	Unique	8.28801	High	2	955.012	0	7.011e-09
FALSE	High	VGPNLHGLIGR	1xiTRAQ4plex [N-Term]	1	1	5	FBpp0311164	0	1276.76	0.749	1.358	194.1	145.3	263.5	5	5	5	Unique	3.92563	High	2	638.884	0	2.205e-05
FALSE	High	IEDNNTLVFLTHLR	1xiTRAQ4plex [N-Term]	1	1	5	FBpp0072687	0	1829	0.703	1.387	1454.1	1022.4	2017.3	5	5	5	Unique	6.23037	High	3	610.345	0	1.593e-07
FALSE	High	IVNPPFVIGK	2xiTRAQ4plex [N-Term; K10]	1	1	5	FBpp0292930	0	1371.86	0.74	0.779	3310.7	2450.7	2580.6	5	5	5	Unique	3.92372	High	2	686.438	0	0.0002347
FALSE	High	QNYADQLESVSR	1xiTRAQ4plex [N-Term]	1	3	5	FBpp0075491	0	1553.77	0.33	0.658	688.8	227.2	453	5	5	5	Unique	5.1935	High	2	777.393	0	5.977e-07
FALSE	High	CAAFIPSFSYHPETNSCEK	2xiTRAQ4plex [N-Term; K19]; 2xMethylthio [C1; C17]	1	1	5	FBpp0077235	0	2511.11	1.039	2.112	201.3	209.2	425.1	5	5	5	Unique	6.33154	High	3	837.712	0	1.279e-11
FALSE	High	EALAFAILEQALGAK	2xiTRAQ4plex [N-Term; K15]	1	1	5	FBpp0303947	0	1833.07	1.152	2.065	288.1	331.8	594.9	5	5	5	Unique	6.35575	High	2	917.047	0	5.903e-10
FALSE	High	GLVNTFIGSMSASAEVLAMAK	2xiTRAQ4plex [N-Term; K21]	1	1	5	FBpp0306867	0	2385.28	1.252	1.578	63	78.9	99.4	4	5	5	Unique	7.83924	High	3	795.769	0	5.63e-11
FALSE	High	EYKDILYK	3xiTRAQ4plex [N-Term; K3; K8]	1	1	5	FBpp0072365	1	1503.88	0.747	0.962	859.5	642	827	5	5	5	Unique	3.82801	High	2	752.443	0.0004722	0.0163
FALSE	High	TVEEVGYLLK	2xiTRAQ4plex [N-Term; K10]	1	1	5	FBpp0079069	0	1438.84	0.962	1.118	1521.4	1464.3	1700.8	5	5	5	Unique	4.72617	High	2	719.928	0	1.793e-05
FALSE	High	TNGYDYSTMYR	1xiTRAQ4plex [N-Term]	1	1	5	FBpp0077690	0	1514.67	0.894	1.006	1430.9	1278.6	1438.9	5	5	5	Unique	5.11745	High	2	757.838	0	5.582e-05
FALSE	High	TVLIMELINNVAK	2xiTRAQ4plex [N-Term; K13]	1	2	5	FBpp0305828	0	1746.04	0.808	1.675	462.5	373.6	774.9	5	5	5	Unique	5.81077	High	2	873.532	0	4.574e-08
FALSE	High	IITHPNFNGNTLDNDIMLIK	2xiTRAQ4plex [N-Term; K20]; 1xOxidation [M17]	1	1	5	IPI:CON_Trypsin	0	2587.38	1.13	1.221	356.6	403.1	435.4	5	5	5	Unique	11.5777	High	3	863.135	0	2.122e-11
FALSE	High	VKIIKEFVLENFPACPLLK	4xiTRAQ4plex [N-Term; K2; K5; K19]; 1xMethylthio [C15]	3	3	5	FBpp0289824; FBpp0289825; FBpp0309030	2	2823.67	0.456	2.416	73	33.3	176.4	4	4	5	Not Unique	8.53104	High	3	941.901	0	2.107e-11
FALSE	High	AIVGASLAEILAK	2xiTRAQ4plex [N-Term; K13]	1	1	5	FBpp0311573	0	1543.97	0.65	1.234	1719.7	1117.7	2122.6	5	5	5	Unique	6.20743	High	2	772.489	0	1.703e-07
FALSE	High	RNINPVLLVNALALAIRDR	1xiTRAQ4plex [N-Term]	1	3	5	FBpp0075491	2	2275.38	1.183	1.058	20.8	24.6	22	2	2	2	Unique	4.3638	High	4	569.602	0	2.585e-07
FALSE	High	GEVINVPALVFNYLPK	2xiTRAQ4plex [N-Term; K16]	1	4	5	FBpp0303747	0	2061.2	0.813	0.919	157.4	128	144.7	5	5	5	Unique	5.40064	High	3	687.74	0	2.44e-09
FALSE	High	NVVYVGSFSGIGWQMMMQLMQK	2xiTRAQ4plex [N-Term; K22]; 1xOxidation [M]	1	1	5	FBpp0079408	0	2838.41	0.7	0.63	44.6	31.2	28.1	2	2	2	Unique	8.62437	High	3	946.813	0	2.405e-08
FALSE	High	NPHSDTYIVFGEAK	2xiTRAQ4plex [N-Term; K14]	1	1	5	FBpp0086973	0	1865.96	0.722	1.245	183.4	132.5	228.3	4	5	5	Unique	5.08935	High	2	933.488	0	1.112e-06
FALSE	High	TSEQALLDTIAK	2xiTRAQ4plex [N-Term; K12]	1	1	5	FBpp0071794	0	1577.9	0.926	1.698	1810.3	1676.6	3074.2	5	5	5	Unique	6.26456	High	2	789.458	0	1.165e-05
FALSE	High	LDSASAYAGAIISPYYDSLLVK	2xiTRAQ4plex [N-Term; K22]	1	2	5	FBpp0087541	0	2605.4	0.971	1.764	215.7	209.4	380.6	5	5	5	Unique	7.77798	High	3	869.145	0	1.824e-08
FALSE	High	AIAYIEANPSKN	2xiTRAQ4plex [N-Term; K11]	1	1	5	FBpp0087822	1	1578.87	1.381	1.015	269.9	372.8	274	5	5	5	Unique	4.48581	High	2	789.945	0	1.036e-05
FALSE	High	KLDVLSNELFINMLK	3xiTRAQ4plex [N-Term; K1; K15]	1	3	5	FBpp0312559	1	2209.3	0.79	1.195	1066.2	842.5	1274.6	5	5	5	Unique	7.91166	High	2	1105.16	0	2.864e-08
FALSE	High	LVPLEQTIK	2xiTRAQ4plex [N-Term; K9]	1	2	5	FBpp0305828	0	1328.84	0.971	1.755	1884	1830.2	3305.7	5	5	5	Unique	3.51971	High	2	664.928	0	0.001269
FALSE	High	AVVSLLQSGIEAEHEVDVFGMCPTHTSTSK	2xiTRAQ4plex [N-Term; K30]; 1xMethylthio [C22]	1	1	5	FBpp0311463	0	3506.72	1.373	1.573	15	20.6	23.6	4	4	5	Unique	5.95641	High	4	877.438	0	4.635e-08
FALSE	High	ALDDFYDKNFPEFVPLR	2xiTRAQ4plex [N-Term; K8]	1	1	5	FBpp0079999	1	2374.23	2.095	2.099	413.2	865.8	867.5	5	5	5	Unique	6.35016	High	2	1187.63	0	3.944e-07
FALSE	High	SGPFGQIFRPDNFVFGQSGAGNNWAK	2xiTRAQ4plex [N-Term; K26]	1	2	5	FBpp0085720	0	3086.55	1.067	1.215	250	266.8	303.7	5	5	5	Unique	8.76804	High	4	772.395	0	4.34e-11
FALSE	High	MDATQQVSVR	1xiTRAQ4plex [N-Term]	1	4	5	FBpp0303747	0	1278.66	0.705	0.71	729.1	513.8	518	5	5	5	Unique	4.26801	High	2	639.834	0	4.283e-05
FALSE	High	EAEAALWHQNLFNDLVR	1xiTRAQ4plex [N-Term]	1	2	5	FBpp0083611	0	2170.12	0.755	1.672	442.7	334.1	740.2	5	5	5	Unique	6.63835	High	2	1085.57	0	3.408e-10
FALSE	High	RDFVLLDAIQVQLENGR	1xiTRAQ4plex [N-Term]	1	3	5	FBpp0075491	1	2130.18	0.81	1.12	253.9	205.7	284.3	5	5	5	Unique	6.88425	High	2	1065.6	0	1.018e-09
FALSE	High	VLGSVGEPINPEAWLWYYK	2xiTRAQ4plex [N-Term; K19]	1	2	5	FBpp0305337	0	2509.34	0.62	2.001	203.2	125.9	406.7	5	5	5	Unique	6.5706	High	3	837.12	0	2.961e-09
FALSE	High	ENGFLILEETLPTYTK	2xiTRAQ4plex [N-Term; K16]	1	2	5	FBpp0307371	0	2156.17	0.766	1.614	921.1	706	1487.1	5	5	5	Unique	6.76533	High	2	1078.6	0	3.617e-07
FALSE	High	DIPGLTDTTIPR	1xiTRAQ4plex [N-Term]	1	2	5	FBpp0071087	0	1442.8	0.868	1.199	342	297	410.1	5	5	5	Unique	4.28969	High	2	721.906	0	3.508e-06
FALSE	High	QIDVPSFSGSFGILAK	2xiTRAQ4plex [N-Term; K16]	1	1	5	FBpp0305117	0	1954.09	1.224	1.873	467.1	571.7	874.9	5	5	5	Unique	5.81253	High	2	977.554	0	3.704e-08
FALSE	High	LWNTFHRPDLVK	2xiTRAQ4plex [N-Term; K12]	1	4	5	FBpp0075870	0	1814.03	0.616	0.867	408.5	251.6	354.2	5	5	5	Unique	4.91684	High	2	907.512	0	1.773e-05
FALSE	High	ENPLSNDQISQLK	2xiTRAQ4plex [N-Term; K13]	1	1	5	FBpp0084829	0	1773.96	0.724	1.036	2312.6	1673.2	2395.9	5	5	5	Unique	6.2208	High	2	887.492	0	9.122e-07
FALSE	High	KQGGLGSMDIPLLADK	3xiTRAQ4plex [N-Term; K1; K16]	1	1	5	FBpp0311371	1	2075.19	1.025	1.444	531.8	545.2	767.9	5	5	5	Unique	6.40571	High	2	1038.11	0	6.635e-11
FALSE	High	DLSQFNIDNK	2xiTRAQ4plex [N-Term; K10]	1	2	5	FBpp0309425	0	1481.78	0.711	1.131	365.5	259.9	413.5	5	5	5	Unique	2.7333	High	2	741.398	0.006684	0.3057
FALSE	High	LLAILSLNIVK	2xiTRAQ4plex [N-Term; K11]	1	1	5	FBpp0311463	0	1485	0.897	0.982	127.8	114.7	125.5	5	4	5	Unique	4.40352	High	2	743.006	0	2.79e-06
FALSE	High	TALVELDDFASGTSSR	1xiTRAQ4plex [N-Term]	1	1	5	FBpp0111813	0	1812.91	0.729	2.01	542.9	395.8	1091.1	5	5	5	Unique	5.40431	High	2	906.964	0	1.676e-07
FALSE	High	QGMAYGYGK	2xiTRAQ4plex [N-Term; K9]	1	1	5	FBpp0073484	0	1262.64	0.721	0.967	520.7	375.5	503.3	5	5	5	Unique	3.87212	High	2	631.827	0	3.795e-05
FALSE	High	GSSYVIK	2xiTRAQ4plex [N-Term; K7]	1	1	5	FBpp0088363	0	1041.62	0.698	1.046	656.1	458	686.3	5	5	5	Unique	3.10586	High	2	521.314	8.737e-05	0.004759
FALSE	High	IIAPPER	1xiTRAQ4plex [N-Term]	3	5	5	FBpp0071448; FBpp0070787; FBpp0306215	0	939.574	1.399	1.46	581.3	813	848.7	5	5	5	Not Unique	2.59399	High	2	470.292	0.001003	0.03469
FALSE	High	IWDRPWLHEQGEATNVK	2xiTRAQ4plex [N-Term; K17]	1	1	5	FBpp0082441	0	2367.24	1.802	1.125	58.5	105.4	65.8	5	5	4	Unique	5.56022	High	2	1184.12	0	4.503e-07
FALSE	High	IYPLHDVYIR	1xiTRAQ4plex [N-Term]	1	2	5	FBpp0088242	0	1432.81	0.866	1.404	393.2	340.5	551.9	5	5	5	Unique	3.77906	High	3	478.277	0	6.564e-05
FALSE	High	KYEDICPSTHNMDVPNVK	3xiTRAQ4plex [N-Term; K1; K18]; 1xMethylthio [C6]	1	1	5	FBpp0072082	1	2568.26	0.58	1.344	146.5	84.9	196.9	5	5	5	Unique	6.29659	High	3	856.761	0	8.72e-10
FALSE	High	QMDNIYNVVIR	1xiTRAQ4plex [N-Term]; 1xOxidation [M2]	1	1	5	FBpp0088363	0	1524.8	0.944	0.998	432.1	408	431.4	5	5	5	Unique	4.1425	High	2	762.905	0	2.294e-05
FALSE	High	SLSGNTVAALSECASTGR	1xiTRAQ4plex [N-Term]; 1xMethylthio [C13]	1	1	5	FBpp0311463	0	1913.92	0.631	0.92	657.1	414.8	604.8	5	5	5	Unique	7.06605	High	2	957.468	0	5.784e-10
FALSE	High	QDFIDGTAEVK	2xiTRAQ4plex [N-Term; K11]	1	1	5	FBpp0311463	0	1510.8	1.112	0.971	421.5	468.5	409.3	5	5	5	Unique	5.47903	High	2	755.907	0	2.289e-05
FALSE	High	LTMYEK	2xiTRAQ4plex [N-Term; K6]	1	1	5	FBpp0072365	0	1072.6	1.14	0.985	1797.5	2049.7	1771.1	5	5	5	Unique	2.63233	High	2	536.802	0.004	0.1709
FALSE	High	NLVILDR	1xiTRAQ4plex [N-Term]	1	1	5	FBpp0100050	0	986.611	1.18	1.458	589.7	695.8	859.7	5	5	5	Unique	3.01512	High	2	493.812	0.0009783	0.03326
FALSE	High	MIFQDGK	2xiTRAQ4plex [N-Term; K7]	1	1	5	FBpp0077690	0	1126.62	0.466	1.166	2078.3	967.7	2424.3	5	5	5	Unique	2.6033	High	2	563.815	0.00103	0.03611
FALSE	High	VIPNFMCQGGDFTNHNGTGGK	2xiTRAQ4plex [N-Term; K21]; 1xMethylthio [C7]	1	1	5	FBpp0074017	0	2528.17	0.699	1.907	656.5	458.6	1252	5	5	5	Unique	7.97125	High	3	843.402	0	2.992e-13
FALSE	High	LLNLQAGEHLKPEFLK	3xiTRAQ4plex [N-Term; K11; K16]	1	1	5	FBpp0082077	0	2282.36	0.648	1.188	777	503.6	922.8	5	5	5	Unique	6.89874	High	2	1141.69	0	8.334e-09
FALSE	High	LSHEVGWHYQDVIK	2xiTRAQ4plex [N-Term; K14]	1	1	5	FBpp0078354	0	1999.06	0.845	1.407	148.8	125.8	209.3	5	5	5	Unique	5.48749	High	2	1000.03	0	5.449e-08
FALSE	High	DFPNIEDLDNWHGKPLGDK	3xiTRAQ4plex [N-Term; K14; K19]	1	2	5	FBpp0081370	0	2642.36	0.333	1.316	826	274.9	1086.9	5	5	5	Unique	7.12544	High	2	1321.69	0	4.709e-08
FALSE	High	CLPIHGLHGQHK	2xiTRAQ4plex [N-Term; K12]; 1xMethylthio [C1]	1	1	5	FBpp0311463	0	1673.9	0.65	0.914	308.4	200.4	281.9	5	5	5	Unique	5.81797	High	3	558.637	0	2.54e-09
FALSE	High	KLTIPPQLGYGDQGAGNVIPPK	3xiTRAQ4plex [N-Term; K1; K22]	1	2	5	FBpp0297155	1	2695.55	0.814	1.293	157.6	128.3	203.7	5	5	5	Unique	7.77296	High	3	899.191	0	2.572e-10
FALSE	High	LAVGAIGHLANVPYASDLA	1xiTRAQ4plex [N-Term]	1	1	5	FBpp0303947	0	1996.1	1.343	1.852	514.9	691.7	953.6	5	5	5	Unique	6.09273	High	2	998.556	0	1.478e-05
FALSE	High	ANTLLTYWQK	2xiTRAQ4plex [N-Term; K10]	1	1	5	FBpp0291497	0	1525.86	1.894	1.397	463.5	877.7	647.7	5	5	5	Unique	4.93452	High	2	763.437	0	0.000132
FALSE	High	VYKVLETGFYK	3xiTRAQ4plex [N-Term; K3; K11]	1	1	5	FBpp0072365	1	1779.04	1.043	0.962	532	554.9	511.6	5	5	5	Unique	5.43618	High	2	890.028	0	4.877e-06
FALSE	High	VQFGLQVGK	2xiTRAQ4plex [N-Term; K9]	1	2	5	FBpp0083611	0	1263.77	0.657	1.521	546.9	359.5	832	5	5	5	Unique	4.037	High	2	632.391	0	0.0003283
FALSE	High	GHVEFDIIHWAQR	1xiTRAQ4plex [N-Term]	1	5	5	FBpp0079133	0	1751.91	1.15	0.937	159.6	183.6	149.5	5	5	5	Unique	6.14788	High	4	438.731	0	4.666e-07
FALSE	High	QFYFDKEHYTHFDLYMEK	3xiTRAQ4plex [N-Term; K6; K18]	1	1	5	FBpp0073484	1	2873.4	0.362	1.186	81	29.3	96.1	5	2	5	Unique	5.34602	High	2	1437.21	0	9.674e-07
FALSE	High	QFYFDKEHYTHFDLYMEK	3xiTRAQ4plex [N-Term; K6; K18]; 1xOxidation [M16]	1	1	5	FBpp0073484	1	2889.39	0.602	1.15	58	34.9	66.7	5	4	5	Unique	4.10924	High	3	963.802	0	5.611e-05
FALSE	High	VEDPLMFEDHIK	2xiTRAQ4plex [N-Term; K12]; 1xOxidation [M6]	1	1	5	FBpp0077690	0	1776.91	1.627	1.074	251.3	408.9	269.8	5	5	5	Unique	5.89664	High	3	592.977	0	2.184e-06
FALSE	High	LYPMIEHMHANLAGK	2xiTRAQ4plex [N-Term; K15]	1	1	5	FBpp0085917	0	2013.07	0.317	1.091	532.9	169	581.4	5	5	5	Unique	6.83431	High	2	1007.04	0	3.178e-09
FALSE	High	YQFVPNINTTDLNENSEK	2xiTRAQ4plex [N-Term; K18]	1	2	5	FBpp0307371	0	2414.21	0.855	1.842	266	227.3	490	5	5	5	Unique	5.39842	High	2	1207.62	0	7.659e-07
FALSE	High	WSHENPAHLVDIYGGNPVK	2xiTRAQ4plex [N-Term; K19]	1	1	5	FBpp0072419	0	2421.26	0.496	1.078	81	40.2	87.3	5	4	5	Unique	5.9415	High	2	1211.12	0	1.959e-09
FALSE	High	VVHLVNFSAHVAANIPR	1xiTRAQ4plex [N-Term]	1	3	5	FBpp0307010	0	1988.13	0.965	1.445	547.8	528.8	791.5	5	5	5	Unique	7.73493	High	3	663.386	0	3.011e-10
FALSE	High	VWLDPNEINEIANTNSR	1xiTRAQ4plex [N-Term]	1	1	5	FBpp0072312	0	2129.07	0.794	1.294	1735.6	1377.2	2245.6	5	5	5	Unique	5.83748	High	2	1065.05	0	3.272e-08
FALSE	High	VNYASNDGGFMPQGDHIHPIPDAIVR	1xiTRAQ4plex [N-Term]	1	4	5	FBpp0087027	0	2964.45	0.555	0.933	128.9	71.6	120.2	5	5	5	Unique	8.48928	High	3	988.827	0	6.759e-10
FALSE	High	LQNSVQDLSSFDEYATEVR	1xiTRAQ4plex [N-Term]	1	3	5	FBpp0307142	0	2345.14	1.113	1.426	421.9	469.6	601.6	5	5	5	Unique	7.03148	High	2	1173.08	0	1.097e-08
FALSE	High	MMGLDQEWYVEDK	2xiTRAQ4plex [N-Term; K13]; 2xOxidation [M1; M2]	1	1	5	FBpp0072365	0	1963.9	1.261	1.024	1026.7	1294.9	1051.3	5	5	5	Unique	5.21123	High	2	982.46	0	6.687e-07
FALSE	High	LEEAGGATSAQIELNK	2xiTRAQ4plex [N-Term; K16]	2	20	5	FBpp0080455; FBpp0080457	0	1919.03	1.276	1.429	612.4	781.4	875	5	5	5	Not Unique	8.1166	High	2	960.022	0	1.557e-09
FALSE	High	WAYNLSGFNQYGLHR	1xiTRAQ4plex [N-Term]	1	1	5	FBpp0073995	0	1969.98	0.876	1.768	759.3	665.1	1342.6	5	5	5	Unique	8.29681	High	3	657.334	0	5.363e-09
FALSE	High	ANVLPLGSGALAGNPLGIDR	1xiTRAQ4plex [N-Term]	1	1	5	FBpp0099918	0	2049.16	0.575	1.289	807.7	464.5	1041.5	5	5	5	Unique	7.28054	High	3	683.729	0	2.357e-13
FALSE	High	YDEHGHEIPLEHNYQNFFELEHFK	2xiTRAQ4plex [N-Term; K24]	1	1	5	FBpp0088363	0	3360.6	0.199	0.806	20.1	4	16.2	4	1	4	Unique	7.75027	High	3	1120.88	0	2.342e-11
FALSE	High	ANNSEYGLAAAVFTK	2xiTRAQ4plex [N-Term; K15]	1	1	5	FBpp0079406	0	1843.98	1.906	1.739	755.7	1440.2	1314.4	5	5	5	Unique	8.09955	High	2	922.5	0	4.19e-09
FALSE	High	DILTEQGFTEIHTPK	2xiTRAQ4plex [N-Term; K15]	1	1	5	FBpp0086897	0	2017.08	0.653	1.087	1000.6	653.4	1087.3	5	5	5	Unique	7.42664	High	3	673.031	0	4.255e-09
FALSE	High	VVFMQMNLMEK	2xiTRAQ4plex [N-Term; K11]; 1xOxidation [M]	1	1	5	FBpp0079408	0	1673.87	1.088	0.943	2808.9	3056.2	2647.8	5	5	5	Unique	4.8005	High	2	837.442	0	4.723e-05
FALSE	High	TGEELQAAEDKINHLNK	3xiTRAQ4plex [N-Term; K11; K17]	2	20	5	FBpp0080455; FBpp0080457	1	2342.27	1.68	1.474	201.9	339.2	297.5	5	5	5	Not Unique	7.03454	High	2	1171.65	0	2.09e-09
FALSE	High	VFLGGLPSNVTETDLR	1xiTRAQ4plex [N-Term]	1	1	5	FBpp0078976	0	1862.01	0.726	1.252	1703.6	1236.5	2133.7	5	5	5	Unique	5.23513	High	2	931.517	0	2.449e-09
FALSE	High	GFPGYMYTDLATIYER	1xiTRAQ4plex [N-Term]	1	1	5	FBpp0290875	0	2040.99	1.249	1.663	678.1	846.8	1127.7	5	5	5	Unique	6.30355	High	2	1021.01	0	1.527e-08
FALSE	High	IVNQDDLYEALK	2xiTRAQ4plex [N-Term; K12]	1	4	5	FBpp0292071	0	1708.94	0.861	1.151	969.2	834.6	1115.8	5	5	5	Unique	6.24158	High	2	854.976	0	1.384e-06
FALSE	High	YVDALPFGFPFNRPVKHDYYFDVHNFK	3xiTRAQ4plex [N-Term; K16; K27]	1	1	5	FBpp0088363	1	3764.94	2.233	1.614	21.5	48	34.7	5	5	5	Unique	3.68979	High	3	1255.65	0	2.664e-06
FALSE	High	VVVVEDHYQQGGLGEAVLSALAGER	1xiTRAQ4plex [N-Term]	1	2	5	FBpp0081370	0	2740.44	0.657	1.343	169.9	111.7	228.1	4	4	4	Unique	10.6607	High	3	914.159	0	9.724e-14
FALSE	High	MSIEQAMK	2xiTRAQ4plex [N-Term; K8]	1	1	5	FBpp0079408	0	1225.65	0.54	0.79	1002.3	541	792	5	5	5	Unique	3.81897	High	2	613.333	2.97e-05	0.003633
FALSE	High	VININTVGTFNVIR	1xiTRAQ4plex [N-Term]	1	1	5	FBpp0074285	0	1703.99	1.001	1.76	1567.1	1568.7	2758.5	5	5	5	Unique	5.39642	High	2	852.507	0	7.138e-06
FALSE	High	VVIDTSDVTTAAGAK	2xiTRAQ4plex [N-Term; K15]	1	2	5	FBpp0307371	0	1735.97	0.85	1.803	353.5	300.3	637.3	5	5	5	Unique	6.52364	High	2	868.491	0	1.415e-09
FALSE	High	GLEDKFPLFTAIHK	3xiTRAQ4plex [N-Term; K5; K14]	1	3	5	FBpp0305431	1	2048.19	0.443	1.235	748.8	332	925	5	5	5	Unique	5.79286	High	2	1024.61	0	1.633e-07
FALSE	High	SLLPYDQMTMEDYR	1xiTRAQ4plex [N-Term]	1	1	5	FBpp0311983	0	1905.88	1.055	1.797	2045	2157.1	3675.4	5	5	5	Unique	5.31976	High	2	953.453	0	8.823e-07
FALSE	High	ENFDNENWEDTWIYSK	2xiTRAQ4plex [N-Term; K16]	1	1	5	FBpp0306685	0	2378.08	0.838	1.582	439.3	368.2	694.9	5	5	5	Unique	7.65964	High	2	1189.56	0	7.339e-08
FALSE	High	VPLPALSPTMER	1xiTRAQ4plex [N-Term]	1	4	5	FBpp0079072	0	1454.82	0.843	1.699	2371.1	2000	4029.3	5	5	5	Unique	3.70352	High	2	727.914	0	0.0001972
FALSE	High	DAGVIAGLQVMR	1xiTRAQ4plex [N-Term]	1	1	5	FBpp0073448	0	1373.77	0.841	1.273	494.8	416.2	629.7	5	5	5	Unique	4.6208	High	2	687.391	0	1.19e-06
FALSE	High	ELEVLLMQNR	1xiTRAQ4plex [N-Term]	1	2	5	FBpp0084959	0	1388.77	0.663	1.408	2096.8	1390.1	2952.8	5	5	5	Unique	4.2607	High	2	694.891	0	0.0003203
FALSE	High	DVEINDLNAQVNDLR	1xiTRAQ4plex [N-Term]	1	3	5	FBpp0074294	0	1871.96	1.349	1.342	215	290.1	288.6	5	5	5	Unique	5.74629	High	2	936.487	0	8.295e-10
FALSE	High	TVAGGAWVYSTTAAASVR	1xiTRAQ4plex [N-Term]	1	1	5	FBpp0078655	0	1912	0.848	1.653	533.6	452.4	881.8	5	5	5	Unique	6.56439	High	2	956.508	0	8.004e-10
FALSE	High	GVAIIGPATVGGVKPGCFK	3xiTRAQ4plex [N-Term; K14; K19]; 1xMethylthio [C17]	3	3	5	FBpp0289824; FBpp0289825; FBpp0309030	0	2249.29	0.469	2.152	282.9	132.8	608.9	5	4	5	Not Unique	6.5576	High	3	750.436	0	2.152e-09
FALSE	High	GEGEGYLVFSQPWPGMMR	1xiTRAQ4plex [N-Term]	1	2	5	FBpp0305337	0	2185.03	0.71	1.736	557.8	396	968.3	5	5	5	Unique	7.56706	High	2	1093.03	0	5.459e-10
FALSE	High	AIIEILAR	1xiTRAQ4plex [N-Term]	1	3	5	FBpp0088505	0	1042.67	1.229	1.416	1083.1	1331.2	1533.7	5	5	5	Unique	3.55172	High	2	521.842	2.97e-05	0.003437
FALSE	High	QVVQDNNIEQIDR	1xiTRAQ4plex [N-Term]	1	3	5	FBpp0075491	0	1714.88	0.401	0.483	440.4	176.7	212.9	5	5	5	Unique	5.74712	High	2	857.949	0	7.758e-08
FALSE	High	IEIGMDVAASEFYK	2xiTRAQ4plex [N-Term; K14]	1	2	5	FBpp0077573	0	1860.97	1.904	1.392	665.5	1267.2	926.4	5	5	5	Unique	5.72498	High	2	930.995	0	3.352e-08
FALSE	High	LNAIQQDQQQDQLNGR	1xiTRAQ4plex [N-Term]	1	3	5	FBpp0075491	0	2013.02	0.339	0.701	452.6	153.3	317.2	5	4	5	Unique	6.69514	High	2	1007.02	0	7.247e-09
FALSE	High	FNGVHIPDSPFR	1xiTRAQ4plex [N-Term]	1	8	5	FBpp0308015	0	1529.8	0.995	1.023	218.5	217.4	223.6	5	5	5	Unique	4.19206	High	3	510.607	0	0.0001582
FALSE	High	LGSEVVATEQGFIAGGTDNR	1xiTRAQ4plex [N-Term]	1	1	5	FBpp0071128	0	2165.1	0.899	1.68	439.2	394.9	738	5	5	5	Unique	7.60894	High	3	722.372	0	3.847e-09
FALSE	High	CADVLKPEGVDLIDVLTR	2xiTRAQ4plex [N-Term; K6]; 1xMethylthio [C1]	1	2	5	FBpp0307371	0	2290.24	0.411	1.648	638.1	262.4	1051.9	5	5	5	Unique	6.30777	High	2	1145.63	0	2.749e-11
FALSE	High	VLEQLTGQQPVFSK	2xiTRAQ4plex [N-Term; K14]	1	1	5	FBpp0085717	0	1862.06	0.802	1.247	806.9	647.4	1006.1	5	5	5	Unique	6.33682	High	2	931.541	0	1.192e-06
FALSE	High	LFGVSTLDVVR	1xiTRAQ4plex [N-Term]	1	1	5	FBpp0082985	0	1349.79	0.701	1.556	3730.8	2616.9	5804.5	5	5	5	Unique	4.18406	High	2	675.404	0	2.52e-05
FALSE	High	SLIFQRPETYTSK	2xiTRAQ4plex [N-Term; K13]	1	1	5	FBpp0311463	0	1858.03	1.45	1.24	180	261	223.2	5	5	5	Unique	5.1441	High	2	929.511	0	4.4e-06
FALSE	High	EGNDLYNEMIEGGVISLK	2xiTRAQ4plex [N-Term; K18]	1	2	5	FBpp0305828	0	2269.16	1.028	1.785	556.9	572.5	994.3	5	5	5	Unique	7.68793	High	2	1135.09	0	5.342e-08
FALSE	High	HVEVSELVTYFDLVDFDVTNMLNGK	2xiTRAQ4plex [N-Term; K25]	1	1	5	FBpp0073484	0	3172.61	0.78	1.126	19.1	14.9	21.5	4	4	4	Unique	7.29954	High	3	1058.21	0	1.117e-09
FALSE	High	NIIDFYDMAR	1xiTRAQ4plex [N-Term]	1	1	5	FBpp0079999	0	1401.7	0.958	1.678	1001.1	959.1	1679.9	5	5	5	Unique	4.45243	High	2	701.355	0	0.0002548
FALSE	High	NEVPPHIFAISDGAYVDMLTNHVNQSMLITGESGAGK	2xiTRAQ4plex [N-Term; K37]	2	20	5	FBpp0080455; FBpp0080457	0	4201.09	1.446	1.699	8.3	12	14.1	3	4	5	Not Unique	8.72598	High	4	1051.03	0	3.336e-10
FALSE	High	QAHQIQCVEDLVHEIFTVGPNFK	2xiTRAQ4plex [N-Term; K23]; 1xMethylthio [C7]	1	1	5	FBpp0079536	0	2986.52	0.781	1.844	164.2	128.2	302.8	5	5	5	Unique	10.9161	High	4	747.388	0	4.795e-07
FALSE	High	LINVLSPNAVPK	2xiTRAQ4plex [N-Term; K12]	1	2	5	FBpp0311634	0	1552.97	0.396	0.987	1435.4	568.5	1417.4	5	5	5	Unique	5.21497	High	2	776.994	0	4.189e-06
FALSE	High	LAMVEADLER	1xiTRAQ4plex [N-Term]	1	6	5	FBpp0291171	0	1290.68	1.2	1.219	444.5	533.3	541.8	5	5	5	Unique	4.16821	High	2	645.848	0	6.227e-05
FALSE	High	IVSTPQQVVYTIPGGSQR	1xiTRAQ4plex [N-Term]	1	3	5	FBpp0290502	0	2074.14	1.613	0.816	710.5	1145.8	580.1	5	5	5	Unique	6.28872	High	2	1037.57	0	5.856e-09
FALSE	High	VLEGTVLAVGPGTR	1xiTRAQ4plex [N-Term]	1	1	5	FBpp0075609	0	1512.89	0.749	1.184	410.2	307.1	485.7	5	5	5	Unique	5.27852	High	2	756.95	0	7.139e-06
FALSE	High	DVSIYHADTMEPYYK	2xiTRAQ4plex [N-Term; K15]; 1xOxidation [M10]	1	1	5	FBpp0077690	0	2136.02	1.408	1.058	358.1	504.3	378.7	5	5	5	Unique	7.35799	High	3	712.681	0	9.873e-08
FALSE	High	FIYGGCGGNENR	1xiTRAQ4plex [N-Term]; 1xMethylthio [C6]	1	1	5	FBpp0077235	0	1476.65	0.712	1.299	647.5	460.7	841.2	5	5	5	Unique	3.92961	High	2	738.83	0	1.242e-06
FALSE	High	HSMNPFDEIAVEEAVK	2xiTRAQ4plex [N-Term; K16]	1	1	5	FBpp0084901	0	2104.06	0.993	1.484	379.7	376.9	563.3	5	5	5	Unique	7.42537	High	2	1052.54	0	6.34e-10
FALSE	High	LVLPMGWK	2xiTRAQ4plex [N-Term; K8]; 1xOxidation [M5]	1	1	5	FBpp0073484	0	1247.74	0.341	0.841	4348.4	1482.9	3656.4	5	5	5	Unique	2.8664	High	2	624.378	0.0004722	0.01735
FALSE	High	IDIYNYIEGTK	2xiTRAQ4plex [N-Term; K11]	1	2	5	FBpp0085374	0	1616.88	0.857	1.418	1235.1	1057.9	1750.8	5	5	5	Unique	5.40931	High	2	808.947	0	1.206e-05
FALSE	High	LVEHNVSIFVR	1xiTRAQ4plex [N-Term]	3	3	5	FBpp0289824; FBpp0289825; FBpp0309030	0	1456.84	0.746	1.965	111.1	82.9	218.3	5	5	5	Not Unique	4.19107	High	3	486.288	0	7.501e-06
FALSE	High	SLFHNPHVNALPDGYEH	1xiTRAQ4plex [N-Term]	1	1	5	FBpp0309930	0	2091.02	1.229	1.982	395.9	486.4	784.7	5	5	5	Unique	8.63358	High	2	1046.02	0	1.615e-09
FALSE	High	GFVQQYYAIFDDPANR	1xiTRAQ4plex [N-Term]	1	2	5	FBpp0305904	0	2048	0.88	1.208	892.2	785.2	1077.9	5	5	5	Unique	6.32186	High	2	1024.51	0	1.034e-08
FALSE	High	EFTGLGNCLTK	2xiTRAQ4plex [N-Term; K11]; 1xMethylthio [C8]	1	2	5	FBpp0073278	0	1516.77	0.676	1.862	1641.3	1109.3	3056.3	5	5	5	Unique	5.55523	High	2	758.891	0	2.129e-06
FALSE	High	IQVEADGTVFETILR	1xiTRAQ4plex [N-Term]	1	1	5	FBpp0081736	0	1835	1.078	1.642	1414.7	1524.5	2323.5	5	5	5	Unique	5.98158	High	2	918.01	0	1.127e-07
FALSE	High	APAVGIDLGTTYSCVGVFQHGK	2xiTRAQ4plex [N-Term; K22]; 1xMethylthio [C14]	1	1	5	FBpp0082519	0	2554.3	0.885	1.41	210.4	186.3	296.6	4	5	5	Unique	11.8323	High	3	852.112	0	5.892e-15
FALSE	High	MGNSLSPTVEVTLEGDTYTLTTTSTFK	2xiTRAQ4plex [N-Term; K27]	1	3	5	FBpp0099726	0	3181.61	0.623	0.765	52	32.4	39.8	4	4	4	Unique	7.76408	High	3	1061.22	0	9.294e-08
FALSE	High	QQHLNDEIAITGFSGR	1xiTRAQ4plex [N-Term]	1	2	5	FBpp0307371	0	1929.99	0.877	1.615	487.4	427.5	787.3	5	5	5	Unique	6.54715	High	2	965.501	0	2.555e-08
FALSE	High	DGAMNVTDNQDGAPNYFPNSFNGPQECPR	1xiTRAQ4plex [N-Term]; 1xMethylthio [C27]	1	1	5	FBpp0074825	0	3345.41	0.435	1.105	54.3	23.6	60	3	4	5	Unique	7.56397	High	3	1115.82	0	1.666e-08
FALSE	High	FVEFYGPGVAELSIADR	1xiTRAQ4plex [N-Term]	2	2	5	FBpp0083720; FBpp0081736	0	2014.04	1.089	1.764	961	1046.6	1695.6	5	5	5	Not Unique	6.75052	High	2	1007.53	0	8.737e-10
FALSE	High	AFFTEHLHTDEEIR	1xiTRAQ4plex [N-Term]	1	1	5	FBpp0112333	0	1888.93	0.826	1.14	108.3	89.5	123.5	5	5	5	Unique	6.73241	High	4	472.989	0	1.476e-06
FALSE	High	DWETFMTNVAFAR	1xiTRAQ4plex [N-Term]; 1xOxidation [M6]	1	1	5	FBpp0073484	0	1747.82	0.634	1.001	1031.9	654.2	1033.1	5	5	5	Unique	4.34006	High	2	874.419	0	4.523e-06
FALSE	High	LLYGPDEHPDHVVVIK	2xiTRAQ4plex [N-Term; K16]	1	1	5	FBpp0088368	0	2119.18	1.047	1.187	638.9	668.8	758.5	5	5	5	Unique	7.75306	High	2	1060.1	0	2.157e-08
FALSE	High	KLTEIINETHENVK	3xiTRAQ4plex [N-Term; K1; K14]	1	3	5	FBpp0305431	1	2100.2	1.033	1.438	212.1	219	304.9	5	5	5	Unique	6.86652	High	2	1050.6	0	3.712e-08
FALSE	High	DDVDVGASHDDSER	1xiTRAQ4plex [N-Term]	1	1	5	FBpp0074228	0	1660.72	1.07	1.453	29.8	31.9	43.3	5	5	5	Unique	4.31901	High	2	830.862	0	1.24e-07
FALSE	High	LHLDSGHLFAR	1xiTRAQ4plex [N-Term]	1	1	5	FBpp0310103	0	1409.78	0.789	1.265	194.1	153.2	245.6	5	5	5	Unique	5.09642	High	4	353.197	0	1.363e-05
FALSE	High	LVEYLSMR	1xiTRAQ4plex [N-Term]	1	5	5	FBpp0084996	0	1154.64	1.013	0.938	2434.8	2466.3	2284	5	5	5	Unique	3.43177	High	2	577.824	0.0002261	0.01086
FALSE	High	LETSSIDKFSWGVANR	2xiTRAQ4plex [N-Term; K8]	1	1	5	FBpp0077773	1	2098.12	2.141	1.917	419.5	898.1	804	5	5	5	Unique	7.0934	High	2	1049.56	0	1.326e-09
FALSE	High	KLELADGYQPTLK	3xiTRAQ4plex [N-Term; K1; K13]	1	2	5	FBpp0307371	1	1908.12	0.883	2.039	107.3	94.7	218.8	5	3	5	Unique	5.56202	High	2	954.562	0	2.63e-07
FALSE	High	THDDGTPEKPFGHALVAGIDR	2xiTRAQ4plex [N-Term; K9]	1	1	5	FBpp0084306	0	2521.3	0.644	1.343	36.2	23.3	48.6	5	4	5	Unique	4.86828	High	2	1261.15	0	1.048e-05
FALSE	High	AGKFPALLSHQESMIGK	3xiTRAQ4plex [N-Term; K3; K17]	1	1	5	FBpp0075764	1	2246.27	0.715	1.266	129.9	92.9	164.4	5	5	5	Unique	6.18429	High	3	749.433	0	9.704e-10
FALSE	High	TITEMVPGILTQLGPQDINQLK	2xiTRAQ4plex [N-Term; K22]	1	1	5	FBpp0086895	0	2697.51	0.56	1.17	113.8	63.7	133.1	5	4	5	Unique	7.76132	High	3	899.848	0	2.11e-09
FALSE	High	SGYMLQETSQFADSIEQMMR	1xiTRAQ4plex [N-Term]	1	1	5	FBpp0084623	0	2496.13	0.631	1.229	301.3	190	370.4	4	4	4	Unique	7.79572	High	3	832.72	0	5.815e-09
FALSE	High	MDVDVEISR	1xiTRAQ4plex [N-Term]; 1xOxidation [M1]	1	1	5	FBpp0311463	0	1223.61	1.268	0.969	376.5	477.5	364.8	5	5	5	Unique	3.34301	High	2	612.306	0	0.001086
FALSE	High	VIGADSLEDMVSK	2xiTRAQ4plex [N-Term; K13]	1	1	5	FBpp0303827	0	1651.88	0.653	1.27	1200.2	784	1523.7	5	5	5	Unique	5.96102	High	2	826.448	0	1.755e-07
FALSE	High	FLDPSVLPANYK	2xiTRAQ4plex [N-Term; K12]	1	1	5	FBpp0079090	0	1651.93	0.713	1.17	2668.5	1902.8	3121.1	5	5	5	Unique	4.3398	High	2	826.475	0	8.085e-05
FALSE	High	EAVNTAYETTLQEGLK	2xiTRAQ4plex [N-Term; K16]	1	1	5	FBpp0086770	0	2055.08	0.564	1.628	833.2	469.7	1356.1	5	5	5	Unique	7.69302	High	2	1028.05	0	1.961e-10
FALSE	High	ALTLDNINPNFIAMEYAVR	1xiTRAQ4plex [N-Term]	1	2	5	FBpp0073600	0	2309.21	0.737	1.286	525.9	387.8	676.3	5	5	5	Unique	6.85422	High	3	770.413	0	4.427e-05
FALSE	High	GAGTIDASHAAAIAAVEAATK	2xiTRAQ4plex [N-Term; K21]	1	2	5	FBpp0083611	0	2184.19	0.989	1.714	383.9	379.6	658	5	5	5	Unique	8.97247	High	2	1092.6	0	6.354e-13
FALSE	High	SVQYLNEIKDSVVAGFQWASK	3xiTRAQ4plex [N-Term; K9; K21]	1	1	5	FBpp0085265	1	2801.52	0.659	1.366	68	44.8	92.9	5	5	5	Unique	7.06515	High	2	1401.27	0	2.05e-10
FALSE	High	YVMLASEGKYDFPLDISEPHNAFPDR	2xiTRAQ4plex [N-Term; K9]	1	1	5	FBpp0072365	1	3299.63	4.771	1.361	82.1	391.7	111.7	5	5	5	Unique	6.79255	High	2	1650.32	0	1.014e-09
FALSE	High	FGFGPFAAPLAAPVPAPLAVAPK	2xiTRAQ4plex [N-Term; K23]	1	1	5	FBpp0075232	0	2494.45	0.995	1.702	110.2	109.7	187.6	4	5	4	Unique	6.83825	High	3	832.159	0	1.223e-07
FALSE	High	QGASVILADLPSSK	2xiTRAQ4plex [N-Term; K14]	1	1	5	FBpp0074285	0	1673.97	0.946	1.534	999.4	945.9	1533.3	5	5	5	Unique	5.93251	High	2	837.491	0	8.128e-08
FALSE	High	IDQSILTGESVSVIK	2xiTRAQ4plex [N-Term; K15]	1	3	5	FBpp0072127	0	1877.08	1.163	1.367	651.4	757.5	890.3	5	5	5	Unique	7.15603	High	2	939.05	0	4.837e-09
FALSE	High	DIITGDEMFADTYK	2xiTRAQ4plex [N-Term; K14]	1	1	5	FBpp0081820	0	1906.93	0.738	1.126	874.5	645.6	985.1	5	5	5	Unique	5.78088	High	2	953.977	0	4.626e-09
FALSE	High	SYDAFLASESLIK	2xiTRAQ4plex [N-Term; K13]	1	1	5	FBpp0075764	0	1731.94	0.908	1.467	1258.7	1142.8	1846	5	5	5	Unique	5.86649	High	2	866.481	0	2.115e-07
FALSE	High	NLVGVTHTEAEAK	2xiTRAQ4plex [N-Term; K13]	1	1	5	FBpp0076848	0	1656.92	1.046	1.587	200.5	209.8	318.2	5	5	5	Unique	5.5724	High	3	552.977	0	5.757e-08
FALSE	High	QQLGIHGMLPYVVR	1xiTRAQ4plex [N-Term]	1	3	5	FBpp0082129	0	1754.99	1.194	1.149	1642.1	1960.8	1886.1	5	5	5	Unique	5.73298	High	3	585.67	0	1.307e-09
FALSE	High	VAVGGNYDASER	1xiTRAQ4plex [N-Term]	1	9	5	FBpp0300518	0	1381.68	1.081	1.628	446.8	483.1	727.5	5	5	5	Unique	4.72557	High	2	691.345	0	8.13e-07
FALSE	High	IYPEEMIQTGISAIDVMNSIAR	1xiTRAQ4plex [N-Term]	1	1	5	FBpp0290875	0	2595.33	1.271	1.798	65	82.6	116.9	5	5	5	Unique	5.22753	High	3	865.784	0	1.882e-07
FALSE	High	GNPTVEVDLTTELGLFR	1xiTRAQ4plex [N-Term]	1	2	5	FBpp0077573	0	2005.07	0.815	1.015	375.6	306	381.4	5	4	5	Unique	5.90208	High	2	1003.04	0	5.171e-09
FALSE	High	NPDDISQEEYGEFYK	2xiTRAQ4plex [N-Term; K15]	1	1	5	FBpp0072904	0	2121.99	0.954	1.435	1251.9	1194.4	1796.4	5	5	5	Unique	6.27638	High	2	1061.5	0	5.519e-08
FALSE	High	MYELIQIADPK	2xiTRAQ4plex [N-Term; K11]	1	1	5	FBpp0084968	0	1608.89	0.934	1.555	1298.4	1213.1	2018.6	5	5	5	Unique	3.95949	High	2	804.953	0	7.559e-06
FALSE	High	HAQDYSLEASAK	2xiTRAQ4plex [N-Term; K12]	1	1	5	FBpp0311463	0	1607.83	1.119	0.929	209.5	234.4	194.6	5	5	5	Unique	4.59495	High	3	536.613	0	2.791e-06
FALSE	High	GAADFTAQVIVLNHPGQIANGYTPVLDCHTAHIACK	2xiTRAQ4plex [N-Term; K36]; 2xMethylthio [C28; C35]	1	2	5	FBpp0087142	0	4126.04	0.697	1.753	36	25.1	63.1	5	4	5	Unique	10.8712	High	5	826.02	0	4.165e-07
FALSE	High	LPGTIYSAAEEIEK	2xiTRAQ4plex [N-Term; K14]	1	1	5	FBpp0084585	0	1808.99	0.901	1.626	647.5	583.4	1052.9	5	5	5	Unique	5.75249	High	2	905.008	0	6.642e-07
FALSE	High	DIEDLELNVQK	2xiTRAQ4plex [N-Term; K11]	2	20	5	FBpp0080455; FBpp0080457	0	1603.88	1.566	1.644	570	892.6	937.3	5	5	5	Not Unique	5.4762	High	2	802.445	0	8.638e-06
FALSE	High	TIYLTYVPDEEVGGHLGMR	1xiTRAQ4plex [N-Term]	1	1	5	FBpp0083742	0	2294.16	0.582	0.912	409.3	238.4	373.4	5	5	5	Unique	7.33011	High	3	765.394	0	5.312e-09
FALSE	High	GMVDCFIR	1xiTRAQ4plex [N-Term]; 1xMethylthio [C5]	1	2	5	FBpp0073278	0	1130.53	0.892	2.007	836.1	745.6	1678	5	5	5	Unique	3.78853	High	2	565.771	8.737e-05	0.005772
FALSE	High	KLAFVEDELEVAEDR	2xiTRAQ4plex [N-Term; K1]	1	2	5	FBpp0306048	1	2051.09	1.808	1.436	923.3	1669.3	1326.1	5	5	5	Unique	8.49679	High	3	684.368	0	6.83e-11
FALSE	High	LGEIGAWLGRR	1xiTRAQ4plex [N-Term]	1	1	5	FBpp0072247	1	1371.8	1.901	2.121	217.3	413	461	5	5	5	Unique	4.58718	High	2	686.406	0	1.025e-05
FALSE	High	NQVAMNPTQTIFDAK	2xiTRAQ4plex [N-Term; K15]	1	1	5	FBpp0082519	0	1966.03	0.779	1.173	869.3	677	1020	5	5	5	Unique	6.55854	High	2	983.524	0	2.208e-08
FALSE	High	SGLPAGSLAVSILPVTLDTPMNR	1xiTRAQ4plex [N-Term]	1	1	5	FBpp0099973	0	2453.36	0.708	1.106	248.6	175.9	275	5	5	5	Unique	7.12021	High	3	818.464	0	9.95e-09
FALSE	High	YLVPIQTDQDQTDGPQEDDNEAVPDER	1xiTRAQ4plex [N-Term]	1	2	5	FBpp0307010	0	3231.47	0.861	1.631	119.4	102.8	194.8	3	3	4	Unique	6.20611	High	2	1616.25	0	1.343e-09
FALSE	High	IVYVGDDTTDEDAIK	2xiTRAQ4plex [N-Term; K15]	1	1	5	FBpp0079069	0	1941.99	1.072	1.145	1176.2	1260.3	1346.5	5	5	5	Unique	7.02903	High	2	971.504	0	1.731e-08
FALSE	High	MTEGILPDILFNELKPK	3xiTRAQ4plex [N-Term; K15; K17]	1	1	5	FBpp0073988	0	2390.37	1.009	1.561	198.9	200.7	310.5	4	5	5	Unique	6.63415	High	3	797.466	0	6.342e-09
FALSE	High	LFVLDEADEMLSR	1xiTRAQ4plex [N-Term]	1	1	5	FBpp0078807	0	1681.86	0.796	1.157	3161.4	2516.2	3658	5	5	5	Unique	5.16434	High	2	841.439	0	6.69e-08
FALSE	High	HQGVMVGMGQK	2xiTRAQ4plex [N-Term; K11]	3	6	5	FBpp0071448; FBpp0070787; FBpp0306215	0	1459.78	0.9	1.268	93.9	84.5	119.1	5	5	5	Not Unique	3.58124	High	3	487.265	0	1e-05
FALSE	High	ILAAGLDVTTPEPLPIDDPLLK	2xiTRAQ4plex [N-Term; K22]	1	1	5	FBpp0078370	0	2589.5	0.645	1.209	68.8	44.4	83.2	4	5	5	Unique	6.00613	High	3	863.842	0	4.883e-09
FALSE	High	THEDLTNYR	1xiTRAQ4plex [N-Term]	1	1	5	FBpp0084828	0	1292.64	0.569	1.047	561.8	319.4	588	5	5	5	Unique	3.77321	High	2	646.822	0	0.001065
FALSE	High	LPSISNSYSTFVGDVAVASGWGR	1xiTRAQ4plex [N-Term]	1	1	5	FBpp0076748	0	2514.27	1.016	1.063	264	268.2	280.6	5	5	5	Unique	7.38744	High	2	1257.65	0	2.543e-10
FALSE	High	YGVPEEEIFQTADLFER	1xiTRAQ4plex [N-Term]	1	1	5	FBpp0083275	0	2187.07	0.91	1.095	643.7	585.8	704.9	5	5	5	Unique	6.47478	High	2	1094.05	0	3.587e-08
FALSE	High	SMDTFLPLGPAVVHK	2xiTRAQ4plex [N-Term; K15]	1	1	5	FBpp0083584	0	1900.06	1.04	1.286	612.4	636.7	787.5	5	5	5	Unique	7.228	High	3	634.027	0	1.65e-09
FALSE	High	KYTQFGTFDYSIEY	2xiTRAQ4plex [N-Term; K1]	1	1	5	FBpp0072365	1	2050	1.182	1.148	474.8	561.1	545	5	5	5	Unique	3.64398	High	2	1025.51	0.0008987	0.02902
FALSE	High	VALVYGQMNEPPGAR	1xiTRAQ4plex [N-Term]	1	2	5	FBpp0305828	0	1745.91	1.033	1.505	162.5	167.8	244.6	5	5	5	Unique	4.98631	High	2	873.464	0	4.653e-09
FALSE	High	SALPQDNALLATLAGLGTGAAIVK	2xiTRAQ4plex [N-Term; K24]	1	1	5	FBpp0304694	0	2553.49	1.089	1.866	153.6	167.2	286.6	5	5	5	Unique	8.97228	High	2	1277.25	0	3.519e-12
FALSE	High	YFDLASIDSK	2xiTRAQ4plex [N-Term; K10]	1	1	5	FBpp0081736	0	1446.77	0.553	1.607	2101.1	1161.6	3376	5	5	5	Unique	4.3378	High	2	723.894	2.97e-05	0.003036
FALSE	High	AAVDAGFVPNDLQIGQTGK	2xiTRAQ4plex [N-Term; K19]	1	1	5	FBpp0087186	0	2189.18	0.99	1.368	416.3	412.3	569.6	5	5	5	Unique	6.31005	High	2	1095.1	0	1.892e-08
FALSE	High	FDVPINDIEK	2xiTRAQ4plex [N-Term; K10]	1	1	5	FBpp0073624	0	1477.81	0.798	1.188	3444.9	2750.1	4091.3	5	5	5	Unique	2.99986	High	2	739.412	0	0.000277
FALSE	High	IFNVTQHAVGVIVNK	2xiTRAQ4plex [N-Term; K15]	1	1	5	FBpp0303728	0	1927.14	0.551	1.175	1328.8	732.4	1562	5	5	5	Unique	7.07074	High	2	964.078	0	6.204e-09
FALSE	High	QCLPPAPEVDIPIDAEQTVLEDFDPK	2xiTRAQ4plex [N-Term; K26]; 1xMethylthio [C2]	1	1	5	FBpp0082220	0	3213.59	0.813	1.401	51.9	42.2	72.7	4	5	5	Unique	5.92655	High	3	1071.88	0	1.619e-06
FALSE	High	SVLEVAVEHSVLSK	2xiTRAQ4plex [N-Term; K14]	1	1	5	FBpp0075068	0	1785.04	0.818	1.253	516.3	422.2	646.7	5	5	5	Unique	5.87742	High	2	893.029	0	4.904e-09
FALSE	High	QNLNSVVICLQSLGR	1xiTRAQ4plex [N-Term]; 1xMethylthio [C9]	1	2	5	FBpp0073126	0	1833.98	0.578	1.476	1406.9	813.8	2077.1	4	4	5	Unique	6.35792	High	2	917.497	0	8.835e-08
FALSE	High	LTTNNFALGYTTK	2xiTRAQ4plex [N-Term; K13]	1	1	5	FBpp0304343	0	1731.95	1.126	1.916	1425.6	1604.6	2730.8	5	5	5	Unique	6.73298	High	2	866.484	0	3.819e-06
FALSE	High	QGGLGSMDIPLLADK	2xiTRAQ4plex [N-Term; K15]	1	1	5	FBpp0311371	0	1802.99	0.705	1.184	1718.5	1211	2035.1	5	5	5	Unique	7.09151	High	2	902.008	0	2.541e-08
FALSE	High	IHNIVEMGYYK	2xiTRAQ4plex [N-Term; K11]	1	1	5	FBpp0077690	0	1654.89	0.562	0.91	1325.9	745.3	1207.1	5	5	5	Unique	5.13594	High	2	827.949	0	5.348e-05
FALSE	High	EGYLLGEIK	2xiTRAQ4plex [N-Term; K9]	2	20	5	FBpp0080455; FBpp0080457	0	1309.76	1.338	1.516	370.7	496	561.8	5	5	5	Not Unique	4.02268	High	2	655.387	0	0.0001862
FALSE	High	CSLAVPEITK	2xiTRAQ4plex [N-Term; K10]; 1xMethylthio [C1]	1	2	5	FBpp0084996	0	1394.76	0.553	0.818	3026.9	1673	2477	5	5	5	Unique	3.40367	High	2	697.891	0.0001452	0.006197
FALSE	High	RDALCQDLNGVLR	1xiTRAQ4plex [N-Term]; 1xMethylthio [C5]	1	1	5	FBpp0075827	1	1662.85	0.876	1.055	487	426.5	513.7	5	5	5	Unique	6.53537	High	3	554.959	0	2.445e-08
FALSE	High	IVSGLTLSDFAK	2xiTRAQ4plex [N-Term; K12]	1	1	5	FBpp0311560	0	1538.9	0.799	1.256	1758.4	1404.9	2208.2	5	5	5	Unique	5.45756	High	2	769.96	0	5.557e-06
FALSE	High	AAAAVGQSGLMSLYDAMFAQYGVK	2xiTRAQ4plex [N-Term; K24]	1	1	5	FBpp0301603	0	2737.39	0.821	1.63	119.5	98.1	194.8	4	4	4	Unique	10.2592	High	3	913.142	0	3.34e-11
FALSE	High	QVSGFPGTAIQWGAIGDTGLVLENLGDNDTVIGGTLPQR	1xiTRAQ4plex [N-Term]	1	2	5	FBpp0307371	0	4111.12	0.804	1.393	5.6	4.5	7.8	2	2	2	Unique	6.6279	High	3	1371.05	0	1.332e-08
FALSE	High	VEQALEDQFTSGR	1xiTRAQ4plex [N-Term]	1	1	5	FBpp0311987	0	1623.81	0.77	1.253	2297.5	1769.6	2878	5	5	5	Unique	5.74405	High	2	812.414	0	4.81e-06
FALSE	High	GYDYGGIFR	1xiTRAQ4plex [N-Term]	1	2	5	FBpp0307371	0	1191.59	0.603	1.428	3273	1975.2	4672.9	5	5	5	Unique	3.56704	High	2	596.303	2.97e-05	0.002017
FALSE	High	LPESSTIEEFK	2xiTRAQ4plex [N-Term; K11]	1	2	5	FBpp0307371	0	1567.85	0.555	1.51	3242.7	1798.3	4895.5	5	5	5	Unique	4.5035	High	2	784.429	0	0.0001668
FALSE	High	DGVLTVDAPLPALTAGETLIPIAHK	2xiTRAQ4plex [N-Term; K25]	1	3	5	FBpp0311833	0	2800.61	0.974	0.879	38	37	33.4	4	4	3	Unique	9.16122	High	3	934.215	0	2.375e-16
FALSE	High	GLPNLLQHIENGK	2xiTRAQ4plex [N-Term; K13]	1	3	5	FBpp0081741	0	1720.99	0.799	1.206	846.1	675.8	1020	5	5	5	Unique	6.39809	High	2	861.008	0	6.013e-07
FALSE	High	EDLANATLVTITNNIGSIAR	1xiTRAQ4plex [N-Term]	1	6	5	FBpp0077845	0	2230.22	0.375	0.857	906.5	340.2	776.6	5	5	5	Unique	6.69624	High	3	744.082	0	1.369e-08
FALSE	High	NINLNSMNWK	2xiTRAQ4plex [N-Term; K10]	1	1	5	FBpp0100178	0	1521.81	1.064	1.84	716.8	762.7	1318.9	5	5	5	Unique	4.93518	High	2	761.41	0	9.026e-05
FALSE	High	ELGVGLVTR	1xiTRAQ4plex [N-Term]	1	2	5	FBpp0099726	0	1087.66	0.877	0.804	1016.4	890.9	817.3	5	5	5	Unique	3.47414	High	2	544.336	0	0.000747
FALSE	High	DQVSNSAFVER	1xiTRAQ4plex [N-Term]	1	1	5	FBpp0072904	0	1395.7	0.973	1.265	470.7	457.8	595.6	5	5	5	Unique	4.86962	High	2	698.354	0	7.605e-06
FALSE	High	TVGGGDDSFNTFFSETGAGK	2xiTRAQ4plex [N-Term; K20]	1	2	5	FBpp0081062	0	2282.08	1.098	1.476	709.2	778.6	1047	5	5	5	Unique	9.02316	High	2	1141.55	0	1.928e-11
FALSE	High	EVPITNISQIFPSNFVEPSAFR	1xiTRAQ4plex [N-Term]	1	1	5	FBpp0291497	0	2636.38	3.5	1.867	169.3	592.6	316.1	3	5	4	Unique	7.23306	High	2	1318.7	0	1.57e-08
FALSE	High	MGINHLADLTPEEFAQR	1xiTRAQ4plex [N-Term]	1	1	5	FBpp0085735	0	2086.05	1.148	1.424	550.5	632	784	5	5	5	Unique	6.87842	High	2	1043.53	0	4.532e-09
FALSE	High	TWQWWK	2xiTRAQ4plex [N-Term; K6]	2	2	5	FBpp0077690; FBpp0073484	0	1222.66	0.329	0.857	2864.3	942	2454.6	5	5	5	Not Unique	3.10491	High	2	611.838	0.009542	0.4052
FALSE	High	FAELMSNEITQPVETIK	2xiTRAQ4plex [N-Term; K17]	1	2	5	FBpp0307371	0	2238.19	0.611	1.684	506.3	309.2	852.7	5	5	5	Unique	6.74369	High	2	1119.61	0	3.052e-09
FALSE	High	FPFLGVHFTPR	1xiTRAQ4plex [N-Term]	1	1	5	FBpp0309284	0	1461.81	0.667	1.472	545.1	363.8	802.4	5	5	5	Unique	5.25531	High	3	487.945	0	2.547e-07
FALSE	High	DQPTVVFDAEPNSLYTILLVDPDAPSR	1xiTRAQ4plex [N-Term]	1	1	5	FBpp0083648	0	3116.59	0.771	0.539	143.2	110.4	77.2	4	4	4	Unique	6.23463	High	2	1558.81	0	1.86e-09
FALSE	High	GHVIDGVSEFPLVVSDEVQK	2xiTRAQ4plex [N-Term; K20]	1	1	5	FBpp0084617	0	2442.31	0.938	1.295	275.1	258	356.3	5	5	5	Unique	9.44798	High	3	814.78	0	1.187e-09
FALSE	High	AATEIGIDAAHVQLPR	1xiTRAQ4plex [N-Term]	1	3	5	FBpp0081741	0	1806	0.843	1.087	523.6	441.6	569.4	5	5	5	Unique	6.95024	High	3	602.674	0	1.304e-11
FALSE	High	LGLPEVMLGLLPGGGGTVR	1xiTRAQ4plex [N-Term]	1	2	5	FBpp0079454	0	1980.14	0.706	1.556	393	277.3	611.5	5	4	5	Unique	5.97025	High	2	990.582	0	1.619e-08
FALSE	High	IAEPYITWGYPNLK	2xiTRAQ4plex [N-Term; K14]	1	1	5	FBpp0079536	0	1953.07	0.813	1.424	1486.4	1208.1	2116.2	5	5	5	Unique	5.77474	High	2	977.048	0	2.332e-07
FALSE	High	IGTHSNLIVQLCK	2xiTRAQ4plex [N-Term; K13]; 1xMethylthio [C12]	1	1	5	FBpp0086770	0	1759.98	0.491	1.39	586.2	287.7	814.9	5	5	5	Unique	5.94585	High	2	880.499	0	4.035e-07
FALSE	High	LLLPGELAK	2xiTRAQ4plex [N-Term; K9]	1	1	5	FBpp0091135	0	1241.81	1.075	1.576	3494.4	3755.4	5505.9	5	5	5	Unique	3.40909	High	2	621.411	0.0006606	0.02237
FALSE	High	AAFDDAIAELDTLSEESYK	2xiTRAQ4plex [N-Term; K19]	1	4	5	FBpp0082987	0	2376.17	0.718	1.205	228.7	164.1	275.6	5	5	5	Unique	7.42219	High	3	792.734	0	7.199e-09
FALSE	High	ESDQLNVEIGDLER	1xiTRAQ4plex [N-Term]	1	1	5	FBpp0087744	0	1760.88	1.467	1.148	1779.4	2610.5	2042.8	5	5	5	Unique	5.96256	High	2	880.946	0	1.374e-07
FALSE	High	VDPSQLGGLSAQFLPPEYR	1xiTRAQ4plex [N-Term]	1	1	4	FBpp0070190	0	2218.16	1.023	1.025	570.4	583.3	584.9	4	4	4	Unique	8.22459	High	2	1109.59	0	1.504e-10
FALSE	High	EILIPVYK	2xiTRAQ4plex [N-Term; K8]	3	3	4	FBpp0289824; FBpp0289825; FBpp0309030	0	1262.8	0.421	1.819	575.2	242.3	1046.1	4	4	4	Not Unique	3.11161	High	2	631.905	5.894e-05	0.004002
FALSE	High	MEMLYEGPHDDEAAIAVK	2xiTRAQ4plex [N-Term; K18]	1	1	4	FBpp0085265	0	2307.12	0.682	1.162	389.1	265.2	452.3	4	4	4	Unique	7.24858	High	2	1154.07	0	2.191e-09
FALSE	High	DATENFEDVGHSNDAR	1xiTRAQ4plex [N-Term]	1	2	4	FBpp0087979	0	1920.84	1.128	1.304	124.8	140.8	162.8	4	4	4	Unique	6.9239	High	2	960.927	0	4.776e-10
FALSE	High	LQDSLIGTNPGLGFRPLSEQTER	1xiTRAQ4plex [N-Term]	1	1	4	FBpp0304646	0	2672.41	1.182	1.378	184.3	217.8	254	4	4	4	Unique	3.94178	High	3	891.478	0	0.0009778
FALSE	High	SLELLK	2xiTRAQ4plex [N-Term; K6]	1	2	4	FBpp0311463	0	990.644	1.354	1.071	365.5	494.8	391.4	2	2	2	Unique	2.72998	High	2	495.824	0.002568	0.1003
FALSE	High	THGHGQTYEHEFGSMYQTSDYMYMK	2xiTRAQ4plex [N-Term; K25]; 1xOxidation [M]	1	1	4	FBpp0073484	0	3332.43	0.895	0.01	1.9	1.7		1	1		Unique	2.27971	High	4	833.864	0	0.000534
FALSE	High	GGVQSNVVPPLLEAVFDIR	1xiTRAQ4plex [N-Term]	1	1	4	FBpp0083742	0	2154.2	0.843	1.256	97.2	81.9	122.1	3	3	3	Unique	5.71207	High	3	718.737	0	1.475e-08
FALSE	High	TSSGIEFNTAGHSNQESGK	2xiTRAQ4plex [N-Term; K19]	1	1	4	FBpp0304343	0	2239.08	0.858	1.946	51.5	44.2	100.2	4	4	4	Unique	6.76383	High	3	747.032	0	3.936e-12
FALSE	High	AAVHSQLTLLIR	1xiTRAQ4plex [N-Term]	1	2	4	FBpp0086370	0	1465.9	1.17	1.317	77	90.1	101.4	4	4	4	Unique	4.80135	High	3	489.307	0	6.754e-06
FALSE	High	ALQNAESEVAALNR	1xiTRAQ4plex [N-Term]	2	7	4	FBpp0089024; FBpp0291171	0	1629.87	1.147	1.37	1224.2	1403.9	1677.4	4	4	4	Not Unique	5.65277	High	2	815.439	0	2.899e-07
FALSE	High	VFDGIPSPYDK	2xiTRAQ4plex [N-Term; K11]	1	1	4	FBpp0078354	0	1525.81	0.561	1.075	3374.2	1892.9	3627.5	4	4	4	Unique	3.30643	High	2	763.417	0	0.001495
FALSE	High	NPEMDKEAQEWIEAIIAEK	3xiTRAQ4plex [N-Term; K6; K19]	1	2	4	FBpp0311634	1	2676.39	0.27	1.005	152.2	41.1	152.9	3	3	3	Unique	5.50858	High	2	1338.71	0	8.181e-08
FALSE	High	LILFPINEK	2xiTRAQ4plex [N-Term; K9]	1	1	4	FBpp0302626	0	1374.86	0.8	1.321	1987.5	1589.1	2624.9	4	4	4	Unique	3.79958	High	2	687.941	0	0.001555
FALSE	High	VHMVGIDIFSNK	2xiTRAQ4plex [N-Term; K12]	1	1	4	FBpp0072082	0	1647.91	0.654	1.33	354.9	232	471.9	4	4	4	Unique	4.90419	High	2	824.464	0	5.378e-06
FALSE	High	IEEKPVSEPEIESEIK	3xiTRAQ4plex [N-Term; K4; K16]	1	1	4	FBpp0082902	0	2288.26	0.511	1.818	113.8	58.1	206.9	4	3	4	Unique	6.59247	High	3	763.43	0	2.293e-09
FALSE	High	LICSPDYAYGSR	1xiTRAQ4plex [N-Term]; 1xMethylthio [C3]	1	1	4	FBpp0085703	0	1534.72	0.758	1.586	1001	758.4	1587.9	4	4	4	Unique	4.38503	High	2	767.861	0	0.0004169
FALSE	High	LTNSIESFAPSTPMGSLLDALNVR	1xiTRAQ4plex [N-Term]	1	1	4	FBpp0309815	0	2677.4	0.762	1.215	55.9	42.6	67.9	3	4	4	Unique	5.42206	High	2	1339.2	0	1.404e-09
FALSE	High	LEQTLDELEDSLER	1xiTRAQ4plex [N-Term]	2	20	4	FBpp0080455; FBpp0080457	0	1833.92	1.328	1.516	1350.9	1793.5	2047.8	4	4	4	Not Unique	6.00327	High	2	917.471	0	6.085e-08
FALSE	High	ANFGGEHWHDYVTVNK	2xiTRAQ4plex [N-Term; K16]	1	1	4	FBpp0077121	0	2162.07	0.52	1.086	67.5	35.1	73.3	4	4	4	Unique	5.27724	High	2	1081.53	0	1.125e-07
FALSE	High	GGVLEPEGIVEIK	2xiTRAQ4plex [N-Term; K13]	1	3	4	FBpp0087947	0	1627.95	0.828	1.615	878.3	727.2	1418.7	4	4	4	Unique	5.71874	High	2	814.48	0	3.297e-08
FALSE	High	SVFEGELNEENLK	2xiTRAQ4plex [N-Term; K13]	1	1	4	FBpp0075401	0	1795.93	0.74	1.461	841	622.6	1228.7	4	4	4	Unique	6.84552	High	2	898.475	0	1.029e-06
FALSE	High	HIHHSLEFWDLTR	1xiTRAQ4plex [N-Term]	1	1	4	FBpp0084609	0	1834.95	0.833	1.478	111	92.5	164.1	4	4	4	Unique	5.36912	High	3	612.32	0	9.898e-09
FALSE	High	LEELIR	1xiTRAQ4plex [N-Term]	1	14	4	FBpp0078905	0	916.558	0.765	1.108	55.4	42.4	61.4	1	1	1	Unique	2.25026	High	2	458.783	0.0003927	0.01371
FALSE	High	GLVPLIYKEPGLGDWLK	3xiTRAQ4plex [N-Term; K8; K17]	1	2	4	FBpp0083611	1	2330.38	0.877	2.051	327.4	287	671.5	4	4	4	Unique	5.87459	High	2	1165.7	0	1.251e-08
FALSE	High	QEHNIVRPDMINMLMEAR	1xiTRAQ4plex [N-Term]	1	2	4	FBpp0082070	0	2341.17	0.843	1.215	184.5	155.6	224.2	4	4	4	Unique	5.89442	High	4	586.051	0	4.624e-08
FALSE	High	YFPTQALNFAFKDK	3xiTRAQ4plex [N-Term; K12; K14]	1	2	4	FBpp0073278	1	2122.17	0.686	1.775	1488.8	1021.6	2642.9	4	4	4	Unique	7.00746	High	2	1061.59	0	1.653e-07
FALSE	High	KELFIAPEGMHTGQFVYCGR	2xiTRAQ4plex [N-Term; K1]; 1xMethylthio [C18]	1	1	4	FBpp0072801	1	2617.3	0.921	1.591	125.8	115.9	200.2	4	4	4	Unique	7.50137	High	3	873.109	0	1.288e-08
FALSE	High	FAYDVQDTLTGDSK	2xiTRAQ4plex [N-Term; K14]	1	1	4	FBpp0073079	0	1847.93	0.718	1.73	1402.3	1006.8	2425.7	4	4	4	Unique	6.40849	High	2	924.472	0	8.199e-09
FALSE	High	YWQLTSSNLDSK	2xiTRAQ4plex [N-Term; K12]	1	1	4	FBpp0085585	0	1729.9	0.818	1.388	1677	1371.9	2327.8	4	4	4	Unique	5.62165	High	3	577.307	0	0.0001325
FALSE	High	EEYDESGPGIVHR	1xiTRAQ4plex [N-Term]	1	1	4	FBpp0071448	0	1631.78	1.227	1.374	92.2	113.1	126.7	4	4	4	Unique	5.3756	High	3	544.597	0	1.144e-08
FALSE	High	HFSVEGQLEFR	1xiTRAQ4plex [N-Term]	1	1	4	FBpp0072904	0	1492.77	0.877	1.383	323.1	283.2	446.7	4	4	4	Unique	3.67571	High	2	746.888	0	0.0004604
FALSE	High	LVRPYFLK	2xiTRAQ4plex [N-Term; K8]	1	4	4	FBpp0291641	0	1323.84	0.995	1.626	286.1	284.7	465.2	4	4	4	Unique	2.71817	High	3	441.952	0	0.0007882
FALSE	High	FSAENSKPFLTYSYCWPF	2xiTRAQ4plex [N-Term; K7]; 1xMethylthio [C15]	1	1	4	FBpp0082902	0	2521.18	0.811	1.679	54.5	44.2	91.5	4	4	4	Unique	3.78859	High	2	1261.1	2.97e-05	0.002123
FALSE	High	AISFLNK	2xiTRAQ4plex [N-Term; K7]	1	1	4	FBpp0311463	0	1080.67	0.941	0.996	831.3	782.4	827.9	4	4	4	Unique	3.35077	High	2	540.835	0.0002812	0.01212
FALSE	High	LAFVEDELEVAEDR	1xiTRAQ4plex [N-Term]	1	2	4	FBpp0306048	0	1778.89	1.576	1.492	1728.7	2723.9	2579.6	4	4	4	Unique	6.14631	High	2	889.959	0	2.203e-07
FALSE	High	GDFTASIDTLK	2xiTRAQ4plex [N-Term; K11]	1	1	4	FBpp0311463	0	1455.79	1.243	1.264	1281	1592.3	1619.5	4	4	4	Unique	4.97619	High	2	728.406	0	7.079e-05
FALSE	High	LVDSGFHPEAFDVVGGQPTAVVDR	1xiTRAQ4plex [N-Term]	1	1	4	FBpp0075209	0	2656.35	0.834	1.502	178.4	148.7	268	4	4	4	Unique	9.84638	High	3	886.128	0	9.982e-15
FALSE	High	DLTVGGAVTQCYR	1xiTRAQ4plex [N-Term]; 1xMethylthio [C11]	1	1	4	FBpp0086103	0	1572.76	0.563	1.42	1086	611.3	1542.1	4	4	4	Unique	4.95144	High	2	786.888	0	2.317e-07
FALSE	High	FVVNPSGGLISK	2xiTRAQ4plex [N-Term; K12]	2	2	4	FBpp0080659; FBpp0311123	0	1505.89	0.882	1.565	1449.4	1277.7	2267.6	4	4	4	Not Unique	4.16978	High	2	753.458	0	8.127e-06
FALSE	High	LPNIFQYAGHIR	1xiTRAQ4plex [N-Term]	1	1	4	FBpp0072380	0	1572.88	0.826	1.5	126.9	104.8	190.4	4	4	4	Unique	6.4502	High	3	524.966	0	9.006e-09
FALSE	High	VVVTGAAGQIAYSLLYMIAR	1xiTRAQ4plex [N-Term]	1	1	4	FBpp0311560	0	2240.26	1.254	1.61	5.9	7.4	9.5	1	2	2	Unique	5.24365	High	3	747.428	0	2.283e-07
FALSE	High	GVDITDLPLGDLQK	2xiTRAQ4plex [N-Term; K14]	1	1	4	FBpp0099918	0	1772	0.745	1.078	568.3	423.4	612.9	4	4	4	Unique	5.8979	High	2	886.511	0	6.812e-09
FALSE	High	FIVEEDAEAMQK	2xiTRAQ4plex [N-Term; K12]	1	1	4	FBpp0088546	0	1697.87	1.202	1.613	739.7	889.2	1193	4	4	4	Unique	5.11844	High	2	849.433	0	4.066e-06
FALSE	High	ADRDEASPYAAMLAAQDVAEK	2xiTRAQ4plex [N-Term; K21]	1	1	4	FBpp0071051	1	2510.24	0.682	1.481	212.9	145.1	315.3	4	4	4	Unique	8.1099	High	3	837.423	0	3.572e-11
FALSE	High	TVVISSSDLGQPGVLR	1xiTRAQ4plex [N-Term]	1	1	4	FBpp0111673	0	1772	0.945	1.381	742.8	702	1025.6	4	4	4	Unique	5.8482	High	2	886.507	0	2.841e-07
FALSE	High	VMDWIHKNEK	3xiTRAQ4plex [N-Term; K7; K10]	1	1	4	FBpp0088363	1	1731.96	0.442	1.307	303.8	134.4	397	4	4	4	Unique	4.63524	High	2	866.475	0	0.0004918
FALSE	High	EINGDSVPVLMFFK	2xiTRAQ4plex [N-Term; K14]	1	1	4	FBpp0081820	0	1884.02	0.769	1.212	978	751.9	1185.6	4	4	4	Unique	6.42411	High	2	942.519	0	3.665e-08
FALSE	High	MDVDVEISR	1xiTRAQ4plex [N-Term]	1	1	4	FBpp0311463	0	1207.61	1.224	1.021	395.8	484.5	404.1	4	4	4	Unique	3.87364	High	2	604.312	0	0.0002102
FALSE	High	QLDELKNELLSLR	2xiTRAQ4plex [N-Term; K6]	1	1	4	FBpp0070766	1	1859.08	0.975	1.31	573.3	558.9	751	4	4	4	Unique	5.5206	High	2	930.051	0	3.477e-07
FALSE	High	GFGFVTFADPTNVNHVLQNGPHTLDGR	1xiTRAQ4plex [N-Term]	1	1	4	FBpp0078976	0	3054.53	1.137	1.496	92.2	104.8	137.9	4	4	4	Unique	9.22672	High	3	1018.85	0	3.645e-12
FALSE	High	EGLPDLSQYLDKL	2xiTRAQ4plex [N-Term; K12]	1	1	4	FBpp0085265	1	1778.98	0.661	1.064	928.2	613.4	987.6	4	4	4	Unique	5.43401	High	2	889.996	0	6.836e-06
FALSE	High	FWEIISDEHGIDATGAYHGDSDLQLER	1xiTRAQ4plex [N-Term]	1	1	4	FBpp0085720	0	3218.51	1.036	1.431	61.2	63.4	87.6	3	3	4	Unique	9.70602	High	3	1073.51	0	2.603e-16
FALSE	High	KNYYDFYTYGK	3xiTRAQ4plex [N-Term; K1; K11]	1	1	4	FBpp0072365	1	1893.97	0.93	1.07	509.5	473.9	545	4	4	4	Unique	5.3601	High	3	632.001	0	4.664e-05
FALSE	High	FELSGIPPAPR	1xiTRAQ4plex [N-Term]	1	1	4	FBpp0082519	0	1327.75	0.634	1.1	734.3	465.4	807.8	3	3	3	Unique	4.18302	High	2	664.381	0	0.0001968
FALSE	High	IEVISVEDPPVR	1xiTRAQ4plex [N-Term]	1	1	4	FBpp0084901	0	1496.84	0.838	1.159	783.4	656.1	908	4	4	4	Unique	4.43953	High	2	748.931	0	1.124e-05
FALSE	High	WISTSIPESAWNTPVAK	2xiTRAQ4plex [N-Term; K17]	1	2	4	FBpp0307371	0	2175.17	0.865	1.802	276.2	239	497.6	4	4	4	Unique	6.38186	High	3	725.735	0	5.05e-07
FALSE	High	IERPVDFMPTK	2xiTRAQ4plex [N-Term; K11]	1	3	4	FBpp0087947	0	1620.9	0.663	1.522	190.4	126.2	289.7	4	4	4	Unique	3.56985	High	2	810.954	0	0.001299
FALSE	High	AELNEFLTR	1xiTRAQ4plex [N-Term]	1	1	4	FBpp0312066	0	1236.67	0.707	1.119	550.3	388.8	615.7	4	4	4	Unique	3.65085	High	2	618.841	0	0.001199
FALSE	High	SVDDLQSVAVYAR	1xiTRAQ4plex [N-Term]	1	1	4	FBpp0087744	0	1566.82	1.303	1.234	405.3	528.1	500.1	4	4	4	Unique	5.52875	High	2	783.919	0	3.645e-07
FALSE	High	RGELFYYMHQQVIAR	1xiTRAQ4plex [N-Term]	1	1	4	FBpp0087744	1	2055.07	0.894	1.328	47.3	42.3	62.8	4	4	3	Unique	6.44992	High	4	514.525	0	4.596e-09
FALSE	High	DLITNIGSGVGAAPAGGAAPAAAAAAPAAESK	2xiTRAQ4plex [N-Term; K32]	1	1	4	FBpp0077716	0	3006.61	0.888	1.401	179	158.9	250.7	3	3	3	Unique	9.2777	High	2	1503.82	0	3.362e-13
FALSE	High	SLGYAYVNFQQPADAER	1xiTRAQ4plex [N-Term]	1	1	4	FBpp0085917	0	2073.02	0.93	1.412	799.9	743.7	1129.8	4	4	4	Unique	6.79264	High	3	691.68	0	4.079e-06
FALSE	High	LTVCALHVTQTAR	1xiTRAQ4plex [N-Term]; 1xMethylthio [C4]	1	1	4	FBpp0311286	0	1602.86	0.857	1.732	709.8	608.6	1229.3	4	4	4	Unique	5.47415	High	2	801.936	0	9.986e-06
FALSE	High	DVGVEVQR	1xiTRAQ4plex [N-Term]	1	1	4	FBpp0074784	0	1045.58	0.85	1.554	187.9	159.7	292	4	4	4	Unique	3.29639	High	2	523.292	0	0.0009716
FALSE	High	SVVEYLQGSIGIPHGGFPEPLR	1xiTRAQ4plex [N-Term]	1	2	4	FBpp0087541	0	2496.34	0.739	1.321	85.7	63.3	113.2	4	4	4	Unique	8.23806	High	3	832.79	0	3.188e-12
FALSE	High	EISIPDLR	1xiTRAQ4plex [N-Term]	1	1	4	FBpp0087744	0	1086.63	1.346	1.062	469.7	632.1	499	4	4	4	Unique	3.1253	High	2	543.82	5.894e-05	0.004546
FALSE	High	EALASDLMGMFEK	2xiTRAQ4plex [N-Term; K13]	1	1	4	FBpp0311558	0	1729.87	0.733	0.998	277.2	203.3	276.7	4	4	4	Unique	5.22032	High	2	865.443	0	5.186e-08
FALSE	High	IYEAIHQGFVMDER	1xiTRAQ4plex [N-Term]; 1xOxidation [M11]	1	1	4	FBpp0087744	0	1867.91	1.415	1.231	892.9	1263.3	1099	4	4	4	Unique	4.84295	High	2	934.464	0	9.141e-08
FALSE	High	RPGTQAPPTLER	1xiTRAQ4plex [N-Term]	1	2	4	FBpp0307371	0	1466.82	1.301	1.376	55.1	71.7	75.8	4	4	4	Unique	3.54082	High	3	489.613	0	0.000179
FALSE	High	TYGFDGLDLGWQFPK	2xiTRAQ4plex [N-Term; K15]	1	1	4	FBpp0071329	0	2032.04	1.285	1.056	545	700.1	575.6	4	4	4	Unique	7.51476	High	2	1016.54	0	1.993e-08
FALSE	High	ENCEIVQVQSVPINR	1xiTRAQ4plex [N-Term]; 1xMethylthio [C3]	1	3	4	FBpp0292071	0	1917.96	0.642	1.081	463.9	298	501.3	4	4	4	Unique	6.05921	High	2	959.487	0	9.667e-09
FALSE	High	IVSYAQGFMLMR	1xiTRAQ4plex [N-Term]	1	1	4	FBpp0303827	0	1559.82	0.455	1.368	2853.8	1299.7	3905	4	4	4	Unique	5.12908	High	2	780.415	0	2.496e-06
FALSE	High	LVTAIDEADLAR	1xiTRAQ4plex [N-Term]	1	1	4	FBpp0074075	0	1430.8	0.897	1.289	1698.5	1523.8	2189.1	4	4	4	Unique	5.08803	High	2	715.906	0	1.324e-06
FALSE	High	FLVIDEADR	1xiTRAQ4plex [N-Term]	1	3	4	FBpp0306433	0	1221.66	0.807	1.361	306.1	247.1	416.5	2	2	2	Unique	3.80981	High	2	611.337	0	8.525e-05
FALSE	High	FLDANGEVADSEPVEETEEEEEAPK	2xiTRAQ4plex [N-Term; K25]	1	1	4	FBpp0075401	0	3051.4	0.497	1.172	29.6	14.7	34.7	2	2	2	Unique	6.79286	High	4	763.612	0	8.075e-09
FALSE	High	YLAEFATGSDR	1xiTRAQ4plex [N-Term]	1	4	4	FBpp0082987	0	1373.68	0.965	1.233	918.1	885.7	1131.9	4	4	4	Unique	4.45885	High	2	687.347	0	0.0001281
FALSE	High	EIVQVSEGDKADIDLAVK	3xiTRAQ4plex [N-Term; K10; K18]	1	2	4	FBpp0084452	1	2361.32	0.64	1.079	255.6	163.5	275.9	4	4	4	Unique	5.83164	High	3	787.782	0	6.136e-06
FALSE	High	EVPIIGLGTWGSPK	2xiTRAQ4plex [N-Term; K14]	1	2	4	FBpp0075870	0	1742.01	1.131	1.179	1030.4	1165.7	1215	4	4	4	Unique	5.33473	High	2	871.515	0	4.839e-07
FALSE	High	EVDDAYDQMVIDDK	2xiTRAQ4plex [N-Term; K14]	1	1	4	FBpp0088688	0	1943.91	1.709	1.746	542.4	926.9	947.3	4	4	4	Unique	7.24021	High	2	972.467	0	1.142e-08
FALSE	High	AVVAVAGQGAAASNHK	2xiTRAQ4plex [N-Term; K16]	1	1	4	FBpp0303947	0	1738.98	1.108	2.33	63.9	70.8	148.9	4	4	4	Unique	6.38068	High	3	580.332	0	2.957e-10
FALSE	High	VLYSHLDDPANQDIVR	1xiTRAQ4plex [N-Term]	1	1	4	FBpp0081002	0	1999.04	1.166	1.819	824.9	962.2	1500.3	4	4	4	Unique	6.15113	High	2	1000.03	0	1.595e-09
FALSE	High	GQQAQQVVGIQQLVGENGRFPQHLLLPR	1xiTRAQ4plex [N-Term]	1	3	4	FBpp0075491	1	3254.8	0.585	1.35	73.9	43.2	99.8	3	2	4	Unique	7.89072	High	4	814.459	0	3.158e-09
FALSE	High	QLFVYAVTIASLFR	1xiTRAQ4plex [N-Term]	1	1	4	FBpp0088363	0	1772.02	0.176	0.575	207.3	36.4	119.2	4	3	4	Unique	4.52068	High	2	886.517	0	6.324e-07
FALSE	High	EGILADENLR	1xiTRAQ4plex [N-Term]	1	1	4	FBpp0085265	0	1273.69	0.661	1.004	239.2	158	240.1	4	4	4	Unique	4.26678	High	2	637.349	0	1.119e-05
FALSE	High	TFYMSAGAVNVPIVFR	1xiTRAQ4plex [N-Term]	1	1	4	FBpp0084735	0	1916.02	0.724	1.647	832.7	602.7	1371.8	4	4	4	Unique	6.41834	High	2	958.521	0	2.906e-07
FALSE	High	SNLVGMGIIPLQFLPGQSAETLNLTGR	1xiTRAQ4plex [N-Term]	1	1	4	FBpp0081736	0	2970.62	1.115	1.881	79	88.1	148.6	4	4	4	Unique	6.02439	High	2	1485.82	0	5.709e-10
FALSE	High	IGSIPLVESSVK	2xiTRAQ4plex [N-Term; K12]	1	2	4	FBpp0307010	0	1516.92	0.883	1.509	1348.7	1191.2	2035.1	4	4	4	Unique	5.10329	High	2	758.968	0	3.599e-05
FALSE	High	GVVPLFGSEDEVTTQGLDDLAAR	1xiTRAQ4plex [N-Term]	2	3	4	FBpp0302781; FBpp0084372	0	2533.29	0.989	1.171	133.4	131.9	156.2	3	3	4	Not Unique	8.10259	High	3	845.111	0	6.288e-10
FALSE	High	LKNPSGTK	3xiTRAQ4plex [N-Term; K2; K8]	1	1	4	FBpp0311463	1	1276.79	1.235	0.909	121.5	150	110.5	4	4	4	Unique	3.01383	High	3	426.268	2.97e-05	0.002054
FALSE	High	DLEEANIQHESTLANLR	1xiTRAQ4plex [N-Term]	2	20	4	FBpp0080455; FBpp0080457	0	2097.07	1.193	1.243	356.9	425.7	443.8	4	4	4	Not Unique	6.13477	High	2	1049.04	0	1.687e-10
FALSE	High	KDPNTHLIFLPTLLR	2xiTRAQ4plex [N-Term; K1]	1	1	4	FBpp0078728	1	2066.24	0.885	1.217	218.8	193.7	266.2	4	4	4	Unique	5.36788	High	4	517.318	0	1.569e-06
FALSE	High	SVVVVATEQNFNWVDDLK	2xiTRAQ4plex [N-Term; K18]	1	2	4	FBpp0307371	0	2351.25	0.574	1.393	246.1	141.2	342.7	4	3	4	Unique	7.33677	High	3	784.427	0	1.22e-06
FALSE	High	YVFLVFK	2xiTRAQ4plex [N-Term; K7]	1	2	4	FBpp0083648	0	1203.74	0.761	0.523	1782.3	1356.8	932.5	4	4	4	Unique	3.41412	High	2	602.37	0.0002261	0.009255
FALSE	High	EYEAAGIWYEHR	1xiTRAQ4plex [N-Term]	1	5	4	FBpp0305272	0	1667.79	0.887	1.099	1267.4	1123.6	1392.6	4	4	4	Unique	5.15851	High	2	834.407	0	1.15e-05
FALSE	High	ENPNLIPSAFDAR	1xiTRAQ4plex [N-Term]	1	1	4	FBpp0078918	0	1587.82	0.922	1.34	875.6	807.4	1173.1	4	4	4	Unique	4.77781	High	2	794.42	0	0.0006223
FALSE	High	LEAFGFNAVVVDGHDVEELSK	2xiTRAQ4plex [N-Term; K21]	1	2	4	FBpp0081370	0	2563.33	0.907	1.436	327.8	297.2	470.7	4	4	4	Unique	9.14347	High	3	855.12	0	1.745e-12
FALSE	High	FVQQVVDTVPLEQR	1xiTRAQ4plex [N-Term]	1	1	4	FBpp0304539	0	1801.99	0.404	0.501	1912.9	773.6	958.9	4	4	4	Unique	5.70264	High	2	901.506	0	2.06e-06
FALSE	High	KQGLLPLTFANPADYDK	3xiTRAQ4plex [N-Term; K1; K17]	1	1	4	FBpp0081002	1	2323.3	1.457	2.295	244.4	356	561	4	4	4	Unique	8.15319	High	3	775.109	0	1.734e-08
FALSE	High	VLIESTELNDDQYR	1xiTRAQ4plex [N-Term]	2	4	4	FBpp0080455; FBpp0080457	0	1838.93	1.617	1.295	227.1	367.3	294	4	4	4	Not Unique	5.10612	High	2	919.968	0	5.75e-07
FALSE	High	DPIFYEVYK	2xiTRAQ4plex [N-Term; K9]	1	1	4	FBpp0088363	0	1461.79	0.209	0.731	3897.1	813.1	2847	4	4	4	Unique	3.78868	High	2	731.404	0	0.00166
FALSE	High	GIVPGTVVGGHDADGDQIYVGR	1xiTRAQ4plex [N-Term]	1	1	4	FBpp0311525	0	2326.19	1.137	1.506	58.3	66.3	87.8	4	3	3	Unique	6.86336	High	3	776.073	0	7.711e-10
FALSE	High	NAGQALPPPAAGGVPQQQLPVGAVSR	1xiTRAQ4plex [N-Term]	1	1	4	FBpp0290843	0	2624.44	0.755	1.018	50.3	38	51.2	4	3	4	Unique	4.30312	High	2	1312.73	0	1.909e-07
FALSE	High	AGSSVFSVFSQK	2xiTRAQ4plex [N-Term; K12]	1	1	4	FBpp0088688	0	1531.84	1.577	1.863	401.5	633	747.9	4	4	4	Unique	5.50087	High	2	766.423	0	1.328e-07
FALSE	High	SEVGAPMPGTVIDIR	1xiTRAQ4plex [N-Term]	1	2	4	FBpp0087541	0	1685.9	1.016	1.5	515.9	524.2	773.9	4	4	4	Unique	5.22559	High	2	843.457	0	1.528e-07
FALSE	High	EVDIGMAADVGTLQR	1xiTRAQ4plex [N-Term]	1	1	4	FBpp0070006	0	1718.89	0.867	1.507	682.2	591.5	1028.3	4	4	4	Unique	5.63506	High	2	859.951	0	2.113e-08
FALSE	High	GTDITEAFEAHHLTTAPEK	2xiTRAQ4plex [N-Term; K19]	1	1	4	FBpp0304264	0	2356.2	0.822	1.278	166.3	136.7	212.6	4	4	4	Unique	8.82358	High	2	1178.61	0	8.767e-11
FALSE	High	ITPSYVAFTADGER	1xiTRAQ4plex [N-Term]	1	1	4	FBpp0073448	0	1670.85	1.031	1.416	548.9	566.1	777.1	4	4	4	Unique	5.15613	High	2	835.932	0	1.29e-05
FALSE	High	QATYLGVSQTGPFKPDHYR	2xiTRAQ4plex [N-Term; K14]	1	2	4	FBpp0073847	0	2453.28	0.717	0.85	45.9	32.9	39	4	4	4	Unique	4.49085	High	4	614.071	0	0.001012
FALSE	High	IFLGPAEDQQGR	1xiTRAQ4plex [N-Term]	1	3	4	FBpp0075491	0	1474.78	0.495	1.106	349.3	173	386.2	4	4	4	Unique	3.3985	High	2	737.888	0	0.0001586
FALSE	High	AAPQLDLGGGHYVPR	1xiTRAQ4plex [N-Term]	1	2	4	FBpp0307371	0	1694.91	0.972	1.043	291.3	283	303.9	4	4	4	Unique	7.07305	High	3	565.643	0	1.472e-11
FALSE	High	VQIVDDFSTDADK	2xiTRAQ4plex [N-Term; K13]	1	3	4	FBpp0078607	0	1740.89	0.825	0.92	1655.8	1365.5	1522.7	4	4	4	Unique	5.81867	High	2	870.952	0	3.58e-06
FALSE	High	VYASILNVR	1xiTRAQ4plex [N-Term]	2	4	4	FBpp0307371; FBpp0307370	0	1178.7	0.674	1.491	788.9	531.6	1176.4	4	4	4	Not Unique	3.78143	High	2	589.857	0	0.001521
FALSE	High	IEDVTPIPSDSTR	1xiTRAQ4plex [N-Term]	1	1	4	FBpp0071051	0	1573.82	0.801	1.154	214	171.5	246.9	3	3	4	Unique	4.44047	High	2	787.416	0	8.821e-07
FALSE	High	YYSSEVHSAAFALPR	1xiTRAQ4plex [N-Term]	1	2	4	FBpp0297149	0	1841.93	0.784	1.538	471.9	369.8	725.8	4	4	4	Unique	6.55548	High	2	921.472	0	2.431e-09
FALSE	High	IILPTAEDVAAEK	2xiTRAQ4plex [N-Term; K13]	1	2	4	FBpp0070607	0	1657.96	0.811	1.066	1668.3	1353.2	1778.3	4	4	4	Unique	4.92409	High	2	829.489	0	6.705e-06
FALSE	High	GTLLIAALQAR	1xiTRAQ4plex [N-Term]	1	1	4	FBpp0071279	0	1270.8	1.037	1.575	660.7	685.1	1040.4	4	4	4	Unique	4.2555	High	2	635.906	0	5.282e-06
FALSE	High	GTHFVNPDTIVTVRPVR	1xiTRAQ4plex [N-Term]	1	22	4	FBpp0309655	0	2052.15	2.53	3.154	94.5	239.1	298.1	3	4	4	Unique	5.7976	High	2	1026.58	0	1.407e-07
FALSE	High	GPELLTMWFGESEANVR	1xiTRAQ4plex [N-Term]; 1xOxidation [M7]	1	4	4	FBpp0087479	0	2096.02	0.765	1.261	342	261.8	431.4	4	4	4	Unique	4.71717	High	2	1048.52	0	1.736e-05
FALSE	High	EGPLALYQGIGAALLR	1xiTRAQ4plex [N-Term]	1	1	4	FBpp0084813	0	1786.03	0.776	1.425	486.7	377.6	693.6	3	4	4	Unique	6.68141	High	2	893.526	0	1.32e-10
FALSE	High	LGHYNLNFQMEHWLLQR	1xiTRAQ4plex [N-Term]	1	1	4	FBpp0080421	0	2343.19	1.212	0.809	224.3	271.8	181.5	4	4	4	Unique	9.05668	High	3	781.74	0	2.619e-13
FALSE	High	VFFDMTADNEPLGR	1xiTRAQ4plex [N-Term]; 1xOxidation [M5]	1	1	4	FBpp0074017	0	1771.84	1.008	1.113	988.5	996.1	1100.6	4	4	4	Unique	4.66877	High	2	886.424	0	3.524e-06
FALSE	High	AFIGHALGVDPQTVQIPVIGGHSGVTILPVLSQSQPLFK	2xiTRAQ4plex [N-Term; K39]	1	1	4	FBpp0082985	0	4309.43									No Quan Values	2.64992	High	4	1078.12	8.737e-05	0.005322
FALSE	High	ANVLVSHPVNPPYYVPLVEIVPAPWTKPEWVK	3xiTRAQ4plex [N-Term; K27; K32]	1	1	4	FBpp0074019	0	4071.28	0.348	1.587	4.6	1.6	7.3	1	1	3	Unique	6.5125	High	3	1357.78	0	5.193e-08
FALSE	High	ANNVQYGLAAGVITNDINK	2xiTRAQ4plex [N-Term; K19]	1	2	4	FBpp0084452	0	2263.23	0.535	1.032	468.9	250.8	484.1	4	4	4	Unique	8.12847	High	2	1132.13	0	2.138e-09
FALSE	High	NLYVIAVHGIR	1xiTRAQ4plex [N-Term]	1	1	4	FBpp0071808	0	1398.83	0.799	1.3	237	189.3	308.1	4	4	4	Unique	4.70644	High	3	466.952	0	7.543e-06
FALSE	High	VMANDWLTNYEK	2xiTRAQ4plex [N-Term; K12]	1	3	4	FBpp0086317	0	1771.89	0.971	1.759	803.8	780.6	1414	4	4	4	Unique	6.30036	High	2	886.456	0	4.537e-06
FALSE	High	KQVVNIPSFVVR	2xiTRAQ4plex [N-Term; K1]	1	1	4	FBpp0076152	1	1674.03	1.24	1.458	277.6	344.3	404.8	4	4	4	Unique	4.6241	High	2	837.522	0	3.866e-05
FALSE	High	DLYANIVMSGGTTMYPGIADR	1xiTRAQ4plex [N-Term]; 1xOxidation [M]	1	2	4	FBpp0071448	0	2405.16	2.537	1.644	229.2	581.5	376.9	4	4	4	Unique	6.12543	High	3	802.394	0	6.317e-08
FALSE	High	GLHSHFVSNIDGTHLAEVLK	2xiTRAQ4plex [N-Term; K20]	1	1	4	FBpp0087762	0	2462.34	0.645	1.528	26.5	17.1	40.5	4	4	4	Unique	5.05911	High	3	821.447	0	1.028e-06
FALSE	High	EDLKVPEGELGEQLR	2xiTRAQ4plex [N-Term; K4]	1	1	4	FBpp0072082	1	2000.09	0.71	1.107	1184.5	840.9	1311	4	4	4	Unique	4.76942	High	2	1000.55	0	5.654e-06
FALSE	High	MKLDYVLGLK	3xiTRAQ4plex [N-Term; K2; K10]	1	2	4	FBpp0076152	1	1611.99	0.513	1.306	214.5	110	280.2	3	3	3	Unique	4.40796	High	2	806.503	0	4.803e-05
FALSE	High	IIFLEYKPPKPAR	3xiTRAQ4plex [N-Term; K7; K10]	1	1	4	FBpp0082301	0	2004.24	0.817	1.824	300.9	245.7	548.9	4	4	4	Unique	5.21781	High	2	1002.62	0	2.308e-06
FALSE	High	DGNLTLGTGVVTSTLPPLTESQR	1xiTRAQ4plex [N-Term]	1	1	4	FBpp0086790	0	2500.34	0.994	1.464	130.3	129.5	190.7	4	4	3	Unique	7.84253	High	2	1250.68	0	2.866e-11
FALSE	High	MMDTNGELGEFLFDK	2xiTRAQ4plex [N-Term; K15]; 1xOxidation [M]	1	4	4	FBpp0084996	0	2050.97	1.241	1.227	337	418.2	413.4	2	2	2	Unique	4.93601	High	2	1026	0	6.566e-07
FALSE	High	GLCAIAQAESLR	1xiTRAQ4plex [N-Term]; 1xMethylthio [C3]	1	1	4	FBpp0312066	0	1421.74	0.743	1.647	1416.3	1052.2	2332	4	4	4	Unique	5.00124	High	2	711.377	0	9.686e-07
FALSE	High	LKALNQAWAELKNLAATR	3xiTRAQ4plex [N-Term; K2; K12]	1	4	4	FBpp0305101	2	2443.45	1.23	1.508	101.3	124.6	152.8	4	4	4	Unique	5.81826	High	3	815.16	0	5.83e-10
FALSE	High	EDPQETGEPAGNTATTTAPAGDDAVR	1xiTRAQ4plex [N-Term]	1	2	4	FBpp0076219	0	2715.25	0.97	0.722	26.3	25.5	19	2	3	2	Unique	5.1364	High	2	1358.13	0	2.606e-08
FALSE	High	SEISYQIK	2xiTRAQ4plex [N-Term; K8]	1	1	4	FBpp0311463	0	1255.71	1.227	0.973	508.6	624.1	495	4	4	4	Unique	3.79269	High	2	628.361	2.97e-05	0.003181
FALSE	High	AAFGNGAMFIEK	2xiTRAQ4plex [N-Term; K12]	1	2	4	FBpp0087541	0	1543.82	0.849	1.609	1873.2	1589.9	3014.7	4	4	4	Unique	6.06923	High	2	772.416	0	1.718e-06
FALSE	High	LCTMVTEAEVER	1xiTRAQ4plex [N-Term]; 1xMethylthio [C2]	1	1	4	FBpp0082460	0	1570.74	0.817	1.682	1957.9	1599.7	3293.2	4	4	4	Unique	5.08706	High	2	785.876	0	4.273e-06
FALSE	High	MNFMEIDEFTYTLK	2xiTRAQ4plex [N-Term; K14]; 1xOxidation [M]	1	1	4	FBpp0073484	0	2086.01	0.816	0.939	791.8	646.5	743.3	3	3	3	Unique	6.10324	High	2	1043.52	0	1.866e-06
FALSE	High	HANLFHQWLTETR	1xiTRAQ4plex [N-Term]	1	4	4	FBpp0305101	0	1796.93	0.855	1.204	191.8	163.9	230.9	4	4	4	Unique	4.67075	High	2	898.964	0	3.597e-06
FALSE	High	DLDKANYIVGGLR	2xiTRAQ4plex [N-Term; K4]	1	1	4	FBpp0079406	1	1721.98	4.194	1.817	313.7	1315.7	570.1	4	4	4	Unique	4.81536	High	2	861.497	0	8.54e-08
FALSE	High	HNQMESIFLSAVDMYGHDFHPENLQR	1xiTRAQ4plex [N-Term]	1	3	4	FBpp0087947	0	3259.52	0.804	2.911	15.8	12.7	46	2	1	4	Unique	7.22108	High	5	652.714	0	2.685e-09
FALSE	High	LINTMEGDQLKPEFVR	2xiTRAQ4plex [N-Term; K11]	1	1	4	FBpp0082046	0	2178.18	0.615	0.683	817	502.6	557.7	4	4	4	Unique	6.80652	High	2	1089.6	0	4.211e-09
FALSE	High	SHFDLAIEVTDDLPQHGTGK	2xiTRAQ4plex [N-Term; K20]	1	1	4	FBpp0084968	0	2468.27	1.079	1.807	204	220.2	368.7	4	4	4	Unique	8.67268	High	3	823.43	0	2.216e-15
FALSE	High	VEVPEGYFPK	2xiTRAQ4plex [N-Term; K10]	1	1	4	FBpp0291497	0	1452.8	1.696	1.307	1445.7	2452.5	1888.9	4	4	4	Unique	4.12443	High	2	726.907	0	0.000459
FALSE	High	IENFEPVIYPK	2xiTRAQ4plex [N-Term; K11]	1	3	4	FBpp0078607	0	1636.92	1.064	1.099	1137.8	1211.1	1251	4	4	4	Unique	4.83627	High	2	818.967	0	1.017e-05
FALSE	High	LKVEPEGVTLFENR	2xiTRAQ4plex [N-Term; K2]	1	5	4	FBpp0079133	1	1919.08	0.887	0.867	664.9	589.8	576.2	4	4	4	Unique	6.02166	High	3	640.367	0	5.321e-08
FALSE	High	FVPVAFGIQK	2xiTRAQ4plex [N-Term; K10]	1	2	4	FBpp0079542	0	1393.84	0.863	1.335	1935.3	1670.7	2582.9	4	4	4	Unique	3.69157	High	3	465.29	0	0.0002335
FALSE	High	VLYPNDNFFEGK	2xiTRAQ4plex [N-Term; K12]	1	1	4	FBpp0077501	0	1730.9	0.582	0.929	980.1	570.1	910.2	4	4	4	Unique	4.63935	High	2	865.959	0	7.28e-05
FALSE	High	QINKWVLLPPR	2xiTRAQ4plex [N-Term; K4]	1	1	4	FBpp0311463	1	1652.02	3.47	1.453	200.4	695.3	291.1	4	4	4	Unique	4.72507	High	2	826.516	0	2.568e-05
FALSE	High	INSTQELLDIYR	1xiTRAQ4plex [N-Term]	1	1	4	FBpp0083378	0	1608.87	1.814	0.646	1866.7	3387	1205	4	4	4	Unique	5.58744	High	2	804.943	0	0.0001004
FALSE	High	EFSANSNLVYTAFNGEK	2xiTRAQ4plex [N-Term; K17]	1	1	4	FBpp0311463	0	2179.09	1.244	1.203	1003.3	1248.3	1207.4	4	4	4	Unique	8.94036	High	2	1090.06	0	1.31e-09
FALSE	High	FIVNEGHHYGHGDESFPGLFMHYDTSMR	1xiTRAQ4plex [N-Term]	1	1	4	FBpp0088363	0	3424.54	0.112	0.486	28.6	3.2	13.9	4	1	2	Unique	5.30231	High	3	1142.19	0	2.788e-08
FALSE	High	IFNVTQHAVGVIVNKR	2xiTRAQ4plex [N-Term; K15]	1	1	4	FBpp0303728	1	2083.24	1.965	1.828	76.2	149.7	139.3	4	4	4	Unique	5.22277	High	3	695.087	0	1.822e-09
FALSE	High	FYFEESYYTHYDMYMKK	3xiTRAQ4plex [N-Term; K16; K17]; 1xOxidation [M]	1	1	4	FBpp0077690	1	2793.29	1.8	1.316	57.9	104.2	76.2	2	2	2	Unique	6.18734	High	3	931.776	0	9.458e-07
FALSE	High	LAEAEETIESLNQK	2xiTRAQ4plex [N-Term; K14]	2	20	4	FBpp0080455; FBpp0080457	0	1862.99	1.385	1.509	713.5	988.1	1076.5	4	4	4	Not Unique	7.10666	High	2	932.006	0	1.273e-07
FALSE	High	VGIGFNNIFNR	1xiTRAQ4plex [N-Term]	1	1	4	FBpp0078561	0	1394.77	0.737	1.187	1587.3	1169.1	1883.7	4	4	4	Unique	4.83614	High	2	697.89	0	2.307e-05
FALSE	High	AHVHYVVTEHGIASLFGK	2xiTRAQ4plex [N-Term; K18]	1	1	4	FBpp0084968	0	2253.24	0.757	1.255	24.3	18.4	30.5	4	4	4	Unique	4.80939	High	4	564.06	0	1.461e-06
FALSE	High	LETQQATLQVEHAYVNALVK	2xiTRAQ4plex [N-Term; K20]	1	2	4	FBpp0307371	0	2543.41	0.902	1.636	219.8	198.3	359.5	4	4	4	Unique	8.13638	High	3	848.48	0	2.274e-12
FALSE	High	ALLFIPR	1xiTRAQ4plex [N-Term]	1	1	4	FBpp0072904	0	973.631	0.892	1.263	943.4	841.7	1191.8	4	4	4	Unique	3.12038	High	2	487.319	0.001082	0.03715
FALSE	High	DWNVDLIPK	2xiTRAQ4plex [N-Term; K9]	1	1	4	FBpp0311558	0	1387.78	0.54	0.955	1473.5	796.3	1407.7	4	4	4	Unique	3.47124	High	2	694.4	0	0.0003196
FALSE	High	LLEAAIPELK	2xiTRAQ4plex [N-Term; K10]	1	1	4	FBpp0082985	0	1384.87	0.626	1.434	1391.1	871.2	1994.5	4	4	4	Unique	4.35601	High	2	692.942	0	8.748e-05
FALSE	High	NDIVQELEADQSIAPIIDGIR	1xiTRAQ4plex [N-Term]	1	1	4	FBpp0311463	0	2453.3	0.533	0.713	237.2	126.4	169.1	4	4	4	Unique	7.49959	High	2	1227.16	0	7.471e-11
FALSE	High	QYYDVESQFQYGHYDK	2xiTRAQ4plex [N-Term; K16]	1	3	4	FBpp0087947	0	2358.09	0.638	2.098	701.5	447.8	1471.5	4	4	4	Unique	8.37034	High	3	786.706	0	2.055e-12
FALSE	High	TAGFIGADQLGDSLK	2xiTRAQ4plex [N-Term; K15]	1	1	4	FBpp0082985	0	1780.97	0.836	1.27	1968	1646.2	2500.2	4	4	4	Unique	6.34234	High	2	890.995	0	2.665e-08
FALSE	High	EIQFYLTPAEEAPSGTFSR	1xiTRAQ4plex [N-Term]	1	1	4	FBpp0304185	0	2287.14	0.921	1.173	315.8	290.8	370.3	4	4	4	Unique	5.79591	High	2	1144.08	0	2.307e-07
FALSE	High	VIETGTANDSTIDYDWVPQETLR	1xiTRAQ4plex [N-Term]	1	1	4	FBpp0310058	0	2767.35	0.78	1.278	152.2	118.7	194.5	3	4	3	Unique	6.9397	High	2	1384.19	0	2.18e-11
FALSE	High	IAGNIMLTQK	2xiTRAQ4plex [N-Term; K10]	1	1	4	FBpp0073650	0	1376.82	0.61	0.867	268.4	163.8	232.7	4	4	4	Unique	4.11764	High	2	688.918	0	5.516e-05
FALSE	High	ALEVAIEHIR	1xiTRAQ4plex [N-Term]	1	1	4	FBpp0074075	0	1294.76	0.85	1.151	89.5	76.1	103	4	4	4	Unique	4.64649	High	3	432.26	0	9.41e-06
FALSE	High	LVGDPNLEFVAMPALLPPEVK	2xiTRAQ4plex [N-Term; K21]	1	1	4	FBpp0309151	0	2537.43	0.646	1.189	137	88.5	162.9	4	4	4	Unique	6.09864	High	3	846.488	0	7.756e-08
FALSE	High	QIAAIDQDVINLDEVR	1xiTRAQ4plex [N-Term]	1	1	4	FBpp0081064	0	1956.05	0.729	1.224	1441.7	1050.7	1765.3	4	4	4	Unique	6.67924	High	2	978.538	0	3.686e-09
FALSE	High	HFADVGTELQQLR	1xiTRAQ4plex [N-Term]	1	1	4	FBpp0402839	0	1657.88	0.614	0.908	673.3	413.1	611.1	4	4	4	Unique	4.623	High	2	829.446	0	7.252e-07
FALSE	High	ATHATDAERDPELAHYFEENFLGK	2xiTRAQ4plex [N-Term; K24]	1	2	4	FBpp0304478	1	3049.49	0.985	0.891	13.7	13.5	12.2	4	3	3	Unique	4.45494	High	3	1017.17	0	5.793e-05
FALSE	High	SIGFIGHYMDQK	2xiTRAQ4plex [N-Term; K12]	3	3	4	FBpp0289824; FBpp0289825; FBpp0309030	0	1683.88	0.508	1.75	207.5	105.5	363.1	4	4	4	Not Unique	5.31858	High	2	842.444	0	4.161e-08
FALSE	High	LSIENLDLAGK	2xiTRAQ4plex [N-Term; K11]	1	1	4	FBpp0303562	0	1460.86	0.704	1.096	806.5	567.6	883.6	4	4	4	Unique	5.49871	High	2	730.936	0	1.523e-05
FALSE	High	ILPDTPDSPLIEGAFFEPLSR	1xiTRAQ4plex [N-Term]	1	1	4	FBpp0311996	0	2458.3	2.115	1.795	186.5	394.4	334.8	4	4	4	Unique	6.92986	High	3	820.108	0	2.621e-06
FALSE	High	MFVSHFINAVEHK	2xiTRAQ4plex [N-Term; K13]	1	1	4	FBpp0099762	0	1846.99	1.093	1.133	265.6	290.4	301	4	4	4	Unique	7.2784	High	3	616.335	0	3.958e-10
FALSE	High	VLSRPDSLNLPYLHK	2xiTRAQ4plex [N-Term; K15]	1	3	4	FBpp0111775	0	2040.18	1.039	1.471	502	521.6	738.6	4	4	4	Unique	5.84123	High	3	680.736	0	4.553e-07
FALSE	High	GTLIGHNGWVTQIATNPK	2xiTRAQ4plex [N-Term; K18]	1	2	4	FBpp0079187	0	2195.22	0.854	1.573	466.1	398.1	733.2	4	4	4	Unique	8.00912	High	2	1098.11	0	8.506e-11
FALSE	High	EITSLAPSTIK	2xiTRAQ4plex [N-Term; K11]	1	1	4	FBpp0071448	0	1447.86	1.248	1.368	279.9	349.2	383	4	4	4	Unique	4.4653	High	2	724.436	0	0.0002799
FALSE	High	GDNGIWVSFEDPDTAADK	2xiTRAQ4plex [N-Term; K18]	1	1	4	FBpp0086257	0	2225.06	1.363	1.11	394.5	537.9	438	4	4	4	Unique	6.97548	High	3	742.361	0	2.181e-07
FALSE	High	IKPLAIEGFGEAK	3xiTRAQ4plex [N-Term; K2; K13]	3	15	4	FBpp0291136; FBpp0100015; FBpp0073682	0	1805.09	0.893	1.446	420.3	375.2	607.6	4	4	4	Not Unique	5.83562	High	3	602.368	0	5.969e-09
FALSE	High	MPCPCGSGCK	2xiTRAQ4plex [N-Term; K10]; 3xMethylthio [C3; C5; C9]	1	1	4	FBpp0306744	0	1408.53	0.947	1.703	1807.2	1712.2	3078	4	4	4	Unique	3.02311	High	2	704.772	0.0002261	0.01162
FALSE	High	ELLLMDTTFR	1xiTRAQ4plex [N-Term]	1	2	4	FBpp0087541	0	1382.75	0.925	1.64	1870.2	1730.8	3066.9	4	4	4	Unique	4.14279	High	2	691.881	2.97e-05	0.001751
FALSE	High	DAYPEEAYIADLDAK	2xiTRAQ4plex [N-Term; K15]	3	3	4	FBpp0289824; FBpp0289825; FBpp0309030	0	1971.98	0.757	1.811	921.9	697.7	1669.4	4	4	4	Not Unique	6.04083	High	2	986.498	0	1.059e-08
FALSE	High	GLVPLWMR	1xiTRAQ4plex [N-Term]	2	2	4	FBpp0075461; FBpp0309579	0	1115.65	1.133	1.965	924.3	1047.1	1816.6	4	4	4	Not Unique	3.21412	High	2	558.333	0	0.001214
FALSE	High	MNVLADALK	2xiTRAQ4plex [N-Term; K9]	1	2	4	FBpp0073624	0	1262.74	0.506	1.614	1993.3	1008.8	3216.4	4	3	4	Unique	3.94635	High	2	631.876	0	0.0003496
FALSE	High	GLAVVDNSFQEVK	2xiTRAQ4plex [N-Term; K13]	1	1	4	FBpp0082927	0	1693.94	1.021	1.731	1157.9	1182.6	2004.7	4	4	4	Unique	5.76719	High	2	847.476	0	8.469e-08
FALSE	High	TPDASGQIDDVTLGFDDLAGYQSER	1xiTRAQ4plex [N-Term]	1	1	4	FBpp0076771	0	2814.32	1.315	0.873	121.4	159.6	106	3	3	3	Unique	7.181	High	2	1407.67	0	7.925e-11
FALSE	High	AVEILADIIQNSK	2xiTRAQ4plex [N-Term; K13]	1	1	4	FBpp0082460	0	1702	0.95	1.538	156	148.2	239.9	4	4	4	Unique	5.17456	High	2	851.509	0	7.94e-07
FALSE	High	LDETIILYETSQR	1xiTRAQ4plex [N-Term]	1	1	4	FBpp0076321	0	1724.92	1.176	1.374	822.4	966.9	1129.7	4	4	4	Unique	5.60755	High	2	862.97	0	3.789e-06
FALSE	High	SVAVYSEQDK	2xiTRAQ4plex [N-Term; K10]	1	2	4	FBpp0087541	0	1413.75	1.071	2.256	70.3	75.3	158.6	4	4	4	Unique	3.53541	High	2	707.378	0	2.984e-06
FALSE	High	FGIPQAAIDSVNTNK	2xiTRAQ4plex [N-Term; K15]	1	2	4	FBpp0307649	0	1863.02	1.02	1.421	859.9	877.4	1221.6	4	4	4	Unique	5.53429	High	2	932.02	0	2.647e-09
FALSE	High	LWDLAAGK	2xiTRAQ4plex [N-Term; K8]	1	3	4	FBpp0079187	0	1161.69	0.821	1.434	1798.8	1476.2	2578.7	4	4	4	Unique	3.57931	High	2	581.351	0.0004722	0.01615
FALSE	High	FKGQYLMPNIGYGSNKR	3xiTRAQ4plex [N-Term; K2; K16]	1	2	4	FBpp0084959	2	2405.31	2.037	1.874	40.5	82.5	75.9	4	4	4	Unique	4.83542	High	2	1203.15	0	4.555e-05
FALSE	High	IFKSDGIVGLYR	2xiTRAQ4plex [N-Term; K3]	1	2	4	FBpp0073278	1	1655.97	1.791	1.811	225.2	403.3	407.9	4	4	4	Unique	5.13911	High	2	828.493	0	1.471e-06
FALSE	High	LIPADVAAGSIIEAQR	1xiTRAQ4plex [N-Term]	1	1	4	FBpp0071071	0	1768.01	0.555	1.46	1719.6	955.2	2510.6	4	3	4	Unique	6.1854	High	3	590.013	0	2.883e-07
FALSE	High	INFDKYHPGYFGK	3xiTRAQ4plex [N-Term; K5; K13]	1	1	4	FBpp0311452	1	2018.09	1.165	1.519	178.5	207.9	271.2	4	4	4	Unique	4.69218	High	2	1009.54	0	4.912e-06
FALSE	High	MDASLGYGAEK	2xiTRAQ4plex [N-Term; K11]	1	1	4	FBpp0311463	0	1429.72	1.262	1.106	886.6	1118.5	980.3	4	4	4	Unique	4.9651	High	2	715.37	0	6.871e-05
FALSE	High	ELAVPVDLVEK	2xiTRAQ4plex [N-Term; K11]	1	1	4	FBpp0308292	0	1499.89	0.47	0.848	1870.7	879	1587.1	4	4	4	Unique	3.86959	High	2	750.455	0	2.739e-05
FALSE	High	TDVQEVIMGNVVSAGLGQAPAR	1xiTRAQ4plex [N-Term]	1	1	4	FBpp0071095	0	2356.24	1.236	1.416	88.6	109.5	125.5	3	4	3	Unique	6.55155	High	2	1178.63	0	6.203e-12
FALSE	High	GTVAAEGGFLVVNGQK	2xiTRAQ4plex [N-Term; K16]	2	2	4	FBpp0073922; FBpp0087977	0	1835.03	0.633	1.496	1203.9	762.6	1801.5	4	4	4	Not Unique	7.25131	High	2	918.022	0	1.265e-09
FALSE	High	FYGSLDK	2xiTRAQ4plex [N-Term; K7]	1	1	4	FBpp0088363	0	1117.61	0.451	1.012	890	401.7	900.7	4	4	4	Unique	2.94544	High	2	559.309	0.0001163	0.005965
FALSE	High	FDEYGR	1xiTRAQ4plex [N-Term]	2	2	4	FBpp0073484; FBpp0072365	0	930.444	1.039	0.899	380.1	395.1	341.7	4	4	4	Not Unique	2.49963	High	2	465.726	0.001265	0.0437
FALSE	High	NTQFWR	1xiTRAQ4plex [N-Term]	1	2	4	FBpp0073278	0	995.518	0.904	1.408	619.3	559.6	872.2	4	4	4	Unique	2.45428	High	2	498.263	0.005849	0.2567
FALSE	High	DFHIATTEEFVK	2xiTRAQ4plex [N-Term; K12]	1	3	4	FBpp0087947	0	1724.91	0.829	2.002	317.9	263.6	636.4	4	4	4	Unique	6.73338	High	3	575.644	0	2.98e-07
FALSE	High	LIGDAAK	2xiTRAQ4plex [N-Term; K7]	3	4	4	FBpp0083974; FBpp0073448; FBpp0082519	0	975.608	0.815	1.295	433.8	353.7	561.7	4	4	4	Not Unique	2.67046	High	2	488.309	2.97e-05	0.002751
FALSE	High	LGDVYVNDAFGTAHR	1xiTRAQ4plex [N-Term]	1	1	4	FBpp0303562	0	1778.89	0.764	1.136	706.9	540.4	803.3	4	4	4	Unique	6.87811	High	3	593.634	0	4.444e-08
FALSE	High	HTMLQVWPVR	1xiTRAQ4plex [N-Term]	2	3	4	FBpp0079999; FBpp0080010	0	1410.78	1.187	1.359	241.7	287	328.5	4	4	4	Not Unique	3.80757	High	2	705.894	2.97e-05	0.001782
FALSE	High	VVPADQLLGEAVK	2xiTRAQ4plex [N-Term; K13]	1	1	4	FBpp0086770	0	1626.97	0.855	1.28	1620.2	1385.9	2073.9	4	4	4	Unique	5.44902	High	2	813.993	0	3.902e-07
FALSE	High	ENHHSFYHEHNYEHIEHVEMYTQR	1xiTRAQ4plex [N-Term]; 1xOxidation [M20]	1	1	4	FBpp0088363	0	3326.46	0.01	0.985	6.5		6.4	3		2	Unique	2.81171	High	6	555.25	0	7.377e-05
FALSE	High	DISDQHNLGTAVSVK	2xiTRAQ4plex [N-Term; K15]	1	1	4	FBpp0086013	0	1872.01	0.858	1.329	272.3	233.6	361.9	4	4	4	Unique	7.23295	High	2	936.507	0	1.421e-10
FALSE	High	LKNDQIHQAEFHHQQIK	3xiTRAQ4plex [N-Term; K2; K17]	1	1	4	FBpp0071943	1	2546.4	0.816	1.247	47.7	38.9	59.5	4	4	4	Unique	6.7424	High	2	1273.71	0	7.113e-08
FALSE	High	IAQFPIKHYIK	3xiTRAQ4plex [N-Term; K7; K11]	1	1	4	FBpp0071940	1	1790.11	1.935	1.478	80.1	155	118.4	4	4	4	Unique	3.34728	High	4	448.276	0	0.0001311
FALSE	High	EPFFHGHDNYDQLVR	1xiTRAQ4plex [N-Term]	1	1	4	FBpp0311359	0	2017.96	0.907	1.236	76.2	69.1	94.2	4	4	4	Unique	4.59975	High	2	1009.48	0	1.461e-06
FALSE	High	ASTGLTGLAVSTNPHHTLSALYGK	2xiTRAQ4plex [N-Term; K24]	1	1	4	FBpp0076005	0	2684.46	1.072	1.749	125.6	134.7	219.7	4	4	4	Unique	7.74319	High	2	1342.74	0	4.086e-10
FALSE	High	DFDHFPNHQPFITSNDR	1xiTRAQ4plex [N-Term]	1	1	4	FBpp0088126	0	2231.04	0.981	0.953	354.9	348	338.2	4	4	4	Unique	4.55032	High	2	1116.03	0	8.111e-06
FALSE	High	NNGVAHFLEHMAFK	2xiTRAQ4plex [N-Term; K14]	1	1	4	FBpp0082460	0	1902.99	0.844	1.881	190.3	160.6	357.9	4	4	4	Unique	6.96742	High	2	952.001	0	1.707e-08
FALSE	High	MNFSHGSHEYHAATVANVR	1xiTRAQ4plex [N-Term]	1	2	4	FBpp0083611	0	2272.08	0.9	1.192	38.1	34.3	45.4	4	4	4	Unique	6.09323	High	3	758.032	0	2.794e-10
FALSE	High	DWTHGVFIGAAMR	1xiTRAQ4plex [N-Term]	1	1	4	FBpp0085880	0	1604.81	0.999	1.227	568.1	567.4	696.8	4	4	4	Unique	5.73509	High	2	802.915	0	4.484e-07
FALSE	High	LIPAGTNIGISPLYLGR	1xiTRAQ4plex [N-Term]	1	2	4	FBpp0070411	0	1899.12	0.647	1.232	1123.9	727.3	1384.1	4	4	4	Unique	5.18231	High	2	950.067	0	7.493e-09
FALSE	High	KPHEFNRPSLK	3xiTRAQ4plex [N-Term; K1; K11]	1	1	4	FBpp0084161	0	1785.05	1.148	1.598	177	203.2	282.9	4	4	4	Unique	2.62713	High	2	893.029	8.737e-05	0.004893
FALSE	High	FDSDVYLPYEK	2xiTRAQ4plex [N-Term; K11]	1	1	4	FBpp0081002	0	1663.85	0.951	1.727	1637.4	1556.8	2828.1	4	4	4	Unique	4.52111	High	2	832.432	0	2.618e-05
FALSE	High	GHPGATDLFGQADAVVK	2xiTRAQ4plex [N-Term; K17]	1	1	4	FBpp0072694	0	1971.05	1.105	1.208	288.3	318.6	348.2	4	4	4	Unique	6.4658	High	2	986.035	0	9.008e-09
FALSE	High	AGKDLVSSVVSGLLTIGDR	2xiTRAQ4plex [N-Term; K3]	3	3	4	FBpp0289824; FBpp0289825; FBpp0309030	1	2175.26	0.677	2.255	28.2	19.1	63.6	2	2	3	Not Unique	4.8445	High	2	1088.14	0	1.726e-06
FALSE	High	NQFIAGIENFDAK	2xiTRAQ4plex [N-Term; K13]	1	1	4	FBpp0070607	0	1754.93	0.735	0.999	717.4	527.5	716.6	4	4	4	Unique	5.7422	High	2	877.977	0	1.673e-07
FALSE	High	ALSGNFK	2xiTRAQ4plex [N-Term; K7]	1	1	4	FBpp0311463	0	1024.6	1.231	1.073	505.1	621.9	542.2	4	4	4	Unique	2.94951	High	2	512.803	0.0002261	0.008795
FALSE	High	KDLYANTVLSGGTTMYPGIADR	2xiTRAQ4plex [N-Term; K1]	1	2	4	FBpp0070787	1	2631.37	1.054	1.644	194	204.4	319	4	4	4	Unique	8.99735	High	3	877.798	0	7.212e-13
FALSE	High	FAENAAVSEATVEAGIPDGHMGLDVGPK	2xiTRAQ4plex [N-Term; K28]	1	1	4	FBpp0303562	0	3070.54	0.597	1.082	101.8	60.8	110.1	4	3	4	Unique	10.3804	High	3	1024.19	0	3.422e-15
FALSE	High	GTLYTYPENFR	1xiTRAQ4plex [N-Term]	1	1	4	FBpp0084761	0	1504.76	0.527	1.022	1224.6	644.9	1252.1	4	4	4	Unique	4.4159	High	2	752.887	0	0.0007498
FALSE	High	AGVLGQMEEFR	1xiTRAQ4plex [N-Term]	2	20	4	FBpp0080455; FBpp0080457	0	1380.71	0.849	1.373	685.2	581.8	940.7	4	4	4	Not Unique	4.60068	High	2	690.86	0	2.785e-05
FALSE	High	IALTGGVENMSQSPFIAR	1xiTRAQ4plex [N-Term]	1	1	4	FBpp0079472	0	2035.08	1.124	1.597	261.6	294	417.7	4	4	4	Unique	6.9134	High	2	1018.05	0	1.855e-11
FALSE	High	TPFDLFENQK	2xiTRAQ4plex [N-Term; K10]	1	1	4	FBpp0072904	0	1526.81	0.819	1.193	1051.2	861.3	1253.8	4	4	4	Unique	4.14217	High	2	763.913	2.97e-05	0.002389
FALSE	High	FTIDCTNIAEDSIMDVADFEK	2xiTRAQ4plex [N-Term; K21]; 1xMethylthio [C5]	1	1	4	FBpp0070143	0	2711.25	0.548	1.264	67.7	37.1	85.6	4	4	4	Unique	6.19722	High	3	904.425	0	2.414e-09
FALSE	High	CAGPAGQHDFGDEFTVK	2xiTRAQ4plex [N-Term; K17]; 1xMethylthio [C1]	1	1	4	FBpp0311463	0	2112.97	0.555	0.879	1237	686.4	1086.9	4	4	4	Unique	7.73119	High	2	1057	0	1.595e-09
FALSE	High	ATISNMCPEYGATVGYFPIDENTLGYMK	2xiTRAQ4plex [N-Term; K28]; 1xMethylthio [C7]	1	1	4	FBpp0081736	0	3419.59	0.851	1.718	39	33.2	67	3	3	4	Unique	9.05914	High	3	1140.54	0	4.035e-11
FALSE	High	AVGVELNK	2xiTRAQ4plex [N-Term; K8]	1	1	4	FBpp0082077	0	1117.68	0.643	1.313	1400.2	900.3	1838.4	4	4	4	Unique	3.85983	High	2	559.346	8.737e-05	0.005375
FALSE	High	FDYEMWMK	2xiTRAQ4plex [N-Term; K8]; 2xOxidation [M5; M7]	2	2	4	FBpp0077690; FBpp0073484	0	1469.67	0.892	1.089	1589	1416.9	1730.4	4	4	4	Not Unique	2.60521	High	3	490.562	8.737e-05	0.00482
FALSE	High	LPQLFR	1xiTRAQ4plex [N-Term]	1	5	4	FBpp0084585	0	917.569	0.796	1.725	185.3	147.5	319.6	2	2	2	Unique	2.00494	High	2	459.288	0.00548	0.2338
FALSE	High	EHDNWVVSGEYEYVAPNGK	2xiTRAQ4plex [N-Term; K19]	1	1	4	FBpp0072335	0	2481.19	1.862	0.923	104.4	194.4	96.4	4	4	4	Unique	8.27122	High	3	827.74	0	1.03e-12
FALSE	High	DYIHIVDLAEGHVK	2xiTRAQ4plex [N-Term; K14]	1	1	4	FBpp0297771	0	1897.04	0.809	1.104	718.4	581.2	793.3	4	4	4	Unique	6.6855	High	2	949.031	0	2.539e-08
FALSE	High	GSLEIVYVDYENIVNVVKPGNR	2xiTRAQ4plex [N-Term; K18]	1	2	4	FBpp0083611	0	2765.51	1.405	1.897	12.6	17.7	23.9	2	2	3	Unique	6.91215	High	3	922.516	0	1.658e-11
FALSE	High	DSVQIPIAVLK	2xiTRAQ4plex [N-Term; K11]	1	1	4	FBpp0084918	0	1470.91	0.832	1.087	1506.2	1253.8	1637.3	4	4	4	Unique	4.58844	High	2	735.965	0	3.923e-06
FALSE	High	GKLNIPMMYFHR	2xiTRAQ4plex [N-Term; K2]	1	1	4	FBpp0311996	1	1794.97	1.423	1.592	79.2	112.7	126.1	4	3	4	Unique	3.62701	High	2	897.986	0	0.0002221
FALSE	High	QFGLDK	2xiTRAQ4plex [N-Term; K6]	1	1	4	FBpp0072365	0	995.576	0.893	1.005	1195	1066.8	1201.3	4	4	4	Unique	2.37587	High	2	498.294	0.003022	0.1243
FALSE	High	DIQTALEEEQR	1xiTRAQ4plex [N-Term]	2	20	4	FBpp0080455; FBpp0080457	0	1475.75	1.238	1.262	219.2	271.4	276.7	4	4	4	Not Unique	4.55856	High	2	738.379	0	2.529e-06
FALSE	High	LESLGVGASTDYQIIYSQHGFLPR	1xiTRAQ4plex [N-Term]	1	1	4	FBpp0311463	0	2795.45	0.925	1.187	102.8	95.1	122	4	4	4	Unique	10.1885	High	3	932.495	0	1.318e-14
FALSE	High	YVDVVK	2xiTRAQ4plex [N-Term; K6]	1	1	4	FBpp0072365	0	1010.61	0.913	0.946	1362.6	1244.6	1289.4	4	4	4	Unique	2.81851	High	2	505.81	0.002643	0.1043
FALSE	High	VLVVGNPANTNALVCSSYAPSIPR	1xiTRAQ4plex [N-Term]; 1xMethylthio [C15]	1	1	4	FBpp0311560	0	2632.37	1.062	1.377	126.7	134.6	174.5	4	4	4	Unique	5.83285	High	3	878.135	0	4.909e-06
FALSE	High	NIPQVTLSLYALGR	1xiTRAQ4plex [N-Term]	1	1	4	FBpp0083275	0	1688.98	1.05	0.99	1113.6	1169.6	1102.5	4	4	4	Unique	4.64356	High	2	844.999	0	7.53e-07
FALSE	High	LMVHNWEYLGK	2xiTRAQ4plex [N-Term; K11]	1	2	4	FBpp0307142	0	1677.9	0.715	1.507	301.6	215.5	454.6	4	4	4	Unique	4.69624	High	2	839.456	0	2.218e-06
FALSE	High	LDGYELEAR	1xiTRAQ4plex [N-Term]	1	1	4	FBpp0311463	0	1209.62	1.097	1.011	370.2	406	374.3	4	4	4	Unique	3.54429	High	2	605.317	0	0.001563
FALSE	High	LDIAGR	1xiTRAQ4plex [N-Term]	4	8	4	FBpp0071448; FBpp0070787; FBpp0302793; FBpp0306215	0	788.475	0.873	1.172	158.6	138.4	185.9	2	2	2	Not Unique	2.33423	High	2	394.742	0.001679	0.05702
FALSE	High	YVMLASEGK	2xiTRAQ4plex [N-Term; K9]	1	1	4	FBpp0072365	0	1285.71	0.828	1.078	1955.6	1619.5	2108.4	4	4	4	Unique	3.54666	High	2	643.358	0	0.0001594
FALSE	High	AQLTGSITK	2xiTRAQ4plex [N-Term; K9]	1	1	4	FBpp0311463	0	1206.73	0.434	0.814	462.6	200.9	376.6	4	4	4	Unique	3.67463	High	2	603.871	0	0.0002677
FALSE	High	LHELELELR	1xiTRAQ4plex [N-Term]	1	1	4	FBpp0076321	0	1295.74	1.282	1.367	229.6	294.4	313.9	4	4	4	Unique	3.82233	High	3	432.589	0	8.38e-05
FALSE	High	EVSSYIK	2xiTRAQ4plex [N-Term; K7]	1	2	4	FBpp0087142	0	1113.64	0.834	1.241	1255.9	1047.6	1558.7	4	4	4	Unique	3.25562	High	2	557.321	5.894e-05	0.004467
FALSE	High	VGNANIITK	2xiTRAQ4plex [N-Term; K9]	1	1	4	FBpp0311463	0	1217.75	1.294	1.092	357.6	462.9	390.6	4	4	4	Unique	3.79657	High	2	609.376	0	2.132e-05
FALSE	High	DGLNTVQEGLQK	2xiTRAQ4plex [N-Term; K12]	1	2	4	FBpp0312403	0	1589.87	0.232	1.029	201.4	46.8	207.3	4	3	4	Unique	5.5796	High	2	795.448	0	5.198e-07
FALSE	High	LETGNFAWASEGVAR	1xiTRAQ4plex [N-Term]	1	1	4	FBpp0311987	0	1751.88	0.769	1.199	1180.2	907.9	1415.4	4	4	4	Unique	6.85016	High	2	876.451	0	5.879e-08
FALSE	High	SAAEMVLADDNFSSIVSAVEEGR	1xiTRAQ4plex [N-Term]	1	3	4	FBpp0072127	0	2541.23	1.159	1.311	93	107.8	121.9	4	4	4	Unique	6.32525	High	2	1271.12	0	9.264e-12
FALSE	High	VSVNDFIIK	2xiTRAQ4plex [N-Term; K9]	1	5	4	FBpp0079072	0	1322.79	0.491	1.591	2038.5	1001.3	3242.3	4	4	4	Unique	4.06069	High	2	661.905	2.97e-05	0.001727
FALSE	High	VPNWFLNR	1xiTRAQ4plex [N-Term]	1	1	4	FBpp0085585	0	1189.66	0.357	0.979	2151.2	767.2	2105.2	4	4	4	Unique	2.68583	High	2	595.336	0.002466	0.0968
FALSE	High	QLEINPDHPIVETLR	1xiTRAQ4plex [N-Term]	1	1	4	FBpp0072904	0	1918.05	0.816	1.249	1087.2	887.4	1357.6	4	4	4	Unique	5.66359	High	3	640.026	0	1.217e-07
FALSE	High	LLPLEEHYQFHDFHSPK	2xiTRAQ4plex [N-Term; K17]	1	2	4	FBpp0082123	0	2425.25	0.893	1.246	37.4	33.4	46.6	4	4	4	Unique	3.75375	High	5	485.853	0	0.0003294
FALSE	High	TFVTTSTVPGSQVYIQETTR	1xiTRAQ4plex [N-Term]	1	2	4	FBpp0076321	0	2359.23	1.717	1.259	177.3	304.4	223.3	4	4	4	Unique	5.78387	High	2	1180.12	0	2.272e-08
FALSE	High	EYGVPDIDVFQTVDLYEK	2xiTRAQ4plex [N-Term; K18]	1	2	4	FBpp0311634	0	2418.23	1.242	1.258	377.2	468.5	474.7	4	4	4	Unique	5.91993	High	2	1209.63	0	1.121e-08
FALSE	High	VLEAVEAADSISDSR	1xiTRAQ4plex [N-Term]	1	3	4	FBpp0087947	0	1705.87	0.627	1.558	679.7	425.9	1059	3	3	4	Unique	5.72674	High	2	853.445	0	1.462e-07
FALSE	High	FKELAPYDPDWFYVR	2xiTRAQ4plex [N-Term; K2]	1	1	4	FBpp0074086	1	2234.15	1.251	1.547	461.7	577.8	714.1	4	4	4	Unique	6.12055	High	3	745.394	0	1.133e-08
FALSE	High	LANLYQEFIK	2xiTRAQ4plex [N-Term; K10]	1	2	4	FBpp0077573	0	1526.88	0.315	1.007	1362.6	428.6	1372.7	4	4	4	Unique	5.30289	High	2	763.953	0	0.0004081
FALSE	High	ALVNVWAQHLSEECR	1xiTRAQ4plex [N-Term]; 1xMethylthio [C14]	1	3	4	FBpp0081822	0	1944.95	0.705	1.604	297.7	210	477.5	4	4	4	Unique	6.09877	High	3	648.995	0	9.483e-10
FALSE	High	QFSEAYDTNLHPMEFVNK	2xiTRAQ4plex [N-Term; K18]	3	3	4	FBpp0289824; FBpp0289825; FBpp0309030	0	2458.2	0.716	2.121	449.4	321.7	953.1	4	4	4	Not Unique	6.94712	High	2	1229.6	0	1.454e-08
FALSE	High	SENFDEYMK	2xiTRAQ4plex [N-Term; K9]	1	2	4	FBpp0099726	0	1450.68	0.962	0.944	2140.4	2058.6	2020.1	4	4	4	Unique	4.65552	High	2	725.847	0	0.0003576
FALSE	High	VPEENILGTFGHGYK	2xiTRAQ4plex [N-Term; K15]	1	1	4	FBpp0074843	0	1949.04	0.901	1.612	865	779.7	1394.7	4	4	4	Unique	6.61593	High	3	650.355	0	4.597e-10
FALSE	High	SLYQLTHLVTPELIK	2xiTRAQ4plex [N-Term; K15]	1	1	4	FBpp0078357	0	2043.21	1.009	1.236	511.2	515.9	631.9	4	4	4	Unique	6.27615	High	3	681.746	0	9.276e-09
FALSE	High	QAFDDAIAELDTLNEDSYK	2xiTRAQ4plex [N-Term; K19]	2	3	4	FBpp0305136; FBpp0087505	0	2446.19	0.622	1.104	417.2	259.4	460.7	4	4	4	Not Unique	8.378	High	2	1223.6	0	5.341e-10
FALSE	High	LMGLGEHWYSESNYILR	1xiTRAQ4plex [N-Term]; 1xOxidation [M2]	1	1	4	FBpp0073484	0	2228.09	0.78	0.992	608.7	474.9	604	4	4	4	Unique	5.7805	High	2	1114.55	0	6.112e-07
FALSE	High	QLSGVALGSDAFFPFR	1xiTRAQ4plex [N-Term]	1	1	4	FBpp0084087	0	1855.98	0.242	0.766	1751	423.8	1341.3	4	4	4	Unique	6.49626	High	2	928.502	0	2.636e-09
FALSE	High	VTGHLVSALYYLHSNR	1xiTRAQ4plex [N-Term]	1	1	4	FBpp0074373	0	1974.07	1.647	1.726	631.8	1040.5	1090.3	4	4	4	Unique	5.59017	High	3	658.691	2.97e-05	0.002843
FALSE	High	IGYNPAAVAFVPISGWHGDNMLEPSTNMPWFK	2xiTRAQ4plex [N-Term; K32]	1	1	4	FBpp0087142	0	3834.9	0.522	1.185	36.2	18.9	42.9	4	3	4	Unique	7.30164	High	3	1278.98	0	4.691e-09
FALSE	High	FDGAQIIVHAR	1xiTRAQ4plex [N-Term]	1	2	4	FBpp0074402	0	1370.77	0.931	1.295	754.3	702	976.9	4	4	4	Unique	5.02616	High	3	457.595	0	7.154e-07
FALSE	High	IFTAANVPIEWEAVDVTPVR	1xiTRAQ4plex [N-Term]	1	2	4	FBpp0307649	0	2371.28	1.038	1.541	299.2	310.6	461	4	4	4	Unique	6.54756	High	2	1186.15	0	1.106e-08
FALSE	High	ENVLIGEGAGFK	2xiTRAQ4plex [N-Term; K12]	1	1	4	FBpp0076520	0	1521.85	0.788	1.514	649.9	512.1	983.8	4	4	4	Unique	5.86669	High	3	507.959	0	9.376e-07
FALSE	High	TFLIEDQSLK	2xiTRAQ4plex [N-Term; K10]	1	2	4	FBpp0307371	0	1481.85	0.538	1.671	1159.9	623.8	1938.3	4	4	4	Unique	4.14522	High	2	741.43	0	0.0001353
FALSE	High	SAEFLLQLLR	1xiTRAQ4plex [N-Term]	1	1	4	FBpp0070941	0	1333.8	0.51	1.121	1094.9	558.2	1227.1	4	4	4	Unique	4.57671	High	2	667.406	0	9.267e-05
FALSE	High	CTPTVYPADPFDPVEDAAILR	1xiTRAQ4plex [N-Term]; 1xMethylthio [C1]	1	3	4	FBpp0088505	0	2480.2	0.876	1.629	331.2	290	539.4	4	4	4	Unique	6.05493	High	3	827.409	0	1.049e-08
FALSE	High	GELFYYMHQQVIAR	1xiTRAQ4plex [N-Term]	1	1	4	FBpp0087744	0	1898.97	0.909	0.982	665.7	605.2	654	4	4	4	Unique	5.81471	High	3	633.666	0	6.998e-09
FALSE	High	SSDVFSTIDSIFQR	1xiTRAQ4plex [N-Term]	1	1	4	FBpp0072072	0	1745.88	0.812	1.2	757.7	614.9	909	4	4	4	Unique	5.09774	High	3	582.636	0	1.661e-05
FALSE	High	VDIIGQKPLTQAMLDTR	2xiTRAQ4plex [N-Term; K7]	1	3	4	FBpp0078607	0	2187.24	0.843	1.006	523	441.1	525.9	4	4	4	Unique	6.21919	High	2	1094.13	0	1.19e-11
FALSE	High	AIYHTLNLFNMDVTK	2xiTRAQ4plex [N-Term; K15]	1	1	4	FBpp0083071	0	2068.11	0.832	1.874	337.2	280.7	631.9	4	4	4	Unique	7.47486	High	3	690.043	0	1.142e-07
FALSE	High	EKDFSGTVVEVFNGDAINVR	2xiTRAQ4plex [N-Term; K2]	1	1	4	FBpp0072419	1	2484.3	0.864	1.087	213.8	184.8	232.3	4	4	4	Unique	7.7925	High	2	1242.65	0	4.138e-11
FALSE	High	ELGLIR	1xiTRAQ4plex [N-Term]	5	7	4	FBpp0289824; FBpp0289825; FBpp0074858; FBpp0086747; FBpp0309030	0	844.537	0.601	1.632	69	41.5	112.6	1	1	1	Not Unique	2.06942	High	2	422.772	0.00634	0.2914
FALSE	High	GHENNVEFFLTNVGK	2xiTRAQ4plex [N-Term; K15]	1	2	4	FBpp0307371	0	1993.04	0.495	1.398	334.9	165.9	468.2	4	4	4	Unique	7.39767	High	2	997.03	0	7.56e-08
FALSE	High	FLHECPWER	1xiTRAQ4plex [N-Term]; 1xMethylthio [C5]	1	2	4	FBpp0087541	0	1406.65	0.434	1.559	512.8	222.5	799.2	4	4	4	Unique	4.37417	High	3	469.555	0	4.784e-05
FALSE	High	EKNEYYGQLNDLR	2xiTRAQ4plex [N-Term; K2]	2	13	4	FBpp0080455; FBpp0080457	1	1929.99	1.614	1.428	124.3	200.6	177.5	4	4	4	Not Unique	5.30438	High	2	965.49	0	5.083e-06
FALSE	High	LMPQVLQQLDAGTPFIPK	2xiTRAQ4plex [N-Term; K18]	1	1	4	FBpp0081074	0	2284.3	1.047	1.582	285.7	299	452	4	4	4	Unique	6.72113	High	2	1142.66	0	3.8e-08
FALSE	High	EKFEISLSESNK	3xiTRAQ4plex [N-Term; K2; K12]	1	1	4	FBpp0311463	1	1843.02	1.104	1.072	295.6	326.4	317	4	4	4	Unique	5.56265	High	2	922.011	0	3.272e-07
FALSE	High	EHALLAFTLGVKQLIVGVNK	3xiTRAQ4plex [N-Term; K12; K20]	1	2	4	FBpp0087142	1	2582.58	5.733	2.299	52.8	302.7	121.4	3	4	4	Unique	9.41781	High	4	646.399	0	5.446e-09
FALSE	High	KGVNLPGVPVDLPAVSEK	3xiTRAQ4plex [N-Term; K1; K18]	1	2	4	FBpp0083611	1	2251.34	0.919	1.575	492.7	453	776	4	4	4	Unique	6.93181	High	2	1126.18	0	2.404e-08
FALSE	High	AFTIDMDITSDQDQDAIIR	1xiTRAQ4plex [N-Term]; 1xOxidation [M6]	1	3	4	FBpp0075491	0	2328.11	0.554	1.094	224.9	124.6	246	4	4	4	Unique	6.06756	High	2	1164.57	0	6.716e-09
FALSE	High	LVNFLTPNMSIVDVNIR	1xiTRAQ4plex [N-Term]	1	1	4	FBpp0087744	0	2089.16	2.001	1.166	485.9	972.4	566.5	4	4	4	Unique	6.52681	High	2	1045.09	0	5.136e-07
FALSE	High	YGAEVHYVEASFGR	1xiTRAQ4plex [N-Term]	1	1	4	FBpp0070875	0	1728.85	0.706	1.164	640.1	452.1	745.2	4	4	4	Unique	5.27744	High	2	864.93	0	7.042e-08
FALSE	High	DVATPTAIPLTVTPELQR	1xiTRAQ4plex [N-Term]	1	1	4	FBpp0083524	0	2066.16	1.714	6.739	159.9	274.1	1077.6	4	4	4	Unique	6.14662	High	2	1033.59	0	2.037e-07
FALSE	High	KHNNEAFAGFFSQIGR	2xiTRAQ4plex [N-Term; K1]	1	1	4	FBpp0074034	1	2111.1	0.859	1.293	129.4	111.2	167.3	4	4	4	Unique	5.11009	High	3	704.37	0	4.04e-10
FALSE	High	EVQDHESQLFLSYFK	2xiTRAQ4plex [N-Term; K15]	1	3	4	FBpp0078607	0	2158.11	1.482	1.352	254	376.4	343.5	4	4	4	Unique	7.19488	High	2	1079.56	0	8.421e-09
FALSE	High	FDFDSPHFNQFR	1xiTRAQ4plex [N-Term]	1	1	4	FBpp0081064	0	1700.79	0.859	1.233	1313.5	1128.5	1619.4	4	4	4	Unique	5.60304	High	3	567.602	0	2.868e-05
FALSE	High	GSDWLGDQDAIHYMTR	1xiTRAQ4plex [N-Term]	1	1	4	FBpp0085736	0	2008.93	1.212	1.544	640.1	775.7	988.2	4	4	4	Unique	8.29044	High	3	670.32	0	2.106e-10
FALSE	High	LFETDGYLRPFEHEIR	1xiTRAQ4plex [N-Term]	1	1	4	FBpp0086845	0	2166.11	0.698	1.179	864.5	603.8	1019.5	4	4	4	Unique	5.87125	High	4	542.287	0	3.911e-09
FALSE	High	DVETTMGMNLTGMIQSTMMAMPYMDK	2xiTRAQ4plex [N-Term; K26]; 2xOxidation [M]	1	1	4	FBpp0079408	0	3247.44	0.705	0.79	29.5	20.8	23.3	3	3	3	Unique	9.21938	High	3	1083.16	0	5.14e-08
FALSE	High	GFDQQMAELVAASMEER	1xiTRAQ4plex [N-Term]	1	3	4	FBpp0071116	0	2055.96	0.973	1.245	835	812.7	1039.5	4	4	4	Unique	7.32151	High	2	1028.49	0	3.512e-09
FALSE	High	HPHDVIDELNEGSIEVPAE	1xiTRAQ4plex [N-Term]	1	1	4	FBpp0072085	0	2244.09	0.935	1.12	93	87	104.2	4	4	4	Unique	6.46264	High	3	748.705	0	3.244e-07
FALSE	High	YFEEQVGHHLPGAVAEELR	1xiTRAQ4plex [N-Term]	1	2	4	FBpp0085878	0	2325.17	1.147	1.911	403.1	462.3	770.5	4	4	4	Unique	7.1546	High	2	1163.1	0	1.868e-10
FALSE	High	SMMIELDKFVTSLNPGPNTIR	2xiTRAQ4plex [N-Term; K8]	1	1	4	FBpp0087744	1	2651.41	2.277	1.311	135.5	308.5	177.6	4	4	4	Unique	7.10158	High	2	1326.21	0	5.683e-09
FALSE	High	TKIEGETLAGFVLPVEGRPQEFAVGCGR	2xiTRAQ4plex [N-Term; K2]; 1xMethylthio [C26]	1	2	4	FBpp0073422	1	3294.72	1.659	1.8	45.1	74.8	81.2	2	3	2	Unique	6.50479	High	4	824.443	0	1.163e-06
FALSE	High	FPNVTYAGNHGLEVEYPSGK	2xiTRAQ4plex [N-Term; K20]	1	1	4	FBpp0079069	0	2467.25	0.665	1.085	738.1	490.6	800.5	4	4	4	Unique	8.26795	High	2	1234.14	0	7.108e-10
FALSE	High	KGDMVPYTYLPFGVGPR	2xiTRAQ4plex [N-Term; K1]	1	1	4	FBpp0088126	1	2185.17	1.057	1.171	316.7	334.8	370.8	4	3	4	Unique	6.26013	High	3	729.065	0	4.924e-07
FALSE	High	HFELLSALTK	2xiTRAQ4plex [N-Term; K10]	1	2	4	FBpp0307371	0	1446.86	0.484	1.813	435.3	210.7	789.3	4	4	4	Unique	4.30766	High	2	723.936	0	0.0002867
FALSE	High	ALAVSADLKPNGIR	2xiTRAQ4plex [N-Term; K9]	1	2	4	FBpp0087541	0	1713.03	1.128	1.642	903.6	1019	1484	4	4	4	Unique	5.34817	High	2	857.021	0	2.264e-06
FALSE	High	QPGVVDAHLVMHQLTCNGVLEGIR	1xiTRAQ4plex [N-Term]; 1xMethylthio [C16]	2	20	4	FBpp0080455; FBpp0080457	0	2776.42	1.285	2.213	152.7	196.2	338	4	4	4	Not Unique	8.19311	High	4	694.866	0	4.461e-08
FALSE	High	NVFLQDIWPTR	1xiTRAQ4plex [N-Term]	1	1	4	FBpp0081736	0	1532.83	0.956	1.668	2513.1	2402.1	4190.9	4	4	4	Unique	4.89471	High	2	766.928	0	0.0001923
FALSE	High	LDLDLGSSLFR	1xiTRAQ4plex [N-Term]	1	1	4	FBpp0071329	0	1379.77	1.087	1.006	2695.8	2929	2713.3	4	4	4	Unique	4.2094	High	2	690.393	0	1.894e-05
FALSE	High	YFEVILIDTHHSAIR	1xiTRAQ4plex [N-Term]	1	1	4	FBpp0112465	0	1958.06	1.017	1.551	266.2	270.6	412.9	4	4	4	Unique	5.3222	High	2	979.539	0	3.259e-08
FALSE	High	HPWDDISYVIPEQYN	1xiTRAQ4plex [N-Term]	3	3	4	FBpp0289824; FBpp0289825; FBpp0309030	0	2019.96	0.924	1.442	545.9	504.5	787.3	4	4	4	Not Unique	4.21631	High	2	1010.49	0	0.0009917
FALSE	High	TWQWWKLMGLGEHWYSESNYILR	2xiTRAQ4plex [N-Term; K6]	1	1	4	FBpp0073484	1	3271.64	0.877	1.288	74.7	65.5	96.2	4	4	4	Unique	8.72729	High	3	1091.22	0	6.198e-14
FALSE	High	DEWPALKPTMPMGQMPVLEVDGK	3xiTRAQ4plex [N-Term; K7; K23]	1	2	4	FBpp0086157	0	3001.56	0.719	1.021	145.8	104.8	148.8	4	3	3	Unique	8.98232	High	3	1001.19	0	8.522e-12
FALSE	High	IPNIPFQMLLR	1xiTRAQ4plex [N-Term]	1	2	4	FBpp0087541	0	1485.87	0.752	1.363	1953.1	1469.7	2661.7	4	4	4	Unique	3.59286	High	2	743.444	0.0002812	0.01243
FALSE	High	DPMFYMFYK	2xiTRAQ4plex [N-Term; K9]	1	1	4	FBpp0073484	0	1529.74	0.239	0.714	1821.7	435.4	1300.8	4	4	4	Unique	3.9762	High	2	765.382	2.97e-05	0.002657
FALSE	High	IKLDEFLPIYSQVK	3xiTRAQ4plex [N-Term; K2; K14]	1	2	4	FBpp0084565	1	2125.26	1.61	1.799	649.1	1044.9	1167.9	4	4	4	Unique	6.95581	High	2	1063.14	0	3.085e-08
FALSE	High	FYMPVDYSR	1xiTRAQ4plex [N-Term]	1	1	4	FBpp0073484	0	1321.64	0.67	0.948	1153.4	772.3	1093.6	4	4	4	Unique	3.39074	High	2	661.324	0.0005245	0.02037
FALSE	High	EYALLFAER	1xiTRAQ4plex [N-Term]	1	1	4	FBpp0073988	0	1255.68	0.925	1.454	1150.6	1064.8	1673.4	4	4	4	Unique	4.02078	High	2	628.345	0	0.000269
FALSE	High	MSATFIGNSTAIQEIFKR	2xiTRAQ4plex [N-Term; K17]	3	5	4	FBpp0081524; FBpp0085720; FBpp0289838	1	2302.25	0.845	1.191	129	109	153.7	2	2	2	Not Unique	8.06765	High	3	768.089	0	9.003e-11
FALSE	High	KEALELLDATLAQLATGDGPSYK	3xiTRAQ4plex [N-Term; K1; K23]	1	1	4	FBpp0082439	1	2836.57	1.53	0.899	59.2	90.6	53.2	3	3	3	Unique	11.0148	High	3	946.199	0	9.816e-12
FALSE	High	LTPGTMIEWGNNWAR	1xiTRAQ4plex [N-Term]	1	1	4	FBpp0074034	0	1889.94	1.029	1.443	988.6	1017.2	1426.4	4	4	4	Unique	5.52898	High	2	945.481	0	5.086e-07
FALSE	High	SLHDALCVVR	1xiTRAQ4plex [N-Term]; 1xMethylthio [C7]	2	3	4	FBpp0079992; FBpp0087095	0	1302.68	0.786	1.174	91.6	72	107.5	2	2	2	Not Unique	3.5234	High	3	434.898	0	0.0005501
FALSE	High	AIGLDLELRPINLLK	2xiTRAQ4plex [N-Term; K15]	1	1	4	FBpp0310103	0	1966.23	0.404	1.043	676.5	273.6	705.8	4	4	4	Unique	6.10143	High	2	983.627	0	3.197e-08
FALSE	High	FLSQPFQVAEVFTGHAGK	2xiTRAQ4plex [N-Term; K18]	1	2	4	FBpp0305828	0	2251.21	1.056	1.818	769.8	812.8	1399.5	4	4	4	Unique	10.0257	High	3	751.082	0	9.41e-13
FALSE	High	ANLDVVDQASIDNFMIK	2xiTRAQ4plex [N-Term; K17]	1	2	4	FBpp0077573	0	2181.15	0.796	1.316	577.2	459.7	759.7	4	4	4	Unique	7.81464	High	2	1091.09	0	5.037e-11
FALSE	High	SLGFSGMWNGLTPR	1xiTRAQ4plex [N-Term]	1	1	4	FBpp0075461	0	1666.85	1.042	2.017	656.3	683.7	1324	4	4	4	Unique	5.8125	High	2	833.934	0	2.577e-08
FALSE	High	ETSTNPIASIFAWTR	1xiTRAQ4plex [N-Term]	1	5	4	FBpp0305272	0	1837.96	0.743	0.929	1479.6	1099.3	1374	4	4	4	Unique	6.10027	High	2	919.49	0	1.026e-06
FALSE	High	NIVPETVTHLFR	1xiTRAQ4plex [N-Term]	1	1	4	FBpp0087968	0	1569.89	0.767	1.237	326.7	250.5	404.1	4	4	4	Unique	6.34387	High	3	523.968	0	1.672e-08
FALSE	High	QSPVGQLFRPDNFVYGQSGAGNNWAK	2xiTRAQ4plex [N-Term; K26]	1	2	4	FBpp0289838	0	3125.58	1.326	1.708	95.5	126.6	163.1	4	4	4	Unique	7.40899	High	3	1042.54	0	3.241e-11
FALSE	High	QGLDANVFAEIINSSTGR	1xiTRAQ4plex [N-Term]	1	1	4	FBpp0085822	0	2036.05	0.668	1.596	297.7	198.9	475	4	4	4	Unique	6.53569	High	2	1018.54	0	7.791e-11
FALSE	High	VTIVGIGQVGMASAFSILAQNVSK	2xiTRAQ4plex [N-Term; K24]	1	1	4	FBpp0304375	0	2678.52	0.495	0.72	9.3	4.6	6.7	2	1	1	Unique	7.84666	High	3	893.514	0	2.205e-10
FALSE	High	VEIIANDQGNR	1xiTRAQ4plex [N-Term]	3	9	4	FBpp0083974; FBpp0073448; FBpp0082519	0	1372.73	0.813	1.155	261	212.3	301.5	4	4	4	Not Unique	4.29138	High	2	686.87	0	3.674e-05
FALSE	High	TLYSPVDYVDTWK	2xiTRAQ4plex [N-Term; K13]	1	4	4	FBpp0075870	0	1874.98	1.188	1.16	1147.4	1363.2	1331	4	4	4	Unique	5.82296	High	2	937.999	0	8.933e-07
FALSE	High	LALVGGIFNLAAVLR	1xiTRAQ4plex [N-Term]	2	4	4	FBpp0307371; FBpp0307370	0	1671.04	0.414	1.464	176.5	73	258.4	3	3	3	Not Unique	4.97073	High	2	836.027	0	1.532e-08
FALSE	High	SFPGVLAYNVSK	2xiTRAQ4plex [N-Term; K12]	1	1	4	FBpp0078357	0	1569.89	0.939	1.346	1265.6	1188.5	1703.5	4	4	4	Unique	5.60553	High	2	785.452	0	0.0001146
FALSE	High	NTAVSELEDCFK	2xiTRAQ4plex [N-Term; K12]; 1xMethylthio [C10]	1	1	4	FBpp0086474	0	1689.81	0.475	1.712	432.5	205.6	740.5	4	4	4	Unique	5.4399	High	2	845.409	0	3.436e-07
FALSE	High	DLINIMEGLER	1xiTRAQ4plex [N-Term]	1	1	4	FBpp0075891	0	1446.77	0.88	1.031	2583.2	2273	2662.2	4	4	4	Unique	4.24023	High	2	723.897	0	1.791e-05
FALSE	High	NSIVVIDATPFRQWYEAHYVLPLGR	1xiTRAQ4plex [N-Term]	1	1	4	FBpp0311987	1	3088.65	1.187	1.335	133.3	158.2	177.9	4	4	4	Unique	6.35454	High	3	1030.23	0	2.404e-08
FALSE	High	VDMVLSILNEAIQSSK	2xiTRAQ4plex [N-Term; K16]	1	1	4	FBpp0070875	0	2035.13	0.251	1.163	267.6	67.3	311.2	4	4	4	Unique	6.51639	High	2	1018.08	0	7.072e-10
FALSE	High	DGVTLTLSTLVDGK	2xiTRAQ4plex [N-Term; K14]	1	1	4	FBpp0304343	0	1706.98	1.033	1.325	387	399.9	512.7	4	4	4	Unique	5.70489	High	2	853.998	0	3.03e-08
FALSE	High	IDPEFDPYSQDDEDEGPNLPTR	1xiTRAQ4plex [N-Term]	1	2	4	FBpp0312547	0	2693.2	1.172	1.324	161.9	189.8	214.3	4	4	4	Unique	5.88113	High	3	898.408	0	5.347e-07
FALSE	High	LIQLASGNTNLK	2xiTRAQ4plex [N-Term; K12]	1	1	4	FBpp0079406	0	1559.94	0.997	1.472	1046.6	1043.3	1540.8	4	4	4	Unique	6.18005	High	3	520.653	0	4.695e-06
FALSE	High	SHYLLYTLVPAMQAR	1xiTRAQ4plex [N-Term]	1	1	4	FBpp0074662	0	1907.03	1.198	1.262	188.2	225.5	237.6	4	4	4	Unique	5.33853	High	3	636.353	0	6.925e-06
FALSE	High	ESTLHLVLR	1xiTRAQ4plex [N-Term]	1	5	4	FBpp0079606	0	1211.72	0.778	1.163	178.7	139.1	207.9	4	4	4	Unique	4.05844	High	2	606.365	0	7.373e-05
FALSE	High	MDSSEPPYSEAR	1xiTRAQ4plex [N-Term]	1	1	4	FBpp0087142	0	1512.68	0.712	1.053	276.8	197	291.4	4	4	4	Unique	4.06266	High	2	756.842	0	1.058e-05
FALSE	High	LGIFCDQQGYHADR	1xiTRAQ4plex [N-Term]; 1xMethylthio [C5]	1	1	4	FBpp0084829	0	1812.83	0.655	1.366	1232.4	807.1	1682.9	4	4	4	Unique	7.10926	High	3	604.948	0	3.236e-10
FALSE	High	TDAGLTITR	1xiTRAQ4plex [N-Term]	1	1	4	FBpp0084901	0	1091.62	0.895	1.306	1449.1	1296.7	1892	4	4	4	Unique	3.30498	High	2	546.313	2.97e-05	0.00207
FALSE	High	AHGGYSVFAGVGER	1xiTRAQ4plex [N-Term]	1	2	4	FBpp0305828	0	1550.78	1.123	1.646	146.5	164.5	241.1	4	4	4	Unique	4.72491	High	2	775.896	0	1.052e-06
FALSE	High	AIVVTDGER	1xiTRAQ4plex [N-Term]	1	3	4	FBpp0082129	0	1103.62	0.776	0.964	300.7	233.3	289.9	4	4	4	Unique	3.26358	High	2	552.313	0	0.001115
FALSE	High	GILGYTDEEVVSTDFLSDTHSSVFDAK	2xiTRAQ4plex [N-Term; K27]	1	1	4	FBpp0073922	0	3220.58	0.901	1.035	48.5	43.7	50.2	3	3	3	Unique	11.7723	High	3	1074.2	0	4.495e-16
FALSE	High	GSQVVAAETIR	1xiTRAQ4plex [N-Term]	1	4	4	FBpp0309880	0	1274.72	0.983	1.583	373.3	366.9	590.8	4	4	4	Unique	4.1739	High	2	637.864	0	1.288e-05
FALSE	High	LAVDHPWLLTTPLVCKPDQLIK	3xiTRAQ4plex [N-Term; K16; K22]; 1xMethylthio [C15]	3	3	4	FBpp0289824; FBpp0289825; FBpp0309030	0	2978.69	0.45	2.397	83.4	37.5	199.9	4	4	4	Not Unique	7.47994	High	3	993.571	0	2.324e-12
FALSE	High	ICEEVAIIPTKPLR	2xiTRAQ4plex [N-Term; K11]; 1xMethylthio [C2]	1	1	4	FBpp0076207	0	1916.1	0.421	1.393	666.9	280.5	928.9	4	4	4	Unique	5.0485	High	2	958.558	0	4.947e-06
FALSE	High	ETEEVKAEAIIK	3xiTRAQ4plex [N-Term; K6; K12]	1	1	4	FBpp0079090	1	1792.04	0.787	1.887	118.1	92.9	222.8	4	4	4	Unique	5.22848	High	2	896.528	0	6.496e-08
FALSE	High	FYFEESYYTHYDMYMK	2xiTRAQ4plex [N-Term; K16]; 1xOxidation [M]	1	1	4	FBpp0077690	0	2521.1	0.799	0.978	282.8	225.9	276.6	3	3	3	Unique	7.58393	High	3	841.043	0	6.404e-09
FALSE	High	ELNAFLADNSYISGYTPSK	2xiTRAQ4plex [N-Term; K19]	1	1	4	FBpp0305165	0	2378.21	0.742	1.286	150.6	111.7	193.7	4	4	4	Unique	7.13137	High	2	1189.62	0	5.248e-09
FALSE	High	AQSSDNVDQNINDLFNTHDFLSPELSTAPGANR	1xiTRAQ4plex [N-Term]	1	1	4	FBpp0311626	0	3731.77	0.929	0.339	5.6	5.2	1.9	1	1	1	Unique	4.7089	High	3	1244.6	0	8.088e-09
FALSE	High	QEASVIGESGAR	1xiTRAQ4plex [N-Term]	1	1	4	FBpp0291497	0	1347.7	1.621	1.06	100.4	162.7	106.4	4	4	4	Unique	4.34323	High	2	674.352	0	4.098e-06
FALSE	High	IDILDPALLRPGR	1xiTRAQ4plex [N-Term]	1	1	4	FBpp0076890	0	1592.96	0.837	1.207	349.6	292.7	422	4	4	4	Unique	4.28071	High	3	531.661	0	9.679e-07
FALSE	High	TAVAPIER	1xiTRAQ4plex [N-Term]	1	3	4	FBpp0073278	0	1000.59	1.072	1.309	324.3	347.5	424.6	4	4	4	Unique	2.95903	High	2	500.799	0.0007415	0.02333
FALSE	High	QLSEQEGVSQQTTTR	1xiTRAQ4plex [N-Term]	1	2	4	FBpp0076321	0	1835.92	1.816	1.477	77.7	141.1	114.8	3	4	4	Unique	5.46077	High	2	918.465	0	1.105e-09
FALSE	High	QAADIIAWVTK	2xiTRAQ4plex [N-Term; K11]	1	1	4	FBpp0075401	0	1503.88	0.412	1.099	1741.5	718.2	1913.8	4	4	4	Unique	4.77184	High	2	752.449	0	2.911e-05
FALSE	High	VDPSIIGGLIVSIGDK	2xiTRAQ4plex [N-Term; K16]	1	1	4	FBpp0082522	0	1871.11	0.517	1.56	500.7	258.7	781.3	4	4	4	Unique	6.95992	High	2	936.066	0	6.717e-09
FALSE	High	YQLDDDASVR	1xiTRAQ4plex [N-Term]	1	1	4	FBpp0304343	0	1325.65	1.104	1.782	365.7	403.9	651.6	4	4	4	Unique	4.04648	High	2	663.327	0	0.0001086
FALSE	High	KISSVQSIIPALELANAQR	2xiTRAQ4plex [N-Term; K1]	1	1	4	FBpp0073291	1	2326.37	0.999	1.409	370.6	370.4	522.3	4	4	4	Unique	7.62097	High	2	1163.69	0	3.801e-09
FALSE	High	SVDKETLNQAASQLLPNAPK	3xiTRAQ4plex [N-Term; K4; K20]	1	1	4	FBpp0311463	1	2556.44	0.623	0.947	79.4	49.5	75.2	4	4	4	Unique	8.1981	High	3	852.818	0	7.069e-13
FALSE	High	LALTAAEFLAYQCEK	2xiTRAQ4plex [N-Term; K15]; 1xMethylthio [C13]	1	1	4	FBpp0290875	0	2005.04	0.672	1.68	64.6	43.4	108.5	4	4	4	Unique	5.12843	High	3	669.021	0	1.456e-07
FALSE	High	ALAGCDLLTISPALLK	2xiTRAQ4plex [N-Term; K16]; 1xMethylthio [C5]	1	1	4	FBpp0072050	0	1933.11	1.097	1.822	556.3	610.1	1013.4	4	4	4	Unique	7.28973	High	2	967.065	0	4.785e-09
FALSE	High	RVNQAIWLICTGAR	1xiTRAQ4plex [N-Term]; 1xMethylthio [C10]	1	2	4	FBpp0311353	1	1790.96	0.76	1.47	97.5	74.1	143.3	2	2	2	Unique	5.71546	High	2	895.988	0	1.65e-06
FALSE	High	MFDWTGK	2xiTRAQ4plex [N-Term; K7]; 1xOxidation [M1]	1	1	4	FBpp0079408	0	1188.6	0.624	0.759	538.5	336.1	408.9	4	4	4	Unique	2.28206	High	2	594.797	0.006486	0.2973
FALSE	High	STGFALIYDTLDFAK	2xiTRAQ4plex [N-Term; K15]	1	1	4	FBpp0071846	0	1950.05	0.803	1.329	520.5	418	691.8	4	4	4	Unique	6.64697	High	2	975.531	0	3.049e-08
FALSE	High	DLISNVLK	2xiTRAQ4plex [N-Term; K8]	1	2	4	FBpp0307371	0	1189.74	0.58	1.709	441.4	256.1	754.2	4	4	4	Unique	3.77684	High	2	595.374	0	0.0001377
FALSE	High	FSIPVVLLDETLK	2xiTRAQ4plex [N-Term; K13]	1	3	4	FBpp0072127	0	1762.06	1.244	1.494	1406.3	1749	2101.5	4	4	4	Unique	5.51028	High	2	881.54	0	2.441e-07
FALSE	High	AIAYIEANPSK	2xiTRAQ4plex [N-Term; K11]	1	1	4	FBpp0087822	0	1464.83	1.583	1.052	350.5	554.7	368.7	4	4	4	Unique	5.06711	High	2	732.923	0	5.942e-05
FALSE	High	RYALVSAIAASGVPALVQSK	2xiTRAQ4plex [N-Term; K20]	1	1	4	FBpp0084617	1	2289.35	1.121	1.541	172.3	193.1	265.6	4	4	4	Unique	7.19081	High	4	573.095	0	2.242e-08
FALSE	High	FDLFDEAK	2xiTRAQ4plex [N-Term; K8]	1	1	4	FBpp0308406	0	1272.67	0.23	0.718	2952.5	680.5	2119.4	4	4	4	Unique	3.80127	High	2	636.846	0.0007415	0.02344
FALSE	High	SKDPFDALPK	3xiTRAQ4plex [N-Term; K2; K10]	1	1	4	FBpp0084761	1	1549.89	0.755	1.151	367.1	277.2	422.7	4	4	4	Unique	3.59683	High	2	775.45	0	0.0001757
FALSE	High	EVVEALEADPEFR	1xiTRAQ4plex [N-Term]	1	1	4	FBpp0074937	0	1647.83	0.96	1.347	872.3	837.7	1174.8	4	4	4	Unique	5.26244	High	2	824.422	0	5.427e-07
FALSE	High	NYYEMETYANYDMLDKITGFLKR	3xiTRAQ4plex [N-Term; K16; K22]; 1xOxidation [M]	1	1	4	FBpp0077690	2	3326.64	1.019	0.914	113.5	115.6	103.7	4	4	4	Unique	6.42689	High	4	832.418	0	1.129e-07
FALSE	High	ITAAVMHMGGMK	2xiTRAQ4plex [N-Term; K12]	2	20	4	FBpp0080455; FBpp0080457	0	1534.81	2.61	1.946	94.3	246.1	183.5	4	4	4	Not Unique	4.63752	High	2	767.911	0	2.451e-07
FALSE	High	AMLSGPGQFAENEANEVHFR	1xiTRAQ4plex [N-Term]	1	1	4	FBpp0085725	0	2348.12	0.896	1.27	271.2	243	344.3	4	4	4	Unique	9.16165	High	3	783.384	0	1.388e-10
FALSE	High	AVETSLLAAAELAK	2xiTRAQ4plex [N-Term; K14]	1	1	4	FBpp0084735	0	1674.99	0.95	1.54	226.7	215.4	349.2	4	4	4	Unique	5.91284	High	2	838.003	0	4.796e-08
FALSE	High	ILAADKPYILPDELR	2xiTRAQ4plex [N-Term; K6]	1	4	4	FBpp0305936	0	2015.18	1.419	1.444	750.2	1064.4	1083.4	4	4	4	Unique	6.64969	High	2	1008.1	0	1.679e-07
FALSE	High	FGQNCLIQFEDFANANAFR	1xiTRAQ4plex [N-Term]; 1xMethylthio [C5]	1	3	4	FBpp0082129	0	2395.11	0.553	1.299	286	158.2	371.4	4	4	4	Unique	7.00839	High	2	1198.06	0	2.531e-09
FALSE	High	FRPEINLDKLWSLVGAEK	3xiTRAQ4plex [N-Term; K9; K18]	1	1	4	FBpp0311452	1	2547.47	0.882	1.261	24.5	21.6	30.9	4	4	4	Unique	4.66214	High	5	510.302	0	1.537e-05
FALSE	High	DPILFPSFIHTQK	2xiTRAQ4plex [N-Term; K13]	1	1	4	FBpp0074825	0	1831.04	0.393	0.856	1245.6	489.8	1066.3	4	4	4	Unique	6.72006	High	3	611.021	0	2.933e-06
FALSE	High	NSPAIIFIDEIDAIAPK	2xiTRAQ4plex [N-Term; K17]	1	4	4	FBpp0087479	0	2115.19	1.068	1.352	214.9	229.6	290.6	4	4	4	Unique	6.10581	High	2	1058.11	0	3.356e-09
FALSE	High	NSLNLDSLENIDLDQLFDLPK	2xiTRAQ4plex [N-Term; K21]	1	2	4	FBpp0085878	0	2704.43	2.333	5.14	48.4	112.9	248.8	3	4	3	Unique	7.88438	High	2	1352.73	0	3.386e-09
FALSE	High	AFTHTATYDDAISDYFR	1xiTRAQ4plex [N-Term]	1	1	4	FBpp0084087	0	2137.99	0.506	1.14	869.6	440.3	991.6	4	4	4	Unique	7.71876	High	3	713.339	0	5.943e-09
FALSE	High	TVVVHADADDLGQGGHELSK	2xiTRAQ4plex [N-Term; K20]	1	2	4	FBpp0075958	0	2336.21	0.993	1.264	120.8	119.9	152.7	4	4	4	Unique	9.09575	High	3	779.411	0	2.189e-14
FALSE	High	LSEIVLHNLRQLVAR	1xiTRAQ4plex [N-Term]	1	3	4	FBpp0075491	1	1905.15	2.621	1.686	67.1	175.9	113.1	4	4	4	Unique	4.26358	High	4	477.045	0	9.269e-07
FALSE	High	AAFGNGAMFIEKFIERPR	2xiTRAQ4plex [N-Term; K12]	1	2	4	FBpp0087541	1	2342.27	6.364	2.104	85.9	546.7	180.7	4	4	4	Unique	4.27567	High	2	1171.64	0	3.863e-06
FALSE	High	VLDSLFPCVQGGTTAIPGAFGCGK	2xiTRAQ4plex [N-Term; K24]; 2xMethylthio [C8; C22]	2	2	4	FBpp0079999; FBpp0080010	0	2718.34	0.591	2.501	74.5	44	186.3	4	4	4	Not Unique	6.36682	High	3	906.789	0	7.859e-09
FALSE	High	EPGLGDWLK	2xiTRAQ4plex [N-Term; K9]	1	2	4	FBpp0083611	0	1302.73	0.486	1.326	1128.9	549.1	1496.9	4	4	4	Unique	3.74959	High	2	651.872	0	0.00087
FALSE	High	SIRPLDTATIFASVR	1xiTRAQ4plex [N-Term]	1	1	4	FBpp0084735	0	1791.02	1.113	1.383	498.3	554.4	689	4	4	4	Unique	5.38038	High	3	597.684	0	1.066e-08
FALSE	High	IPWFQYPIIYDIR	1xiTRAQ4plex [N-Term]	1	3	4	FBpp0111775	0	1868.02	1.149	1.69	691.8	794.7	1169.3	4	4	4	Unique	4.01273	High	2	934.519	0	0.00152
FALSE	High	VADKDFLMK	3xiTRAQ4plex [N-Term; K4; K9]; 1xOxidation [M8]	1	1	4	FBpp0088363	1	1514.86	0.735	1.059	553.9	407.1	586.6	4	4	4	Unique	2.89359	High	3	505.625	0.0004722	0.01655
FALSE	High	SIAQVYFQFMHHLPK	2xiTRAQ4plex [N-Term; K15]; 1xOxidation [M10]	1	1	4	FBpp0073484	0	2150.15	0.496	0.826	324.4	160.9	268	4	4	4	Unique	5.80337	High	4	538.296	0	2.741e-08
FALSE	High	DLYANNVLSGGTTMYPGIADR	1xiTRAQ4plex [N-Term]	1	1	4	FBpp0306215	0	2372.17	0.04	0.053	601.8	24.2	31.7	4	3	4	Unique	7.67654	High	2	1186.6	0	2.271e-11
FALSE	High	FVWDMSLFAR	1xiTRAQ4plex [N-Term]; 1xOxidation [M5]	1	1	4	FBpp0077690	0	1431.72	0.71	1.075	3428.6	2435.1	3686.1	4	4	4	Unique	3.4813	High	2	716.368	0.0002261	0.008063
FALSE	High	SGTIFDNVLITDDVELAAK	2xiTRAQ4plex [N-Term; K19]	1	1	4	FBpp0306685	0	2309.25	0.666	1.293	422.4	281.3	546	4	4	3	Unique	7.21968	High	2	1155.14	0	1.385e-10
FALSE	High	FVNFVQGFGR	1xiTRAQ4plex [N-Term]	1	1	4	FBpp0311976	0	1314.71	0.761	0.996	4134.6	3148.4	4117.8	4	4	4	Unique	3.89396	High	2	657.864	2.97e-05	0.001898
FALSE	High	VLITTDLLAR	1xiTRAQ4plex [N-Term]	1	1	4	FBpp0078807	0	1258.79	0.771	1.098	1584.9	1221.6	1739.8	4	4	4	Unique	3.71891	High	2	629.9	8.737e-05	0.005613
FALSE	High	NSIVVIDATPFR	1xiTRAQ4plex [N-Term]	1	1	4	FBpp0311987	0	1475.83	0.354	0.95	1641.6	580.9	1559.8	4	4	4	Unique	4.80902	High	2	738.423	0	1.611e-06
FALSE	High	LTQEAVADLER	1xiTRAQ4plex [N-Term]	2	20	4	FBpp0080455; FBpp0080457	0	1388.75	1.375	1.479	329.4	453	487.2	4	4	4	Not Unique	4.73616	High	2	694.881	0	2.819e-05
FALSE	High	VFDKDGNGFISAAELR	2xiTRAQ4plex [N-Term; K4]	1	1	4	FBpp0293503	1	2027.08	1.582	2.138	615.9	974.1	1316.8	4	4	4	Unique	6.1379	High	2	1014.05	0	2.117e-09
FALSE	High	LGLMEMIR	1xiTRAQ4plex [N-Term]	1	3	4	FBpp0305431	0	1106.62	0.621	1.234	4005.3	2489.1	4942.9	4	4	4	Unique	3.33074	High	2	553.819	0.0004977	0.01792
FALSE	High	DLLPHLESLER	1xiTRAQ4plex [N-Term]	1	4	4	FBpp0073784	0	1465.81	0.918	1.325	441.8	405.5	585.3	4	4	4	Unique	3.87121	High	3	489.277	0	4.454e-06
FALSE	High	LLSSSPLMSNNPALQEQVR	1xiTRAQ4plex [N-Term]	1	1	4	FBpp0309477	0	2228.18	0.886	1.012	323.4	286.6	327.4	4	4	4	Unique	7.42087	High	2	1114.6	0	1.014e-10
FALSE	High	IYQIYEGTSQIQR	1xiTRAQ4plex [N-Term]	1	1	4	FBpp0076520	0	1742.92	0.711	1.486	348.3	247.7	517.7	4	3	4	Unique	4.82204	High	2	871.967	0	6.305e-08
FALSE	High	IVENVNVIIATYNDDGGPMGEVR	1xiTRAQ4plex [N-Term]	1	1	4	FBpp0085265	0	2619.32	0.5	1.134	111.2	55.6	126.1	4	4	4	Unique	6.8342	High	3	873.784	0	8.767e-07
FALSE	High	GAIFVQECIPER	1xiTRAQ4plex [N-Term]; 1xMethylthio [C8]	1	1	4	FBpp0074019	0	1551.78	0.596	1.187	1335.1	795.4	1584.7	4	4	4	Unique	4.66392	High	2	776.397	0	2.436e-05
FALSE	High	VDFGGVNAVDSSAQLLSGVQTVQSVPTSEYYR	1xiTRAQ4plex [N-Term]	1	3	4	FBpp0290502	0	3517.76	1.905	0.81	2.1	4	1.7	1	2	1	Unique	3.57068	High	3	1173.26	0	1.019e-05
FALSE	High	TIAVNYTGLVNTTTAILDFWDKRK	3xiTRAQ4plex [N-Term; K22; K24]	1	1	4	FBpp0100050	2	3172.77	1.228	1.712	45.2	55.5	77.4	3	3	4	Unique	6.22092	High	3	1058.27	0	3.701e-10
FALSE	High	TAHFVLPNTQPIADLDCK	2xiTRAQ4plex [N-Term; K18]; 1xMethylthio [C17]	1	2	4	FBpp0081331	0	2317.19	0.859	1.509	151.9	130.5	229.2	4	4	4	Unique	6.96472	High	3	773.071	0	1.919e-07
FALSE	High	YLAEVATGDAR	1xiTRAQ4plex [N-Term]	2	3	4	FBpp0305136; FBpp0087505	0	1309.69	0.908	1.125	1574.8	1429.2	1772.3	4	4	4	Not Unique	4.37201	High	2	655.349	0	5.885e-05
FALSE	High	FDQPAPAGTTYK	2xiTRAQ4plex [N-Term; K12]	1	2	4	FBpp0073422	0	1583.83	1.024	1.382	193.6	198.3	267.6	4	4	4	Unique	3.6494	High	2	792.414	0	5.282e-05
FALSE	High	KVLPLLLMHGWPGTVR	2xiTRAQ4plex [N-Term; K1]	1	1	4	FBpp0311868	1	2105.27	1.367	1.672	272.2	372.2	455.2	4	4	4	Unique	6.58278	High	3	702.429	0	1.556e-08
FALSE	High	TVLELPDSFYTDR	1xiTRAQ4plex [N-Term]	1	1	4	FBpp0291497	0	1699.87	1.944	1.376	1475.1	2867.1	2030.4	4	4	4	Unique	4.46824	High	2	850.443	0	8.533e-05
FALSE	High	LGGVPVGVIAVETR	1xiTRAQ4plex [N-Term]	1	3	4	FBpp0087947	0	1510.91	0.793	1.472	583.6	462.9	859.3	4	4	4	Unique	5.39056	High	2	755.963	0	3.223e-08
FALSE	High	GDFCIQVGR	1xiTRAQ4plex [N-Term]; 1xMethylthio [C4]	1	2	4	FBpp0311978	0	1184.57	0.665	1.227	652.8	433.8	801.2	4	4	4	Unique	3.5827	High	2	592.789	0	0.0004619
FALSE	High	TYEPTHEGYIQSWVER	1xiTRAQ4plex [N-Term]	1	2	4	FBpp0081331	0	2139.03	0.882	1.285	1013.2	893.2	1302	4	4	4	Unique	6.55478	High	2	1070.02	0	1.003e-09
FALSE	High	FAPPLVINETQMR	1xiTRAQ4plex [N-Term]	1	1	4	FBpp0074729	0	1659.9	0.393	1.085	2269	891.7	2461.2	4	4	4	Unique	5.13531	High	3	553.974	0	4.705e-07
FALSE	High	LLVGQNGILSTPAVSSLIR	1xiTRAQ4plex [N-Term]	1	1	4	FBpp0075247	0	2082.24	0.79	1.231	684.9	541.2	842.8	4	4	4	Unique	7.13932	High	2	1041.63	0	3.876e-09
FALSE	High	VLSIGDGIAR	1xiTRAQ4plex [N-Term]	1	1	4	FBpp0071794	0	1144.68	1.022	1.729	707.4	723.1	1223.3	4	4	4	Unique	3.4891	High	2	572.847	0	8.505e-05
FALSE	High	AVGHVNDTLGPELIK	2xiTRAQ4plex [N-Term; K15]	1	2	4	FBpp0077573	0	1851.06	0.931	1.297	238	221.6	308.8	4	4	4	Unique	7.29274	High	3	617.696	0	1.158e-06
FALSE	High	ACTGCPEKPQLCQQLISDIR	2xiTRAQ4plex [N-Term; K8]; 3xMethylthio [C2; C5; C12]	1	1	4	FBpp0075826	0	2629.23	0.34	1.183	309.3	105.3	365.8	4	4	4	Unique	6.40451	High	3	877.09	0	2.728e-08
FALSE	High	YLFAYGNQEYEDVR	1xiTRAQ4plex [N-Term]	1	2	4	FBpp0086157	0	1910.9	0.878	1.094	1590.4	1395.7	1740.2	4	4	4	Unique	5.73719	High	2	955.961	0	2.123e-07
FALSE	High	SYHIFYQIMSGSVPGVK	2xiTRAQ4plex [N-Term; K17]	2	20	4	FBpp0080455; FBpp0080457	0	2201.17	0.851	1.287	36.2	30.8	46.6	3	4	4	Not Unique	4.98966	High	3	734.398	0	3.997e-07
FALSE	High	VICPTAPTQPVSLNAGFR	1xiTRAQ4plex [N-Term]; 1xMethylthio [C3]	1	3	4	FBpp0303935	0	2061.07	1.724	2.223	376	648.3	835.8	4	4	4	Unique	5.52312	High	2	1031.05	0	1.185e-06
FALSE	High	FEELNADLFR	1xiTRAQ4plex [N-Term]	1	1	4	FBpp0082519	0	1397.72	0.668	1.175	3699.3	2472.2	4347.4	4	4	4	Unique	4.20369	High	2	699.368	0	0.001086
FALSE	High	YPIEHGIITNWDDMEK	2xiTRAQ4plex [N-Term; K16]; 1xOxidation [M14]	2	4	4	FBpp0071448; FBpp0306215	0	2265.11	0.827	1.206	420.8	348	507.5	4	4	4	Not Unique	5.22416	High	3	755.71	0	3.148e-05
FALSE	High	NNEVADFPAPIYELNER	1xiTRAQ4plex [N-Term]	1	1	4	FBpp0071329	0	2135.05	1.373	1.203	520	714	625.4	4	4	4	Unique	6.44467	High	3	712.36	0	1.338e-09
FALSE	High	SGTGIAAMAVMRPELIMK	2xiTRAQ4plex [N-Term; K18]; 2xOxidation [M11; M]	1	1	4	FBpp0291555	0	2196.18	1.818	1.72	57.1	103.8	98.2	2	2	2	Unique	4.29821	High	3	732.734	0	5.187e-06
FALSE	High	GPVLPIKNEQPAVVEFR	2xiTRAQ4plex [N-Term; K7]	1	1	4	FBpp0302626	1	2181.26	1.179	1.577	657.9	775.4	1037.6	4	4	4	Unique	6.28169	High	2	1091.14	0	2.85e-10
FALSE	High	LQLWDTAGQER	1xiTRAQ4plex [N-Term]	7	19	4	FBpp0300990; FBpp0086008; FBpp0070027; FBpp0077029; FBpp0071030; FBpp0312096; FBpp0083503	0	1460.76	0.983	1.294	255	250.6	329.9	2	2	2	Not Unique	3.65976	High	2	730.887	0	4.589e-06
FALSE	High	IADVVYNASNNELVR	1xiTRAQ4plex [N-Term]	1	1	4	FBpp0311987	0	1820.96	0.716	1.132	556.6	398.8	630	4	4	4	Unique	5.50936	High	2	910.989	0	9.608e-09
FALSE	High	NVSLGNVLANINR	1xiTRAQ4plex [N-Term]	1	2	4	FBpp0081331	0	1527.87	0.538	1.062	1503.4	809.1	1596.4	4	4	4	Unique	5.03898	High	2	764.443	0	1.218e-05
FALSE	High	MNILGHMQQGGSPTPFDR	1xiTRAQ4plex [N-Term]	1	5	4	FBpp0087506	0	2130.03	0.863	1.264	748.5	645.6	946.2	4	4	4	Unique	6.8379	High	2	1065.53	0	9.93e-10
FALSE	High	IENQQGMHNLDEIIEAGDGIMVAR	1xiTRAQ4plex [N-Term]	1	2	4	FBpp0083611	0	2797.37	0.733	1.37	159.9	117.2	219.1	3	3	3	Unique	8.74749	High	3	933.136	0	9.117e-14
FALSE	High	DFTAVEASELIR	1xiTRAQ4plex [N-Term]	1	1	4	FBpp0078449	0	1494.79	0.745	0.961	682	508.2	655.5	4	4	4	Unique	5.18343	High	2	747.903	0	1.258e-06
FALSE	High	SEDLGLLEEDDEFEEFPAEDFR	1xiTRAQ4plex [N-Term]	1	1	4	FBpp0079031	0	2775.23	0.94	0.843	300	282	252.8	4	4	4	Unique	7.60343	High	2	1388.13	0	2.103e-10
FALSE	High	VEQISPFPFDLVK	2xiTRAQ4plex [N-Term; K13]	2	3	4	FBpp0075027; FBpp0305416	0	1807.02	1.147	1.483	454.1	520.7	673.4	4	4	4	Not Unique	5.10776	High	2	904.022	0	7.128e-06
FALSE	High	SFGDGDVSGEQLHEILR	1xiTRAQ4plex [N-Term]	1	1	4	FBpp0111813	0	2003	0.72	2.059	725	522.3	1492.7	4	4	4	Unique	8.05125	High	3	668.34	0	4.732e-12
FALSE	High	FTPGAFTNQIQPAFR	1xiTRAQ4plex [N-Term]	1	1	4	FBpp0308665	0	1838.97	0.914	1.337	1260.3	1151.3	1684.8	4	4	4	Unique	6.04438	High	3	613.665	0	1.686e-08
FALSE	High	DMPLSQFEGMFDK	2xiTRAQ4plex [N-Term; K13]	1	1	4	FBpp0084087	0	1832.88	0.378	0.968	513.5	194	496.9	4	4	4	Unique	5.35794	High	2	916.948	0	1.081e-07
FALSE	High	QLGEMVPLDQLAQR	1xiTRAQ4plex [N-Term]	1	1	4	FBpp0074019	0	1741.94	0.764	0.973	1924.2	1469.3	1872.1	4	4	4	Unique	5.37153	High	2	871.478	0	8.637e-06
FALSE	High	ALVVINPGNPTGQVLTR	1xiTRAQ4plex [N-Term]	1	2	4	FBpp0073600	0	1893.1	0.962	1.317	549.5	528.7	723.9	4	4	4	Unique	5.18678	High	2	947.058	0	1.215e-08
FALSE	High	IYDEFVER	1xiTRAQ4plex [N-Term]	1	1	4	FBpp0079406	0	1214.62	1.266	1.488	1023.2	1295.4	1522.2	4	4	4	Unique	3.40941	High	2	607.815	2.97e-05	0.001724
FALSE	High	TPNDACSTAYSFCGLK	2xiTRAQ4plex [N-Term; K16]; 2xMethylthio [C6; C13]	1	1	4	FBpp0291497	0	2057.9	0.611	1.249	995.9	608.7	1243.7	4	4	4	Unique	6.91475	High	2	1029.47	0	2.512e-07
FALSE	High	DVIFSFPVEIK	2xiTRAQ4plex [N-Term; K11]	1	1	4	FBpp0311560	0	1581.91	0.805	1.297	378.6	304.6	491.1	4	4	4	Unique	4.65866	High	2	791.467	0	1.026e-05
FALSE	High	YIPDITEYDIQR	1xiTRAQ4plex [N-Term]	1	1	4	FBpp0309284	0	1669.86	0.887	1.613	1860.3	1649.3	3001	4	4	4	Unique	4.34575	High	3	557.293	0	4.403e-05
FALSE	High	NYQWALQDCVCR	1xiTRAQ4plex [N-Term]; 2xMethylthio [C9; C11]	1	1	4	FBpp0082902	0	1734.73	1.138	2.12	2003.6	2280.6	4246.9	4	4	4	Unique	5.21454	High	2	867.878	0	2.962e-05
FALSE	High	LVLLNALHFK	2xiTRAQ4plex [N-Term; K10]	1	1	4	FBpp0085912	0	1455.93	0.947	1.291	379.6	359.3	490.1	4	4	4	Unique	4.76787	High	2	728.468	0	5.077e-06
FALSE	High	IINGAIELNDHGQVYTFRPK	2xiTRAQ4plex [N-Term; K20]	1	1	4	FBpp0085534	0	2573.41	1.155	1.004	208.4	240.6	209.2	4	4	4	Unique	6.58224	High	3	858.479	0	8.649e-12
FALSE	High	TFANPEDLMSPK	2xiTRAQ4plex [N-Term; K12]	1	1	4	FBpp0076936	0	1637.84	0.806	1.54	1526.7	1230	2350.8	4	4	4	Unique	5.28651	High	2	819.429	0	1.155e-06
FALSE	High	LSHDLGEVPAFNMYVPTESGYASNLR	1xiTRAQ4plex [N-Term]; 1xOxidation [M13]	1	1	4	FBpp0088363	0	3027.46	1.172	1.236	74.5	87.3	92.1	4	4	4	Unique	8.49814	High	3	1009.83	0	6.881e-12
FALSE	High	EHYTHFDLYMEK	2xiTRAQ4plex [N-Term; K12]	1	1	4	FBpp0073484	0	1900.91	0.323	1.015	481.8	155.7	489.1	4	4	4	Unique	5.82235	High	2	950.957	0	4.857e-06
FALSE	High	SGTGIAAMAVMRPELIMK	2xiTRAQ4plex [N-Term; K18]; 1xOxidation [M]	1	1	4	FBpp0291555	0	2180.18									No Quan Values	5.8453	High	4	545.805	0	4.579e-05
FALSE	High	VYELALGGTAVGTGLNTR	1xiTRAQ4plex [N-Term]	1	3	4	FBpp0070914	0	1936.06	0.817	1.454	569.4	465.2	827.8	4	4	4	Unique	6.12402	High	2	968.54	0	4.225e-08
FALSE	High	SSILNCLLNENWDVVFNKK	3xiTRAQ4plex [N-Term; K18; K19]; 1xMethylthio [C6]	1	1	4	FBpp0311463	1	2714.44	1.175	1.287	74.3	87.3	95.6	3	4	3	Unique	8.56904	High	3	905.488	0	1.011e-11
FALSE	High	VVITVGDGPGFYTTR	1xiTRAQ4plex [N-Term]	1	2	4	FBpp0079454	0	1725.93	1.433	1.685	1117.8	1601.4	1883.3	4	4	4	Unique	4.66658	High	2	863.474	0	4.292e-07
FALSE	High	EEELLLQDFSR	1xiTRAQ4plex [N-Term]	1	1	4	FBpp0401486	0	1522.79	0.771	1.336	2232.7	1722.3	2983.8	4	4	4	Unique	4.56435	High	2	761.901	0	3.905e-05
FALSE	High	NAYQEAFDIAK	2xiTRAQ4plex [N-Term; K11]	1	1	4	FBpp0087505	0	1557.82	0.911	1.026	2256.1	2054.2	2315.2	4	4	4	Unique	5.66412	High	2	779.414	0	2.366e-05
FALSE	High	WILEGQDHAAADFAEGGGR	1xiTRAQ4plex [N-Term]	1	1	4	FBpp0301603	0	2144.03	1.03	1.477	486.9	501.3	719.3	4	4	4	Unique	7.17869	High	2	1072.52	0	1.41e-11
FALSE	High	VSHDTTVVYELGNKPK	3xiTRAQ4plex [N-Term; K14; K16]	1	1	4	FBpp0311463	0	2219.24	1.21	1.341	164.1	198.5	220	3	4	4	Unique	6.85747	High	2	1110.12	0	2.246e-09
FALSE	High	AADLAVHLAQIVK	2xiTRAQ4plex [N-Term; K13]	1	4	4	FBpp0291000	0	1637	1.082	1.675	1007.4	1089.8	1687.8	4	4	4	Unique	6.25893	High	2	819.007	0	1.35e-07
FALSE	High	KFYMPVDYSR	2xiTRAQ4plex [N-Term; K1]	1	1	4	FBpp0073484	1	1593.83	0.661	1.112	902.5	596.9	1003.3	4	4	4	Unique	4.32505	High	3	531.95	0	0.0001069
FALSE	High	ATYAVMGLLIAYQVLKPK	3xiTRAQ4plex [N-Term; K16; K18]	1	1	4	FBpp0305168	0	2411.45	1.104	1.883	29.9	33	56.3	3	3	4	Unique	5.90835	High	3	804.489	0	5.103e-11
FALSE	High	FYSGFGGQVDFIR	1xiTRAQ4plex [N-Term]	1	1	4	FBpp0084968	0	1636.82	0.773	1.453	1715.8	1326.6	2493	4	4	4	Unique	5.64342	High	2	818.921	0	2.499e-07
FALSE	High	NYEPVCGSNLVTYPNR	1xiTRAQ4plex [N-Term]; 1xMethylthio [C6]	1	1	4	FBpp0310819	0	2015.94	0.559	0.956	1290.4	721.9	1233.1	4	4	4	Unique	6.04841	High	2	1008.48	0	1.156e-08
FALSE	High	TVAAPVAPVVAAAPAPVFAK	2xiTRAQ4plex [N-Term; K20]	1	1	4	FBpp0073079	0	2135.28	0.848	1.626	149	126.4	242.3	4	4	4	Unique	6.05506	High	2	1068.15	0	2.854e-11
FALSE	High	IIILGDSGVGK	2xiTRAQ4plex [N-Term; K11]	4	8	4	FBpp0300990; FBpp0070027; FBpp0077029; FBpp0083503	0	1359.84	0.741	1.147	309.6	229.5	355	1	1	1	Not Unique	3.63572	High	2	680.428	0	1.201e-06
FALSE	High	TLPYWNDVIIPQMK	2xiTRAQ4plex [N-Term; K14]	1	1	4	FBpp0099919	0	2006.1	0.819	1.156	333.4	273.2	385.4	4	4	4	Unique	5.9997	High	2	1003.56	0	1.586e-07
FALSE	High	MKETAEAYLGKK	4xiTRAQ4plex [N-Term; K2; K11; K12]	1	1	3	FBpp0073448	2	1945.13	2.686	2.834	52.9	142.1	149.9	2	3	3	Unique	5.36331	High	2	973.058	0	7.776e-07
FALSE	High	KQTFSEMIYNPQEGTFFGR	2xiTRAQ4plex [N-Term; K1]	1	1	3	FBpp0304646	1	2568.28	1.122	1.275	108.9	122.2	138.8	3	3	3	Unique	7.21209	High	3	856.769	0	8.169e-08
FALSE	High	KIGYNPAAVAFVPISGWHGDNMLEPSTNMPWFK	3xiTRAQ4plex [N-Term; K1; K33]	1	1	3	FBpp0087142	1	4107.1	0.653	1.653	40.9	26.7	67.6	2	2	2	Unique	8.98495	High	3	1369.71	0	3.593e-11
FALSE	High	LYNVHHIWCYK	2xiTRAQ4plex [N-Term; K11]; 1xMethylthio [C9]	1	1	3	FBpp0074034	0	1809.92	0.603	1.663	149.7	90.3	249	3	3	3	Unique	4.03352	High	4	453.233	0	3.86e-05
FALSE	High	GDLNGEEWVVK	2xiTRAQ4plex [N-Term; K11]	1	1	3	FBpp0087279	0	1533.82	1.929	1.022	932	1797.9	952.4	3	3	3	Unique	5.3221	High	2	767.412	0	2.715e-05
FALSE	High	IINEPTAAAIAYGLDKK	3xiTRAQ4plex [N-Term; K16; K17]	2	2	3	FBpp0073448; FBpp0082519	1	2220.3	1.421	1.714	129.5	184	221.9	3	3	3	Not Unique	8.77657	High	3	740.774	0	9.618e-12
FALSE	High	AQYETFDFYMEKLWESYKLGALLPK	4xiTRAQ4plex [N-Term; K12; K18; K25]	1	1	3	FBpp0072365	2	3646.94	0.584	0.896	72.2	42.2	64.7	2	2	3	Unique	5.92907	High	3	1216.32	0	2.541e-08
FALSE	High	VHMVGIDIFSNKK	3xiTRAQ4plex [N-Term; K12; K13]	1	1	3	FBpp0072082	1	1920.11	1.012	1.49	251.3	254.2	374.4	3	3	3	Unique	5.54999	High	3	640.702	0	1.523e-05
FALSE	High	TTFPFKDYIVTPPK	3xiTRAQ4plex [N-Term; K6; K14]	1	1	3	FBpp0084534	1	2086.19	1.288	1.798	358.6	462	644.9	3	3	3	Unique	5.82855	High	3	696.072	0	3.238e-05
FALSE	High	YRPEHGPIAAWEK	2xiTRAQ4plex [N-Term; K13]	1	1	3	FBpp0289148	0	1841.99	0.798	1.337	67.3	53.7	90	3	3	3	Unique	4.91534	High	2	921.492	2.97e-05	0.002223
FALSE	High	NGFPGPQGPYYCGVGANK	2xiTRAQ4plex [N-Term; K18]; 1xMethylthio [C12]	1	4	3	FBpp0310162	0	2160.02	0.463	1.81	203.6	94.3	368.5	3	3	3	Unique	6.23359	High	3	720.686	0	1.7e-07
FALSE	High	EYMSDHLVRPVLK	2xiTRAQ4plex [N-Term; K13]	1	3	3	FBpp0307010	0	1875.04	0.844	1.606	147.2	124.2	236.4	3	3	3	Unique	5.29879	High	2	938.017	0	3.045e-06
FALSE	High	QLEEAESQVSQLSK	2xiTRAQ4plex [N-Term; K14]	2	20	3	FBpp0080455; FBpp0080457	0	1863.99	1.226	1.235	545.5	668.6	673.9	3	3	3	Not Unique	7.03473	High	2	932.503	0	3.508e-08
FALSE	High	LAPTWEDLAK	2xiTRAQ4plex [N-Term; K10]	1	2	3	FBpp0292397	0	1431.81	0.816	1.573	1543.5	1259.6	2427.4	3	3	3	Unique	4.41675	High	2	716.412	2.97e-05	0.002485
FALSE	High	ANALQNELEESR	1xiTRAQ4plex [N-Term]	2	20	3	FBpp0080455; FBpp0080457	0	1517.77	1.165	1.243	217	252.8	269.7	3	3	3	Not Unique	4.71958	High	2	759.392	0	1.695e-06
FALSE	High	NKDYAVLVALCKPTSELSDTQR	3xiTRAQ4plex [N-Term; K2; K12]; 1xMethylthio [C11]	1	1	3	FBpp0310201	1	2929.55	0.909	1.243	37.4	34	46.5	3	3	3	Unique	6.07094	High	4	733.149	0	1.759e-06
FALSE	High	LAALENDKSSLLSLWEDRR	2xiTRAQ4plex [N-Term; K8]	1	4	3	FBpp0305101	2	2504.37	1.416	1.52	141.6	200.5	215.2	3	3	3	Unique	3.24575	High	3	835.465	0.0004722	0.01437
FALSE	High	QHLLSQELPEDWDKNPVK	3xiTRAQ4plex [N-Term; K14; K18]	1	1	3	FBpp0075401	1	2608.41	0.6	1.16	105.6	63.4	122.5	3	3	3	Unique	6.34747	High	3	870.146	0	8.685e-09
FALSE	High	DATNPYYDEAHSFVYK	2xiTRAQ4plex [N-Term; K16]	1	1	3	FBpp0087548	0	2208.05	0.875	1.287	409.1	358.1	526.7	3	3	3	Unique	7.55692	High	2	1104.53	0	8.393e-09
FALSE	High	NPEFNVAAQVKYWLRNNCPASK	3xiTRAQ4plex [N-Term; K11; K22]; 1xMethylthio [C18]	1	1	3	FBpp0086257	2	3027.57	1.586	1.49	297.4	471.7	443	3	3	3	Unique	6.22849	High	2	1514.29	0	3.056e-06
FALSE	High	VPFSHDDRLGFLTFCPTNLGTTIR	1xiTRAQ4plex [N-Term]; 1xMethylthio [C15]	2	5	3	FBpp0076273; FBpp0076270	1	2897.46	1.509	1.988	205.9	310.7	409.4	3	3	3	Not Unique	7.82039	High	4	725.12	0	1.657e-06
FALSE	High	HQPGLVEHTIGWPLDR	1xiTRAQ4plex [N-Term]	1	1	3	FBpp0300657	0	1999.06	0.528	1.166	173.8	91.8	202.7	3	3	3	Unique	4.43429	High	2	1000.03	0	0.0002012
FALSE	High	FNVWDTAGQEK	2xiTRAQ4plex [N-Term; K11]	1	1	3	FBpp0309151	0	1582.81	0.779	1.046	321.4	250.3	336.2	3	3	3	Unique	4.2407	High	3	528.278	0	5.143e-06
FALSE	High	TIVSHYWHLMETYPEYHK	2xiTRAQ4plex [N-Term; K18]	1	1	3	FBpp0088363	0	2622.31	0.144	0.726	66.5	9.6	48.3	3	2	3	Unique	6.79982	High	3	874.777	0	8.178e-11
FALSE	High	NLQDGYQHMLHYR	1xiTRAQ4plex [N-Term]	1	4	3	FBpp0303747	0	1818.88	0.804	0.766	327.7	263.5	251.1	3	3	3	Unique	5.91608	High	2	909.939	0	2.757e-06
FALSE	High	ANNVDFMDAEALK	2xiTRAQ4plex [N-Term; K13]	1	1	3	FBpp0075764	0	1725.87	0.89	1.759	578.5	515.1	1017.4	3	3	3	Unique	6.05554	High	2	863.445	0	1.361e-07
FALSE	High	GIPHDVPHPIYGNMK	2xiTRAQ4plex [N-Term; K15]	1	1	3	FBpp0086582	0	1963.05	0.568	0.959	120.1	68.2	115.2	3	3	3	Unique	4.23371	High	2	982.026	0	3.308e-06
FALSE	High	RGHENNVEFFLTNVGK	2xiTRAQ4plex [N-Term; K16]	1	2	3	FBpp0307371	1	2149.14	0.522	1.283	60.4	31.5	77.5	3	2	3	Unique	5.14353	High	3	717.047	0	1.67e-05
FALSE	High	KVHVIFSYK	3xiTRAQ4plex [N-Term; K1; K9]	1	1	3	FBpp0306685	1	1552.96	0.999	1.709	211.4	211.1	361.2	3	3	3	Unique	3.98628	High	2	776.975	2.97e-05	0.003513
FALSE	High	KVTPGWEENWAGCLEFK	3xiTRAQ4plex [N-Term; K1; K17]; 1xMethylthio [C13]	1	1	3	FBpp0082077	1	2472.24	0.364	1.806	804.7	292.7	1453.4	3	3	3	Unique	7.84106	High	3	824.756	0	1.655e-08
FALSE	High	ADGALLLMEAK	2xiTRAQ4plex [N-Term; K11]	1	1	3	FBpp0076134	0	1419.81	0.977	1.691	689.1	673	1165.2	3	3	3	Unique	5.04405	High	2	710.414	0	1.045e-05
FALSE	High	DYAGGFSSALITK	2xiTRAQ4plex [N-Term; K13]	1	1	3	FBpp0085822	0	1617.87	0.807	1.32	1363.5	1099.8	1799.7	3	3	3	Unique	6.2271	High	2	809.442	0	1.777e-08
FALSE	High	KVFFSSIRPPR	2xiTRAQ4plex [N-Term; K1]	1	1	3	FBpp0072419	1	1621.98	0.821	1.243	88.3	72.5	109.8	3	3	3	Unique	4.04763	High	2	811.487	2.97e-05	0.001723
FALSE	High	VHLDIQVGEHAIDYAHVAQK	2xiTRAQ4plex [N-Term; K20]	1	2	3	FBpp0292157	0	2531.36	0.891	1.317	37.5	33.4	49.4	3	3	3	Unique	6.65492	High	3	844.456	0	4.913e-10
FALSE	High	EKPIIISSIAELLGDRK	3xiTRAQ4plex [N-Term; K2; K17]	1	1	3	FBpp0311463	1	2314.41	0.554	0.94	356.7	197.7	335.2	3	3	3	Unique	5.87639	High	5	463.691	0	1.672e-05
FALSE	High	TIFAQLK	2xiTRAQ4plex [N-Term; K7]	1	1	3	FBpp0100050	0	1108.7	0.508	1.319	744.5	378.1	982	3	3	3	Unique	3.42782	High	2	554.854	0.001312	0.05014
FALSE	High	FNGGGHINHTIFWQNLSPNK	2xiTRAQ4plex [N-Term; K20]	1	1	3	FBpp0086226	0	2569.33	0.84	1.027	18.8	15.8	19.3	3	3	3	Unique	4.27353	High	4	643.083	0	0.000112
FALSE	High	NVLPAAVEQYK	2xiTRAQ4plex [N-Term; K11]	1	1	3	FBpp0311965	0	1519.87	0.908	1.549	2316.6	2104.1	3589.1	3	3	3	Unique	4.49544	High	2	760.445	0	3.155e-05
FALSE	High	TLVSTPGVYERPHWWR	1xiTRAQ4plex [N-Term]	1	2	3	FBpp0113095	0	2128.12	0.893	1.193	85.6	76.4	102.1	3	3	3	Unique	3.56184	High	2	1064.56	0.0002014	0.006834
FALSE	High	FEADHPFVFAIK	2xiTRAQ4plex [N-Term; K12]	1	1	3	FBpp0099762	0	1708.93	0.861	1.075	226.5	195	243.6	3	3	3	Unique	5.01826	High	3	570.317	0	0.0001182
FALSE	High	AGKPVICATQMLESMVK	3xiTRAQ4plex [N-Term; K3; K17]; 1xMethylthio [C7]	1	2	3	FBpp0083611	0	2284.23	0.517	1.953	226.5	117.1	442.4	2	3	3	Unique	8.81572	High	3	762.082	0	6.7e-10
FALSE	High	MKVIYNTLFKR	3xiTRAQ4plex [N-Term; K2; K10]	1	1	3	FBpp0086974	2	1845.11	2.523	1.967	94.4	238.2	185.7	3	3	3	Unique	4.51602	High	2	923.053	0	4.972e-05
FALSE	High	IADKNFLEK	3xiTRAQ4plex [N-Term; K4; K9]	1	1	3	FBpp0072365	1	1509.9	1.683	0.959	296.1	498.2	284.1	3	3	3	Unique	3.43934	High	2	755.445	8.737e-05	0.005052
FALSE	High	IMSNFDVNKMDVDVEISR	2xiTRAQ4plex [N-Term; K9]; 1xOxidation [M10]	1	1	3	FBpp0311463	1	2416.21	1.823	1.058	217.3	396.1	230	3	3	3	Unique	4.81174	High	2	1208.61	0	2.886e-06
FALSE	High	AGLCGNELDNLLPHK	2xiTRAQ4plex [N-Term; K15]; 1xMethylthio [C4]	1	1	3	FBpp0087762	0	1928	0.375	1.374	393.6	147.5	540.9	3	3	3	Unique	6.17242	High	3	643.341	0	2.96e-08
FALSE	High	TWPWYKLWQK	3xiTRAQ4plex [N-Term; K6; K10]	2	20	3	FBpp0080455; FBpp0080457	1	1868.06	1.542	1.848	1174	1810.3	2169.8	3	3	3	Not Unique	4.57952	High	2	934.542	0	0.00129
FALSE	High	KPEIMADAAYAILTR	2xiTRAQ4plex [N-Term; K1]	1	1	3	FBpp0084585	0	1951.09	0.906	2.04	489.3	443.5	998.3	3	3	3	Unique	7.99859	High	3	651.038	0	1.315e-10
FALSE	High	MLYSSSFDALK	2xiTRAQ4plex [N-Term; K11]	1	1	3	FBpp0072097	0	1549.82	0.483	1.137	1592.6	768.6	1810.5	3	3	3	Unique	4.70618	High	2	775.419	0	2.776e-05
FALSE	High	LAPNGVLNSSYGMTEVGFIVFNHGHLK	2xiTRAQ4plex [N-Term; K27]	1	1	3	FBpp0082094	0	3189.68	1.569	0.9	95.4	149.7	85.9	3	3	3	Unique	12.9261	High	3	1063.9	0	3.228e-16
FALSE	High	NLLSVAYKNVIGAR	2xiTRAQ4plex [N-Term; K8]	1	4	3	FBpp0082987	1	1806.08	2.961	1.565	727.7	2154.5	1138.6	3	3	3	Unique	4.96291	High	2	903.547	0	1.738e-08
FALSE	High	IIAFEANGSLK	2xiTRAQ4plex [N-Term; K11]	1	1	3	FBpp0311463	0	1450.85	1.14	1.159	646	736.6	748.9	3	3	3	Unique	4.12923	High	2	725.928	0	2.424e-06
FALSE	High	AFNNMLIVPPGSGIVHQVNLEYLAR	1xiTRAQ4plex [N-Term]	1	1	3	FBpp0081736	0	2896.56	0.968	1.277	115.7	112	147.7	3	3	3	Unique	8.84087	High	3	966.2	0	1.896e-14
FALSE	High	YAGIPALGFSPINNTPILLHDHDEFLK	2xiTRAQ4plex [N-Term; K27]	1	1	3	FBpp0083742	0	3280.76	1.367	1.665	37.3	51	62.1	3	3	3	Unique	8.20849	High	3	1094.26	0	9.755e-12
FALSE	High	VDEFSLLSQK	2xiTRAQ4plex [N-Term; K10]	1	1	3	FBpp0079472	0	1453.81	0.782	1.5	1669.2	1305.3	2503.4	3	3	3	Unique	3.90234	High	2	727.414	0	0.0002646
FALSE	High	KPTDSEFLEFYGLFK	3xiTRAQ4plex [N-Term; K1; K15]	1	1	3	FBpp0076634	0	2253.22	1.086	0.6	50.2	54.5	30.1	3	3	3	Unique	5.76709	High	3	751.747	0	9.279e-09
FALSE	High	HPGSFDIVHIK	2xiTRAQ4plex [N-Term; K11]	1	1	3	FBpp0312080	0	1537.87	0.702	1.21	202.5	142.1	245	3	3	3	Unique	5.03209	High	4	385.221	0	1.13e-05
FALSE	High	QITIKDFDHFINHR	2xiTRAQ4plex [N-Term; K5]	1	2	3	FBpp0082070	1	2072.13	2.264	1.815	32.9	74.5	59.7	3	3	3	Unique	3.20344	High	5	415.228	2.97e-05	0.003244
FALSE	High	KLYCIYVAIGQK	3xiTRAQ4plex [N-Term; K1; K12]; 1xMethylthio [C4]	1	1	3	FBpp0071794	1	1877.08	0.822	1.5	412.1	338.6	618.1	3	3	3	Unique	5.45415	High	2	939.046	0	3.547e-06
FALSE	High	HEDGSYNFSYLGEDGTHR	1xiTRAQ4plex [N-Term]	1	1	3	FBpp0078117	0	2227.98	1.218	1.022	58.8	71.6	60.1	2	3	3	Unique	4.79947	High	2	1114.48	0	1.862e-07
FALSE	High	KPDIDGFLVGGASLKPEFVDIINAR	3xiTRAQ4plex [N-Term; K1; K15]	1	2	3	FBpp0084948	0	3103.75	0.524	0.968	194.1	101.7	187.9	3	2	3	Unique	6.26335	High	2	1552.38	0	8.065e-11
FALSE	High	AFFSNDMLPAK	2xiTRAQ4plex [N-Term; K11]	1	1	3	FBpp0302579	0	1528.81	1.446	3.688	369.4	534	1362.5	3	3	3	Unique	4.7468	High	2	764.909	0	5.972e-06
FALSE	High	ITELEEHIESLIVK	2xiTRAQ4plex [N-Term; K14]	1	1	3	FBpp0076321	0	1941.11	1.742	1.849	240.4	418.8	444.5	3	3	3	Unique	7.2923	High	2	971.066	0	2.477e-08
FALSE	High	WGPRPTEVAYDAEGLPIFHPR	1xiTRAQ4plex [N-Term]	1	2	3	FBpp0082490	0	2552.32	1.189	0.992	63.6	75.6	63.1	3	3	3	Unique	8.46848	High	3	851.448	0	9.221e-13
FALSE	High	DIYSPDYFMK	2xiTRAQ4plex [N-Term; K10]	1	1	3	FBpp0081064	0	1566.78	0.788	1.311	1124.4	885.8	1473.9	3	3	3	Unique	4.30699	High	2	783.898	0	0.0001063
FALSE	High	ELTEQIHMLEHEVELAEEEER	1xiTRAQ4plex [N-Term]	1	4	3	FBpp0087027	0	2737.31	0.686	0.809	175.4	120.3	141.9	3	3	3	Unique	7.59164	High	3	913.111	0	8.499e-11
FALSE	High	VQDLVEATLK	2xiTRAQ4plex [N-Term; K10]	1	1	3	FBpp0084735	0	1403.83	0.716	1.83	533.8	382.2	976.7	3	3	3	Unique	4.57591	High	2	702.426	0	1.63e-05
FALSE	High	LKLLLPWLESR	2xiTRAQ4plex [N-Term; K2]	1	1	3	FBpp0089397	1	1656.05	1.041	1.416	58.4	60.8	82.7	3	3	3	Unique	4.42779	High	3	552.688	0	3.393e-06
FALSE	High	SFSTDLLVK	2xiTRAQ4plex [N-Term; K9]	1	2	3	FBpp0070871	0	1297.76	0.998	1.775	1709.8	1706.8	3034.8	3	3	3	Unique	4.32205	High	2	649.388	0	0.0004705
FALSE	High	TKEPEDAEFWHNVGLR	2xiTRAQ4plex [N-Term; K2]	1	1	3	FBpp0085095	1	2216.13	0.915	1.329	34.3	31.4	45.6	3	3	3	Unique	4.37641	High	3	739.378	0	0.0008976
FALSE	High	KVIISAPSADAPMFVCGVNLDAYKPDMK	4xiTRAQ4plex [N-Term; K1; K24; K28]; 1xMethylthio [C16]; 1xOxidation [M]	1	1	3	FBpp0073922	1	3618.89	1.465	1.799	14.4	21.1	25.9	2	2	2	Unique	8.68435	High	4	905.485	0	5.281e-11
FALSE	High	GIIQQDGLGFSGLNK	2xiTRAQ4plex [N-Term; K15]	1	2	3	FBpp0070129	0	1835.03	1.069	1.29	292.4	312.5	377.3	3	3	3	Unique	6.42147	High	3	612.349	0	9.218e-07
FALSE	High	LKVPPPIHQFSQTLDK	3xiTRAQ4plex [N-Term; K2; K16]	1	1	3	FBpp0070877	1	2280.34	0.548	1.375	351.1	192.3	482.8	3	3	3	Unique	5.88758	High	4	570.842	0	4.24e-06
FALSE	High	HTGSGILSMANAGANTNGSQFFICTVK	2xiTRAQ4plex [N-Term; K27]; 1xMethylthio [C24]	1	1	3	FBpp0074017	0	3060.49	0.662	1.48	37.3	24.7	55.2	3	3	3	Unique	11.6345	High	3	1020.84	0	2.979e-14
FALSE	High	TALLDSLSGEK	2xiTRAQ4plex [N-Term; K11]	2	20	3	FBpp0080455; FBpp0080457	0	1421.81	1.652	1.506	113	186.7	170.2	3	3	3	Not Unique	4.31953	High	2	711.41	0	5.252e-07
FALSE	High	KMLNQITSSLADTLFK	3xiTRAQ4plex [N-Term; K1; K16]	1	1	3	FBpp0311463	1	2242.28	0.908	0.965	373	338.6	359.8	3	2	3	Unique	7.44185	High	2	1121.65	0	4.075e-10
FALSE	High	ITQDGLLWGASK	2xiTRAQ4plex [N-Term; K12]	1	2	3	FBpp0079542	0	1576.89	0.589	1.14	845.6	497.8	964	3	3	3	Unique	5.60273	High	2	788.956	0	2.103e-06
FALSE	High	VPLTSALKAKILALTGQYGTGR	3xiTRAQ4plex [N-Term; K8; K10]	1	3	3	FBpp0072127	2	2690.63	1.525	1.584	94.8	144.6	150.2	3	3	3	Unique	3.56949	High	3	897.549	0	4.285e-07
FALSE	High	GHLDNISNNMFIGATNYENNEMNNIK	2xiTRAQ4plex [N-Term; K26]	1	1	3	FBpp0081002	0	3255.54	1.099	2.333	19.2	21.1	44.8	3	3	3	Unique	11.8428	High	4	814.645	0	9.239e-13
FALSE	High	YTQHGEPQEVLQLVEDK	2xiTRAQ4plex [N-Term; K17]	1	1	3	FBpp0308976	0	2301.2	0.818	1.652	136.6	111.7	225.6	3	3	3	Unique	8.49881	High	3	767.74	0	2.119e-12
FALSE	High	MHLIDHIYDNMAIDEATIK	2xiTRAQ4plex [N-Term; K19]	1	1	3	FBpp0304506	0	2531.29	1.1	1.441	174.6	192.1	251.6	3	3	3	Unique	9.08857	High	3	844.44	0	1.104e-09
FALSE	High	IELPTSVNDFGSK	2xiTRAQ4plex [N-Term; K13]	1	16	3	FBpp0309655	0	1694.92	0.683	1.169	1360.4	928.9	1589.9	3	3	3	Unique	5.08962	High	2	847.97	0	3.009e-07
FALSE	High	SYGLDTTFYHSAHK	2xiTRAQ4plex [N-Term; K14]	1	1	3	FBpp0311463	0	1914.96	1.168	1.42	108.2	126.4	153.6	3	3	3	Unique	5.88933	High	2	957.976	0	1.253e-08
FALSE	High	ALLNNSHYYHMAHSGDLEK	2xiTRAQ4plex [N-Term; K19]	1	1	3	FBpp0074906	0	2488.23	0.925	1.611	33.2	30.7	53.5	3	3	3	Unique	6.46633	High	3	830.081	0	5.849e-13
FALSE	High	FSADDDNPNSIFISGK	2xiTRAQ4plex [N-Term; K16]	1	1	3	FBpp0309290	0	2015	0.758	1.325	420.3	318.5	557.1	3	3	3	Unique	7.60573	High	2	1008.01	0	9.004e-10
FALSE	High	IFTPILHQIEK	2xiTRAQ4plex [N-Term; K11]	1	2	3	FBpp0074517	0	1626.98	0.634	1.523	346.6	219.6	527.7	3	3	3	Unique	5.17385	High	3	543.001	0	9.188e-07
FALSE	High	LGYEHPVAIALDTK	2xiTRAQ4plex [N-Term; K14]	1	2	3	FBpp0083611	0	1815.03	1.036	1.664	868.9	900.1	1446.1	3	3	3	Unique	5.64869	High	3	605.682	0	1.23e-05
FALSE	High	KVTLIPGDGIGPEISAAVQK	3xiTRAQ4plex [N-Term; K1; K20]	1	2	3	FBpp0307649	1	2425.44	1.104	1.589	202.4	223.5	321.6	3	3	3	Unique	7.37897	High	3	809.154	0	1.345e-08
FALSE	High	FEKEFLQHIK	3xiTRAQ4plex [N-Term; K3; K10]	1	1	3	FBpp0071794	1	1751.02	2.031	2.252	31.8	64.6	71.6	3	3	3	Unique	4.13853	High	3	584.338	0	8.578e-05
FALSE	High	IVAALDSIK	2xiTRAQ4plex [N-Term; K9]	1	1	3	FBpp0303562	0	1217.77	0.393	1.064	1657	651	1763.2	3	3	3	Unique	4.12347	High	2	609.394	0	0.0017
FALSE	High	EDNATLTAQQVIDHVAK	2xiTRAQ4plex [N-Term; K17]	1	1	3	FBpp0082094	0	2141.14	1.162	0.819	356.7	414.6	292	3	3	3	Unique	8.21938	High	3	714.389	0	8.914e-11
FALSE	High	GDLIAYLK	2xiTRAQ4plex [N-Term; K8]	1	1	3	FBpp0311164	0	1180.72	0.74	1.449	332.2	245.9	481.5	3	3	3	Unique	3.58606	High	2	590.861	0	0.0002636
FALSE	High	SANIMSDVQAGLK	2xiTRAQ4plex [N-Term; K13]	1	1	3	FBpp0304375	0	1621.88	0.806	1.012	1376.2	1109.8	1393.3	3	3	3	Unique	5.89145	High	2	811.449	0	5.365e-08
FALSE	High	TILNLMTSSPK	2xiTRAQ4plex [N-Term; K11]	3	3	3	FBpp0289824; FBpp0289825; FBpp0309030	0	1492.86	0.56	2.038	1174.6	658.1	2393.4	3	3	3	Not Unique	4.7861	High	2	746.941	0	7.06e-05
FALSE	High	VQPSHGCCYIPYGGEELAYK	2xiTRAQ4plex [N-Term; K20]; 2xMethylthio [C7; C8]	1	1	3	FBpp0071470	0	2594.18	0.774	1.274	102.6	79.4	130.7	3	3	3	Unique	7.29108	High	3	865.401	0	6.382e-09
FALSE	High	LLKTIFAQLK	3xiTRAQ4plex [N-Term; K3; K10]	1	1	3	FBpp0100050	1	1607.06	1.172	1.796	1326.9	1554.8	2382.6	3	3	3	Unique	5.40626	High	3	536.363	0	1.381e-06
FALSE	High	LDLAGRDLTDYLMKILTER	2xiTRAQ4plex [N-Term; K14]	3	6	3	FBpp0071448; FBpp0070787; FBpp0306215	2	2524.4	2.508	1.798	69.9	175.3	125.7	3	3	3	Not Unique	5.20021	High	3	842.144	0	2.378e-06
FALSE	High	AQVTLASILK	2xiTRAQ4plex [N-Term; K10]	1	1	3	FBpp0099919	0	1331.85	0.979	1.383	2020.4	1977.9	2793.7	3	3	3	Unique	4.94704	High	2	666.433	0	0.0001364
FALSE	High	LLGAYLHEVGKL	2xiTRAQ4plex [N-Term; K11]	1	2	3	FBpp0085374	1	1600.97	1.057	1.35	226.1	239	305.2	3	3	3	Unique	4.49998	High	3	534.329	0	2.092e-06
FALSE	High	VIYGLGEFNDMVHANK	2xiTRAQ4plex [N-Term; K16]	1	3	3	FBpp0310697	0	2095.09	0.65	1.294	541.5	352.2	700.9	3	3	3	Unique	8.1568	High	3	699.036	0	3.6e-12
FALSE	High	QLPSKFEEEVTITHER	2xiTRAQ4plex [N-Term; K5]	1	2	3	FBpp0308239	1	2231.19	1.257	0.933	201.9	253.7	188.4	3	3	3	Unique	5.93385	High	2	1116.1	0	5.995e-09
FALSE	High	GHAAPILYAAWAEAGLFPIADLNNLRK	2xiTRAQ4plex [N-Term; K27]	1	2	3	FBpp0081370	1	3180.76	0.923	1.641	32.6	30.1	53.5	3	2	3	Unique	9.64625	High	3	1060.93	0	5.585e-17
FALSE	High	VQNIAGVAVAHINGFISELRR	1xiTRAQ4plex [N-Term]	3	7	3	FBpp0290753; FBpp0078680; FBpp0078678	1	2408.36	0.395	0.999	77.3	30.5	77.2	3	3	3	Not Unique	6.7554	High	4	602.848	0	8.454e-12
FALSE	High	HYIELHPDDFPVK	2xiTRAQ4plex [N-Term; K13]	1	1	3	FBpp0077303	0	1898.01	1.172	1.844	119.3	139.8	220	3	3	3	Unique	4.80275	High	2	949.5	0	0.0001211
FALSE	High	KPATNSCQHNCGEVYEPVCAK	3xiTRAQ4plex [N-Term; K1; K21]; 3xMethylthio [C7; C11; C19]	1	2	3	FBpp0081403	0	2848.27	0.456	1.016	56.8	25.9	57.7	3	3	3	Unique	6.43793	High	3	950.102	0	1.321e-08
FALSE	High	ALIGHFQIAQVPHR	1xiTRAQ4plex [N-Term]	1	1	3	FBpp0071406	0	1730.99	0.63	1.072	76.7	48.3	82.2	3	3	3	Unique	5.20377	High	3	577.672	0	3.033e-10
FALSE	High	EMPLGSTPYQAYSDFLSKPTPR	2xiTRAQ4plex [N-Term; K18]	1	1	3	FBpp0311561	0	2773.41	0.887	1.306	560	496.6	731.1	3	3	3	Unique	8.05241	High	3	925.149	0	3.025e-12
FALSE	High	LVQAFQYTDK	2xiTRAQ4plex [N-Term; K10]	1	1	3	FBpp0311371	0	1500.83	0.59	1.756	959.8	566.3	1685.3	3	3	3	Unique	4.66568	High	2	750.924	0	0.0002887
FALSE	High	EMPLGSTPYQAYSDFLSKPTPR	2xiTRAQ4plex [N-Term; K18]; 1xOxidation [M2]	1	1	3	FBpp0311561	0	2789.41	1.402	1.091	94.2	132.1	102.8	3	3	3	Unique	8.19869	High	3	930.477	0	1.413e-11
FALSE	High	MNFMEIDEFYYELK	2xiTRAQ4plex [N-Term; K14]; 2xOxidation [M1; M4]	1	1	3	FBpp0077690	0	2192.02	1.21	1.081	491.8	595.3	531.8	3	3	3	Unique	5.82307	High	2	1096.52	0	1.081e-06
FALSE	High	HVVEQVHEEQER	1xiTRAQ4plex [N-Term]	1	2	3	FBpp0076321	0	1662.83	2.185	2.117	24.8	54.2	52.5	3	3	3	Unique	3.91114	High	3	554.949	0	6.151e-06
FALSE	High	QILTPTEVEQLQK	2xiTRAQ4plex [N-Term; K13]	1	1	3	FBpp0304375	0	1815.05	0.928	1.042	706.8	655.8	736.3	3	3	3	Unique	6.46528	High	3	605.69	0	3.111e-05
FALSE	High	RPAVDLAFHNLTYR	1xiTRAQ4plex [N-Term]	1	2	3	FBpp0077812	0	1816.99	0.864	1.336	74.2	64.1	99.1	3	2	3	Unique	4.75573	High	3	606.331	0	7.112e-07
FALSE	High	YVMLASEGKYDFPLDISEPHNAFPDR	2xiTRAQ4plex [N-Term; K9]; 1xOxidation [M3]	1	1	3	FBpp0072365	1	3315.62	3.787	1.322	65.6	248.4	86.7	3	3	3	Unique	7.99366	High	3	1105.89	0	1.224e-11
FALSE	High	EWTLDCK	2xiTRAQ4plex [N-Term; K7]; 1xMethylthio [C6]	1	1	3	FBpp0073650	0	1228.59	0.52	1.676	2070.1	1077.2	3468.8	3	3	3	Unique	2.56429	High	2	614.805	0.00415	0.1791
FALSE	High	LDHKFDLMYAK	3xiTRAQ4plex [N-Term; K4; K11]	1	3	3	FBpp0081062	1	1813	2.088	1.875	206.8	431.8	387.7	3	3	3	Unique	4.71848	High	2	906.999	0	0.0001288
FALSE	High	IAHCAETHSK	2xiTRAQ4plex [N-Term; K10]; 1xMethylthio [C4]	1	1	3	FBpp0084828	0	1430.71	0.34	1.049	275.4	93.7	289	3	3	3	Unique	5.36563	High	3	477.576	0	1.998e-07
FALSE	High	KQFGDAIYNFQSMQHQIATVATEIEAAR	2xiTRAQ4plex [N-Term; K1]	1	1	3	FBpp0074843	1	3455.76	3.404	2.826	10.9	37.1	30.8	2	2	2	Unique	11.0105	High	4	864.698	0	6.782e-11
FALSE	High	NYYDFYTYGKFEMYSQIQNFFSR	2xiTRAQ4plex [N-Term; K10]	1	1	3	FBpp0072365	1	3299.54	1.181	0.947	101.8	120.2	96.4	3	3	3	Unique	6.96852	High	3	1100.52	0	2.693e-09
FALSE	High	SLDEGDIELLK	2xiTRAQ4plex [N-Term; K11]	1	1	3	FBpp0088021	0	1519.85	0.838	1.203	719.5	603.1	865.5	3	3	3	Unique	5.19564	High	2	760.43	0	1.035e-05
FALSE	High	MHGVQYDAHDVLQNESLR	1xiTRAQ4plex [N-Term]	1	1	3	FBpp0073806	0	2256.09	0.768	1.515	461.3	354.2	698.8	3	3	3	Unique	6.97036	High	2	1128.56	0	4.241e-11
FALSE	High	IDYSDLSNIAPEHYTK	2xiTRAQ4plex [N-Term; K16]	1	5	3	FBpp0297541	0	2154.1	0.963	1.397	331.7	319.3	463.3	3	3	3	Unique	7.25624	High	2	1077.55	0	6.151e-09
FALSE	High	KIQGPGTVFAVGAGAGPWPIR	2xiTRAQ4plex [N-Term; K1]	1	1	3	FBpp0072531	1	2367.35	0.76	0.773	287.9	218.7	222.5	3	3	3	Unique	7.9159	High	3	789.793	0	2.823e-11
FALSE	High	RPSSNCDPYAVCNAIVR	1xiTRAQ4plex [N-Term]; 2xMethylthio [C6; C12]	1	1	3	FBpp0077773	0	2100.96	0.907	1.528	122	110.6	186.4	3	3	3	Unique	5.63077	High	3	700.996	0	1.541e-07
FALSE	High	NESYDIQGASHLLR	1xiTRAQ4plex [N-Term]	1	1	3	FBpp0303947	0	1746.89	0.946	1.396	259.1	245	361.6	3	3	3	Unique	6.22775	High	3	582.971	0	3.574e-09
FALSE	High	VLLEAMDELEVAFSHPHAK	2xiTRAQ4plex [N-Term; K19]	1	3	3	FBpp0087947	0	2424.28	0.768	1.988	74.1	56.9	147.3	2	2	3	Unique	10.0531	High	3	808.767	0	4.296e-15
FALSE	High	SFAPALWNK	2xiTRAQ4plex [N-Term; K9]	1	4	3	FBpp0307865	0	1321.75	0.379	1.445	1440.5	545.3	2081	3	3	3	Unique	4.06572	High	2	661.382	0	0.000988
FALSE	High	NGASYQDFVDFLKR	2xiTRAQ4plex [N-Term; K13]	1	1	3	FBpp0078905	1	1948.02	1.384	1.27	349.9	484.2	444.3	3	3	3	Unique	5.5651	High	3	650.015	0	7.511e-10
FALSE	High	GDLGIEIPAEK	2xiTRAQ4plex [N-Term; K11]	1	2	3	FBpp0083611	0	1429.81	0.876	1.429	1332.5	1167.3	1904.2	3	3	3	Unique	4.56854	High	2	715.416	0	3.008e-06
FALSE	High	TTLLHMLKDDK	3xiTRAQ4plex [N-Term; K8; K11]	1	1	3	FBpp0083606	1	1747.01	1.593	1.667	54.1	86.2	90.2	3	3	3	Unique	3.95616	High	3	583.003	0	3.893e-05
FALSE	High	RNINPVLLVNALALAIR	1xiTRAQ4plex [N-Term]	1	3	3	FBpp0075491	1	2004.26	0.746	1.46	12.6	9.4	18.4	2	2	3	Unique	7.29738	High	3	668.758	0	8.052e-10
FALSE	High	NLPLVQAAVQK	2xiTRAQ4plex [N-Term; K11]	1	1	3	FBpp0308406	0	1468.91	0.773	1.143	1823	1409.7	2084.6	3	3	3	Unique	5.0888	High	2	734.965	0	3.209e-05
FALSE	High	GKPVTADDLGVTGALAVLLK	3xiTRAQ4plex [N-Term; K2; K20]	1	3	3	FBpp0081741	0	2370.43	0.697	1.214	105.7	73.7	128.3	3	3	3	Unique	8.55866	High	3	790.82	0	2.234e-10
FALSE	High	FAAYFQQGDMESNGK	2xiTRAQ4plex [N-Term; K15]	1	1	3	FBpp0087762	0	1980.94	0.557	1.255	533.6	297.4	669.8	3	3	3	Unique	5.89149	High	2	990.979	0	1.104e-07
FALSE	High	VIDPFTVKPLDAELIIEHGK	3xiTRAQ4plex [N-Term; K8; K20]	1	2	3	FBpp0081370	0	2666.55	0.412	1.408	172.2	71	242.5	3	3	3	Unique	5.73901	High	3	889.528	0	4.064e-10
FALSE	High	EHNKDDMQTVVNTIFSHSQVAK	3xiTRAQ4plex [N-Term; K4; K22]	1	3	3	FBpp0087947	1	2960.53	0.741	2.454	10.8	8	26.5	2	1	3	Unique	6.44304	High	3	987.513	0	9.837e-10
FALSE	High	FGTQELCEQK	2xiTRAQ4plex [N-Term; K10]; 1xMethylthio [C7]	1	1	3	FBpp0077235	0	1516.74	0.646	1.581	274.7	177.4	434.4	3	3	3	Unique	4.87128	High	2	758.878	0	0.0001079
FALSE	High	YATLPNIMK	2xiTRAQ4plex [N-Term; K9]	1	1	3	FBpp0084901	0	1338.77	0.886	1.224	2404.3	2131.3	2942.8	3	3	3	Unique	4.00977	High	2	669.891	0.0002261	0.01127
FALSE	High	IAQELDYVNHHVR	1xiTRAQ4plex [N-Term]	1	1	3	FBpp0074937	0	1737.92	0.919	1.174	124.9	114.8	146.6	3	3	3	Unique	5.55262	High	2	869.453	0	1.88e-06
FALSE	High	LHFFMPGFAPLTAK	2xiTRAQ4plex [N-Term; K14]	1	2	3	FBpp0289838	0	1865.04	1.374	1.994	742.9	1021	1481.5	3	3	3	Unique	6.14612	High	3	622.353	0	1.479e-06
FALSE	High	FAELMSNEITQPVETIKK	3xiTRAQ4plex [N-Term; K17; K18]	1	2	3	FBpp0307371	1	2510.39	1.097	1.932	180.2	197.7	348.2	3	3	3	Unique	7.90577	High	3	837.471	0	1.544e-10
FALSE	High	KYNGIFDCVKK	4xiTRAQ4plex [N-Term; K1; K10; K11]; 1xMethylthio [C8]	1	1	3	FBpp0099889	2	1937.08	1.42	1.801	51.7	73.4	93.1	3	3	3	Unique	3.50997	High	3	646.361	0.0002014	0.00672
FALSE	High	LRPLKNEINAIAK	3xiTRAQ4plex [N-Term; K5; K13]	1	2	3	FBpp0307187	1	1912.21	1.109	1.419	48.7	54	69.1	3	3	3	Unique	2.70564	High	4	478.803	0.001418	0.05149
FALSE	High	IVPFRGEYLLLTK	2xiTRAQ4plex [N-Term; K13]	1	1	3	FBpp0309284	1	1837.12	1.071	1.257	298.7	319.9	375.5	3	3	3	Unique	4.18022	High	2	919.068	0	0.0008788
FALSE	High	SIVLLHACAHNPTGVDPTLEQWR	1xiTRAQ4plex [N-Term]; 1xMethylthio [C8]	1	2	3	FBpp0077536	0	2747.39	0.704	1.381	38.8	27.3	53.6	3	2	3	Unique	6.11681	High	3	916.475	0	6.612e-10
FALSE	High	YAEGPKPEEFPQFESLK	3xiTRAQ4plex [N-Term; K6; K17]	1	1	3	FBpp0099919	0	2428.28	0.874	1.281	701.7	613.4	899.1	3	3	3	Unique	6.54177	High	2	1214.65	0	1.825e-09
FALSE	High	LLFNNYEHDTHVNEHVTPNER	1xiTRAQ4plex [N-Term]	1	1	3	FBpp0310188	0	2722.31	1.395	1.142	16.2	22.6	18.5	3	3	3	Unique	5.16223	High	3	908.101	0	6.321e-08
FALSE	High	NPTDVWAFR	1xiTRAQ4plex [N-Term]	1	2	3	FBpp0084829	0	1249.64	0.751	15.201	386.1	290.1	5869.2	3	3	3	Unique	3.46831	High	2	625.328	0.0002014	0.006938
FALSE	High	VLYGDLHNNGHTFISYAHDPTSK	2xiTRAQ4plex [N-Term; K23]	1	1	3	FBpp0087744	0	2874.44	1.788	1.188	16	28.6	19	3	2	3	Unique	4.32496	High	3	958.812	0	6.374e-08
FALSE	High	LELADGYQPTLK	2xiTRAQ4plex [N-Term; K12]	1	2	3	FBpp0307371	0	1635.92	0.681	1.454	1074.5	731.7	1562.6	3	3	3	Unique	5.22158	High	2	818.467	0	2.32e-06
FALSE	High	MHVNEGMFVYALTMAVIHR	1xiTRAQ4plex [N-Term]; 3xOxidation [M1; M7; M14]	1	1	3	FBpp0077690	0	2411.18	1.051	0.795	3.9	4.1	3.1	2	2	1	Unique	5.09098	High	4	603.551	0	1.091e-08
FALSE	High	SNYNFEKPFLWLAR	2xiTRAQ4plex [N-Term; K7]	1	1	3	FBpp0309151	0	2073.12	0.764	1.224	1152.5	880.7	1411.2	3	3	3	Unique	6.26043	High	2	1037.07	0	1.374e-07
FALSE	High	SGLSQGNIDAQLSDTPFGSNK	2xiTRAQ4plex [N-Term; K21]	1	1	3	FBpp0311463	0	2424.22	1.516	1.178	121.5	184.2	143.1	2	2	2	Unique	8.53089	High	2	1212.63	0	1.638e-10
FALSE	High	CEELNLSGHFYR	1xiTRAQ4plex [N-Term]; 1xMethylthio [C1]	1	2	3	FBpp0078354	0	1657.76	0.691	1.518	486.2	336.2	738.2	3	3	3	Unique	6.36231	High	3	553.257	0	5.713e-08
FALSE	High	GHLASDLDPLGILTR	1xiTRAQ4plex [N-Term]	1	1	3	FBpp0075027	0	1721.97	1.377	1.726	149.8	206.3	258.6	3	3	3	Unique	5.5054	High	3	574.661	0	6.223e-07
FALSE	High	LAVYDSLDSDVVK	2xiTRAQ4plex [N-Term; K13]	1	1	3	FBpp0084906	0	1711.94	1.014	1.935	419.7	425.6	812.1	3	3	3	Unique	5.95343	High	2	856.476	0	3.145e-09
FALSE	High	MLTEELNLAK	2xiTRAQ4plex [N-Term; K10]	1	1	3	FBpp0074825	0	1449.82	0.606	1.002	1671.6	1013.1	1675	3	3	3	Unique	4.71308	High	2	725.42	0	0.001332
FALSE	High	AISQAYEVLSDADKR	2xiTRAQ4plex [N-Term; K14]	1	1	3	FBpp0082220	1	1954.05	1.032	1.321	578.1	596.7	763.4	3	3	3	Unique	6.96735	High	2	977.525	0	1.085e-08
FALSE	High	KFYGSLDKLYR	3xiTRAQ4plex [N-Term; K1; K8]	1	1	3	FBpp0088363	2	1822.06	1.025	1.167	160.3	164.3	187.1	3	3	3	Unique	3.54481	High	2	911.53	0	0.0002057
FALSE	High	YDEMVEAMK	2xiTRAQ4plex [N-Term; K9]	1	4	3	FBpp0082987	0	1403.68	0.846	1.132	1657.6	1403.1	1876.3	3	3	3	Unique	4.47169	High	2	702.346	0	0.001358
FALSE	High	NEPVKGEQSFTFTFPR	2xiTRAQ4plex [N-Term; K5]	1	1	3	FBpp0304506	1	2172.13	1.044	1.494	324.1	338.2	484.1	3	3	3	Unique	5.77433	High	2	1086.57	0	4.652e-10
FALSE	High	KPLLIAFSVLTNAPK	3xiTRAQ4plex [N-Term; K1; K15]	1	1	3	FBpp0311996	0	2044.29	1.447	1.742	89.1	128.9	155.2	3	3	3	Unique	6.49	High	3	682.105	0	4.756e-10
FALSE	High	INDGIYDFTSFIDKHPGGPFWIR	2xiTRAQ4plex [N-Term; K14]	1	1	3	FBpp0304264	1	2983.53	1.074	1.312	87.3	93.8	114.5	3	3	3	Unique	6.568	High	3	995.184	0	1.298e-08
FALSE	High	LNPYAEVLK	2xiTRAQ4plex [N-Term; K9]	1	1	3	FBpp0084617	0	1334.79	0.842	1.348	1944.2	1637.6	2621.7	3	3	3	Unique	3.43202	High	2	667.904	0	0.0005207
FALSE	High	FVYAAEKFDYEVFSK	3xiTRAQ4plex [N-Term; K7; K15]	1	1	3	FBpp0072365	1	2275.2	12.121	1.72	107.9	1307.9	185.6	3	3	3	Unique	7.65762	High	2	1138.11	0	2.835e-09
FALSE	High	ALNNFITLK	2xiTRAQ4plex [N-Term; K9]	1	2	3	FBpp0073538	0	1321.81	0.619	1.186	1903.5	1178.3	2258.2	3	3	3	Unique	4.55648	High	2	661.412	2.97e-05	0.001841
FALSE	High	YFAGWADK	2xiTRAQ4plex [N-Term; K8]	1	1	3	FBpp0079406	0	1245.65	0.729	1.072	758.3	552.7	813	3	3	3	Unique	3.58229	High	2	623.332	8.737e-05	0.005914
FALSE	High	ALGPDATNLSLVK	2xiTRAQ4plex [N-Term; K13]	1	2	3	FBpp0307371	0	1586.94	0.687	1.47	1180.5	811.5	1735	3	3	3	Unique	6.30585	High	2	793.977	0	7.105e-05
FALSE	High	DNVTWHHSESMVEAIESAK	2xiTRAQ4plex [N-Term; K19]; 1xOxidation [M11]	1	1	3	FBpp0079408	0	2474.19	0.74	0.78	12.3	9.1	9.6	3	2	2	Unique	2.92485	High	3	825.394	0	0.000361
FALSE	High	LVEEIFQHEDKDK	3xiTRAQ4plex [N-Term; K11; K13]	1	2	3	FBpp0297155	1	2062.12	0.577	1.22	121.1	69.9	147.7	3	3	3	Unique	5.91045	High	2	1031.56	0	1.426e-07
FALSE	High	AEEHKEAFTALVR	2xiTRAQ4plex [N-Term; K5]	1	1	3	FBpp0071329	1	1788.98	1.134	1.081	163.2	185.1	176.5	3	3	3	Unique	5.3963	High	2	894.99	0	1.473e-06
FALSE	High	NVIIEQSWGSPK	2xiTRAQ4plex [N-Term; K12]	2	2	3	FBpp0078744; FBpp0073291	0	1645.92	0.879	1.516	694.1	610.3	1052.2	3	3	3	Not Unique	5.64557	High	2	823.467	0	1.765e-06
FALSE	High	LLEHELEGFGIR	1xiTRAQ4plex [N-Term]	1	1	3	FBpp0087084	0	1556.86	0.695	1.169	67.3	46.8	78.7	3	3	3	Unique	4.03063	High	3	519.623	0	8.977e-06
FALSE	High	NVSTLRDYYFALANTVKDNMVGR	2xiTRAQ4plex [N-Term; K17]	1	1	3	FBpp0077501	2	2935.53	0.66	0.902	211.7	139.7	190.9	3	3	3	Unique	4.98661	High	3	979.187	0	1.14e-08
FALSE	High	LWESYKLGALLPK	3xiTRAQ4plex [N-Term; K6; K13]	1	1	3	FBpp0072365	1	1950.18	0.845	1.056	1178.3	996	1244.1	3	3	3	Unique	5.3882	High	2	975.6	0	2.238e-06
FALSE	High	ESIFNPKPPSPEDFMR	2xiTRAQ4plex [N-Term; K7]	1	1	3	FBpp0289134	0	2179.11	0.931	1.167	584	543.6	681.5	3	3	3	Unique	5.00235	High	2	1090.06	0	1.371e-07
FALSE	High	TIEMDGLLWGASK	2xiTRAQ4plex [N-Term; K13]	1	1	3	FBpp0305165	0	1708.92	0.749	1.122	595.2	446	668.1	3	3	3	Unique	6.397	High	2	854.97	0	3.629e-07
FALSE	High	IYGIDINPDKFELAK	3xiTRAQ4plex [N-Term; K10; K15]	1	1	3	FBpp0081767	1	2168.23	0.256	1.575	774.4	198	1220	3	3	3	Unique	6.98572	High	2	1084.62	0	2.34e-09
FALSE	High	LDQGLTTIVNDKPIAK	3xiTRAQ4plex [N-Term; K12; K16]	1	2	3	FBpp0075495	0	2158.28	1.062	1.452	363.9	386.3	528.3	3	3	3	Unique	7.73765	High	2	1079.65	0	8.339e-10
FALSE	High	ACTGCPEKPQLCQQLISDIRNLQQK	3xiTRAQ4plex [N-Term; K8; K25]; 3xMethylthio [C2; C5; C12]	1	1	3	FBpp0075826	1	3384.68	1.055	1.702	45.6	48.1	77.6	3	3	3	Unique	6.8299	High	3	1128.9	0	1.492e-08
FALSE	High	LKEEAAATTAAAAAATTTSA	2xiTRAQ4plex [N-Term; K2]	1	1	3	FBpp0081822	1	2109.13	0.957	1.079	57.9	55.4	62.5	3	3	3	Unique	5.7197	High	3	703.718	0	3.234e-05
FALSE	High	QVVQHHSQVIYTR	1xiTRAQ4plex [N-Term]	1	1	3	FBpp0081845	0	1738.95	0.681	1.319	74.9	51	98.8	3	3	3	Unique	5.13515	High	3	580.321	0	1.009e-07
FALSE	High	RPLSAYMLWLNETR	1xiTRAQ4plex [N-Term]	1	1	3	FBpp0309731	0	1894.01	0.816	1.005	166.1	135.5	166.9	3	3	3	Unique	6.07357	High	2	947.516	0	4.542e-07
FALSE	High	YSTGPIVWGEPGTNGQHAFYQLIHQGTR	1xiTRAQ4plex [N-Term]	1	1	3	FBpp0087762	0	3258.62	0.833	1.46	105	87.5	153.3	2	2	2	Unique	7.91453	High	3	1086.89	0	3.365e-12
FALSE	High	INEAVAGNYYPITTK	2xiTRAQ4plex [N-Term; K15]	1	2	3	FBpp0079621	0	1942.05	0.824	1.162	379.1	312.5	440.7	3	3	3	Unique	6.3747	High	2	971.537	0	2.169e-08
FALSE	High	YELAIGLNK	2xiTRAQ4plex [N-Term; K9]	1	1	3	FBpp0070150	0	1308.78	1.101	1.515	1113.5	1226.4	1687	3	3	3	Unique	3.85872	High	2	654.895	8.737e-05	0.005423
FALSE	High	DEYTLEQIMK	2xiTRAQ4plex [N-Term; K10]	2	2	3	FBpp0080659; FBpp0311123	0	1557.81	0.609	1.341	483.3	294.1	648	3	3	3	Not Unique	5.39022	High	2	779.412	0	0.0001652
FALSE	High	INEHQTAHFEAR	1xiTRAQ4plex [N-Term]	1	13	3	FBpp0304920	0	1596.8	0.751	1.275	144.3	108.4	184	3	3	3	Unique	3.55633	High	3	532.935	0	0.001707
FALSE	High	ILVDEEHLTWEK	2xiTRAQ4plex [N-Term; K12]	1	1	3	FBpp0077501	0	1799.98	0.606	1.004	958.3	581.2	962	3	3	3	Unique	6.19182	High	2	900.497	0	4.952e-06
FALSE	High	DSDLENFDQQFFGVHQK	2xiTRAQ4plex [N-Term; K17]	1	2	3	FBpp0307371	0	2342.13	0.59	1.826	142.8	84.3	260.8	3	3	3	Unique	8.70442	High	3	781.383	0	3.866e-14
FALSE	High	IVDITHALFQTNK	2xiTRAQ4plex [N-Term; K13]	1	1	3	FBpp0078500	0	1788.03	0.822	1.195	543.9	447.1	649.8	3	3	3	Unique	6.04306	High	2	894.519	0	8.65e-08
FALSE	High	DDFQHELNEYGYDFVGDKPVVLAR	2xiTRAQ4plex [N-Term; K18]	1	1	3	FBpp0087164	0	3114.54	0.969	1.736	95.5	92.5	165.8	3	3	2	Unique	7.20062	High	2	1557.79	0	4.454e-09
FALSE	High	KLLTMAGIEDCYTSAR	2xiTRAQ4plex [N-Term; K1]; 1xMethylthio [C11]	1	1	3	FBpp0311561	1	2106.06	0.85	1.919	407.1	346.2	781.2	3	3	3	Unique	7.59311	High	3	702.696	0	2.065e-10
FALSE	High	QISRPDQLEYVLIK	2xiTRAQ4plex [N-Term; K14]	1	5	3	FBpp0074812	0	1990.16	0.522	1.017	918.1	479.4	933.8	3	3	3	Unique	4.98494	High	2	995.584	0	2.663e-05
FALSE	High	AQGNVNGIQGEYFLPGEDGK	2xiTRAQ4plex [N-Term; K20]	1	1	3	FBpp0310099	0	2381.2	1.464	0.638	274.5	401.8	175.1	3	3	3	Unique	7.04986	High	2	1191.11	0	5.172e-09
FALSE	High	VTGGLHLINPSELTEK	2xiTRAQ4plex [N-Term; K16]	1	1	3	FBpp0089041	0	1996.13	0.834	1.2	528	440.3	633.7	3	3	3	Unique	7.17928	High	2	998.575	0	7.541e-08
FALSE	High	LGVPAINVNDSVTK	2xiTRAQ4plex [N-Term; K14]	1	2	3	FBpp0073847	0	1714.99	0.648	1.043	1025.5	664.6	1069.6	3	3	3	Unique	5.63106	High	2	858.007	0	1.649e-07
FALSE	High	GIYGYGFEKPSAIQQR	2xiTRAQ4plex [N-Term; K9]	1	1	3	FBpp0078807	0	2102.13	1.378	1.657	309	425.8	511.9	3	3	3	Unique	6.5912	High	2	1051.58	0	5.518e-10
FALSE	High	LVPVGYGINK	2xiTRAQ4plex [N-Term; K10]	1	1	3	FBpp0305165	0	1347.82	0.69	1.421	2000.7	1379.7	2842.4	3	3	3	Unique	3.34014	High	3	449.95	0	0.0002516
FALSE	High	QSMGFPFDR	1xiTRAQ4plex [N-Term]	1	1	3	FBpp0087744	0	1228.59	1.533	1.151	1664.2	2551.4	1915.5	3	3	3	Unique	3.83142	High	2	614.803	2.97e-05	0.002768
FALSE	High	LVEAGILNVK	2xiTRAQ4plex [N-Term; K10]	1	1	3	FBpp0074019	0	1343.85	0.835	1.147	674.7	563.1	773.8	3	3	3	Unique	4.82613	High	2	672.432	0	0.0002066
FALSE	High	ESNYHLLESVQESLER	1xiTRAQ4plex [N-Term]	1	2	3	FBpp0088990	0	2077.03	0.651	1.041	368.6	239.8	383.8	3	3	3	Unique	6.46889	High	2	1039.02	0	1.711e-09
FALSE	High	IIPMLDR	1xiTRAQ4plex [N-Term]	1	1	3	FBpp0075609	0	1001.59	0.723	1.475	1498.7	1084.3	2210.4	3	3	3	Unique	2.74094	High	2	501.303	0.001287	0.04889
FALSE	High	TNRPLFLGGHVAFQR	1xiTRAQ4plex [N-Term]	1	1	3	FBpp0076722	0	1857.04	0.788	0.817	89.8	70.8	73.4	3	2	2	Unique	3.45079	High	2	929.013	0	0.0003474
FALSE	High	RPFDPTAHDLDASFR	1xiTRAQ4plex [N-Term]	1	1	3	FBpp0086691	0	1888.94	0.987	1.267	44.5	43.9	56.4	3	3	3	Unique	3.60998	High	3	630.314	2.97e-05	0.002408
FALSE	High	LKHYGAGWLSMANAGK	3xiTRAQ4plex [N-Term; K2; K16]	1	1	3	FBpp0311613	1	2136.17	0.984	1.434	116.6	114.7	167.2	3	3	3	Unique	6.44112	High	2	1068.58	0	8.287e-09
FALSE	High	SYPYEAIDDSCHFNK	2xiTRAQ4plex [N-Term; K15]; 1xMethylthio [C11]	1	4	3	FBpp0086719	0	2122.95	0.913	1.411	389.4	355.5	549.3	3	3	3	Unique	8.02675	High	3	708.32	0	1.183e-10
FALSE	High	YAFLGPLETAHLNAEGMANYFER	1xiTRAQ4plex [N-Term]	1	1	3	FBpp0074019	0	2758.34	0.869	1.04	275.7	239.6	286.8	3	3	3	Unique	7.1579	High	3	920.124	0	1.822e-08
FALSE	High	ADIGEVFAK	2xiTRAQ4plex [N-Term; K9]	1	3	3	FBpp0072932	0	1237.7	0.839	1.262	218.1	183	275.2	3	3	3	Unique	3.83615	High	2	619.358	0	0.0001208
FALSE	High	AIVGASLAEILAKR	2xiTRAQ4plex [N-Term; K13]	1	1	3	FBpp0311573	1	1700.07	5.79	2.78	86.5	500.8	240.5	3	3	3	Unique	6.31999	High	3	567.363	0	1.893e-10
FALSE	High	AMVGIVAGGGR	1xiTRAQ4plex [N-Term]	1	1	3	FBpp0072801	0	1131.64	0.911	1.302	418.1	380.9	544.3	3	3	3	Unique	3.8692	High	2	566.326	0	6.581e-05
FALSE	High	DGQVVGIGAGQQSR	1xiTRAQ4plex [N-Term]	1	1	3	FBpp0084087	0	1515.8	0.607	1.013	185.9	112.8	188.4	3	3	3	Unique	4.13842	High	3	505.939	0	1.881e-05
FALSE	High	MPVELEAILHK	2xiTRAQ4plex [N-Term; K11]	1	2	3	FBpp0291743	0	1567.91	0.657	1.146	229.5	150.7	263	3	3	3	Unique	6.38675	High	3	523.311	0	2.951e-08
FALSE	High	DTLYEGVNGLLEASAK	2xiTRAQ4plex [N-Term; K16]	1	2	3	FBpp0075764	0	1968.05	0.967	1.24	406.2	392.9	503.8	3	3	3	Unique	7.21987	High	2	984.537	0	5.423e-09
FALSE	High	KDLYANIVMSGGTTMYPGIADR	2xiTRAQ4plex [N-Term; K1]; 1xOxidation [M]	1	2	3	FBpp0071448	1	2677.36	2.004	1.347	82.9	166.1	111.7	3	3	3	Unique	8.81568	High	3	893.127	0	1.556e-11
FALSE	High	FYFEESYYTHYDMYMK	2xiTRAQ4plex [N-Term; K16]	1	1	3	FBpp0077690	0	2505.1	0.465	0.902	424.4	197.4	382.6	3	3	3	Unique	7.6953	High	3	835.71	0	6.805e-10
FALSE	High	LSEASQAADESER	1xiTRAQ4plex [N-Term]	3	13	3	FBpp0089024; FBpp0088899; FBpp0291171	0	1536.73	1.577	1.333	126.6	199.6	168.8	3	3	3	Not Unique	5.84379	High	2	768.866	0	1.732e-09
FALSE	High	ITVPTAVNLSPISGVPEEHIR	1xiTRAQ4plex [N-Term]	1	1	3	FBpp0074481	0	2373.33	1.201	1.711	240.1	288.3	410.9	3	3	3	Unique	7.72637	High	3	791.787	0	4.999e-07
FALSE	High	TVEINNTDAEGR	1xiTRAQ4plex [N-Term]	1	2	3	FBpp0310520	0	1462.73	1.056	1.234	75.3	79.5	92.9	3	3	3	Unique	4.16217	High	2	731.866	0	4.763e-07
FALSE	High	AGAGSATLSMAYAGAR	1xiTRAQ4plex [N-Term]	1	1	3	FBpp0082985	0	1598.81	0.969	1.671	91.6	88.8	153.1	2	3	3	Unique	6.19945	High	2	799.91	0	1.497e-09
FALSE	High	IELEPFLHLR	1xiTRAQ4plex [N-Term]	1	1	3	FBpp0071743	0	1410.82	0.976	1.42	188.2	183.6	267.2	3	3	3	Unique	5.08738	High	3	470.948	0	2.164e-06
FALSE	High	QVGSIFDVSHMLQSR	1xiTRAQ4plex [N-Term]	1	1	3	FBpp0079697	0	1847.96	0.766	1.334	269.7	206.6	359.9	3	3	3	Unique	6.59205	High	3	616.659	0	1.753e-09
FALSE	High	DWLPEPLKPVPWQSETR	2xiTRAQ4plex [N-Term; K8]	1	1	3	FBpp0079331	0	2366.27	1.067	1.089	431.9	461	470.3	3	3	3	Unique	5.19903	High	2	1183.65	0	1.403e-07
FALSE	High	INWLPVWEEQEHVR	1xiTRAQ4plex [N-Term]	1	1	3	FBpp0311771	0	1979.03	0.73	1.112	262.1	191.3	291.4	3	3	3	Unique	6.1248	High	3	660.349	0	2.891e-08
FALSE	High	ANYLASPLLVIAYAIAGR	1xiTRAQ4plex [N-Term]	2	2	3	FBpp0083720; FBpp0081736	0	2020.17	0.748	1.717	228.4	170.8	392.1	3	3	3	Not Unique	6.25846	High	2	1010.6	0	2.686e-09
FALSE	High	VLIDQYHIYLLK	2xiTRAQ4plex [N-Term; K12]	1	2	3	FBpp0086370	0	1806.08	0.968	1.288	426.8	413.1	549.6	3	3	3	Unique	6.57141	High	2	903.546	0	5.032e-07
FALSE	High	WNNWGGSLSIGHPFAATGVR	1xiTRAQ4plex [N-Term]	1	1	3	FBpp0072135	0	2271.15	0.595	1.253	273.7	162.9	342.9	3	3	3	Unique	7.59412	High	3	757.724	0	8.017e-09
FALSE	High	NVVYVGSFSGIGWQMMMQLMQK	2xiTRAQ4plex [N-Term; K22]	1	1	3	FBpp0079408	0	2822.41	0.566	0.828	24.4	13.8	20.2	3	2	3	Unique	6.60528	High	3	941.479	0	1.845e-06
FALSE	High	EVIELPLLNPELFLR	1xiTRAQ4plex [N-Term]	1	1	3	FBpp0293948	0	1939.14	0.875	1.386	508.4	444.6	704.5	3	3	3	Unique	5.09825	High	3	647.053	0	1.628e-05
FALSE	High	NFDGVVNSVETFLETGIK	2xiTRAQ4plex [N-Term; K18]	1	1	3	FBpp0078470	0	2257.2	0.7	1.279	54.4	38.1	69.6	3	3	3	Unique	6.74117	High	3	753.073	0	7.719e-08
FALSE	High	NYAFYAFGTDHQEPELPTIEK	2xiTRAQ4plex [N-Term; K21]	1	4	3	FBpp0303747	0	2758.36	0.907	1.022	199.3	180.8	203.7	3	3	3	Unique	5.60434	High	3	920.133	0	6.693e-08
FALSE	High	FQTEVYELLSQIESYNK	2xiTRAQ4plex [N-Term; K17]	1	1	3	FBpp0076321	0	2379.23	0.755	1.019	331.4	250.2	337.7	3	3	3	Unique	6.26098	High	2	1190.12	0	1.749e-07
FALSE	High	DVFFLTTQSIVQLVQR	1xiTRAQ4plex [N-Term]	1	3	3	FBpp0087947	0	2038.15	0.445	1.508	62.2	27.7	93.8	2	2	2	Unique	5.54749	High	2	1019.58	0	7.804e-10
FALSE	High	TTPVEAALAWLVTK	2xiTRAQ4plex [N-Term; K14]	1	1	3	FBpp0079697	0	1788.05	0.435	1.085	166.8	72.6	180.9	3	3	3	Unique	5.53614	High	2	894.532	0	9.635e-08
FALSE	High	ISFEVFLPIYQAISK	2xiTRAQ4plex [N-Term; K15]	1	2	3	FBpp0300803	0	2043.18	0.973	1.524	22.5	21.9	34.3	3	3	3	Unique	3.97995	High	3	681.736	0	7.01e-07
FALSE	High	AQLPEFDEYVSHLTAK	2xiTRAQ4plex [N-Term; K16]	1	2	3	FBpp0087745	0	2136.12	1.087	1.125	378.9	411.7	426.2	3	3	3	Unique	6.79344	High	3	712.715	0	2.842e-12
FALSE	High	YNFENFQVSNSNNAHVAVNGWSDVGTNSLTSELR	1xiTRAQ4plex [N-Term]	1	1	3	FBpp0311463	0	3914.85	1.573	1.18	15	23.6	17.7	2	3	2	Unique	7.49826	High	3	1305.62	0	1.512e-10
FALSE	High	SITPMGGFPHYGEVNNDFVMIK	2xiTRAQ4plex [N-Term; K22]; 1xOxidation [M]	1	1	3	FBpp0081822	0	2757.36	1.057	1.21	132.6	140.1	160.5	3	3	3	Unique	7.63096	High	3	919.798	0	1.162e-08
FALSE	High	AAQGSALATEEVR	1xiTRAQ4plex [N-Term]	1	2	3	FBpp0086641	0	1446.77	1.212	1.204	230.6	279.5	277.7	3	3	3	Unique	5.82789	High	2	723.886	0	2.619e-07
FALSE	High	DITITAYSPLGSPNRPWAK	2xiTRAQ4plex [N-Term; K19]	1	4	3	FBpp0075870	0	2375.3	0.899	1.175	322.1	289.7	378.5	3	3	3	Unique	6.61288	High	2	1188.16	0	3.819e-09
FALSE	High	SITLIDR	1xiTRAQ4plex [N-Term]	1	1	3	FBpp0311463	0	961.58	1.124	0.987	365.6	411.1	360.7	3	3	3	Unique	3.41968	High	2	481.296	0.0008492	0.02592
FALSE	High	GDLLFLTNYKEEPVR	2xiTRAQ4plex [N-Term; K10]	1	1	3	FBpp0081185	1	2082.15	1.405	1.541	239.1	336	368.5	3	3	3	Unique	6.15666	High	3	694.721	0	1.998e-08
FALSE	High	AILIEDEGEQR	1xiTRAQ4plex [N-Term]	1	3	3	FBpp0087947	0	1416.75	0.86	1.598	186	160	297.2	3	3	3	Unique	4.27065	High	2	708.881	0	1.242e-05
FALSE	High	VLVTHPEVPQEGIDLLK	2xiTRAQ4plex [N-Term; K17]	1	3	3	FBpp0292071	0	2175.26	0.572	1.105	331.4	189.7	366.3	3	3	3	Unique	6.50569	High	2	1088.14	0	7.077e-08
FALSE	High	VAVVTGAGAGLGR	1xiTRAQ4plex [N-Term]	1	1	3	FBpp0073988	0	1271.76	0.948	1.459	230.3	218.3	336	3	3	3	Unique	3.96128	High	2	636.383	0	2.154e-07
FALSE	High	GSFQHTGDNLLALVR	1xiTRAQ4plex [N-Term]	1	2	3	FBpp0300747	0	1771.96	1.174	1.448	205.5	241.3	297.5	3	3	3	Unique	6.09642	High	3	591.326	0	2.007e-09
FALSE	High	LLEIAQVPPEHVDDFK	2xiTRAQ4plex [N-Term; K16]	1	4	3	FBpp0099884	0	2138.17	0.754	1.211	386.8	291.7	468.6	3	3	3	Unique	5.79388	High	3	713.401	0	7.037e-09
FALSE	High	ELIIGDR	1xiTRAQ4plex [N-Term]	1	1	3	FBpp0071794	0	959.564	0.926	1.441	295	273.2	425.2	3	3	3	Unique	2.50936	High	2	480.285	0.0008987	0.02742
FALSE	High	TIAMDGTEGLVR	1xiTRAQ4plex [N-Term]	1	2	3	FBpp0305828	0	1406.74	0.888	1.58	227.6	202	359.7	3	3	3	Unique	4.25409	High	2	703.879	0	3.587e-07
FALSE	High	AGEWDTQTQTEIR	1xiTRAQ4plex [N-Term]	1	1	3	FBpp0311172	0	1678.82	0.943	1.069	128.8	121.5	137.7	3	3	3	Unique	4.66198	High	2	839.911	0	8.248e-08
FALSE	High	ELENELDGEQR	1xiTRAQ4plex [N-Term]	2	20	3	FBpp0080455; FBpp0080457	0	1475.71	1.703	1.533	448.4	763.6	687.2	3	3	3	Not Unique	4.97086	High	2	738.361	0	2.366e-05
FALSE	High	IAHLLGLSVTDMTR	1xiTRAQ4plex [N-Term]	1	7	3	FBpp0099896	0	1670.94	0.888	1.372	85.2	75.7	116.9	3	3	3	Unique	4.69153	High	3	557.654	0	7.834e-07
FALSE	High	GNIGQTNYGLANSAMER	1xiTRAQ4plex [N-Term]	1	2	3	FBpp0307371	0	1939.94	0.724	1.713	394.4	285.6	675.8	3	3	3	Unique	6.6669	High	2	970.48	0	4.684e-09
FALSE	High	QYTVALVVPNQNHLEELAQK	2xiTRAQ4plex [N-Term; K20]	1	4	3	FBpp0305216	0	2582.42	1.263	1.467	95.3	120.4	139.8	3	3	3	Unique	8.52941	High	3	861.481	0	7.285e-12
FALSE	High	IPDRPFYISLVR	1xiTRAQ4plex [N-Term]	1	1	3	FBpp0080968	0	1619.94	0.594	1.395	395.7	235.1	552	3	3	3	Unique	3.68277	High	3	540.654	0	2.491e-05
FALSE	High	TALTHYLEITAIPR	1xiTRAQ4plex [N-Term]	1	2	3	FBpp0303666	0	1742.99	0.901	1.28	296.2	266.9	379.1	3	3	3	Unique	5.80845	High	3	581.67	0	5.344e-08
FALSE	High	LINMIVEDGAHVSK	2xiTRAQ4plex [N-Term; K14]	1	3	3	FBpp0087947	0	1814.01	0.737	1.716	295.2	217.7	506.5	3	3	3	Unique	7.03278	High	3	605.343	0	1.053e-10
FALSE	High	DGVILGADTR	1xiTRAQ4plex [N-Term]	1	2	3	FBpp0075382	0	1160.64	0.775	1.167	333.4	258.5	389	3	3	3	Unique	3.64649	High	2	580.824	0	0.0006999
FALSE	High	REPLVAAVAAAPAAVVAAPAPVVR	1xiTRAQ4plex [N-Term]	1	1	3	FBpp0081187	1	2410.44	0.977	1.065	91.1	89	97	3	3	3	Unique	8.29196	High	3	804.158	0	3.195e-10
FALSE	High	LLEATQSADENNR	1xiTRAQ4plex [N-Term]	1	2	3	FBpp0306048	0	1604.8	1.661	1.507	103.2	171.4	155.5	3	3	3	Unique	5.28578	High	2	802.905	0	1.577e-06
FALSE	High	GNGTSMISLIIPPKDQISR	2xiTRAQ4plex [N-Term; K14]	1	3	3	FBpp0304202	1	2315.3	0.753	1.012	137.6	103.6	139.3	3	3	3	Unique	5.70937	High	3	772.44	0	7.121e-09
FALSE	High	FAAAASASAAPAAGGATEK	2xiTRAQ4plex [N-Term; K19]	1	1	3	FBpp0078134	0	1908.01	0.839	1.301	79.5	66.7	103.4	3	2	2	Unique	6.86917	High	2	954.508	0	9.035e-11
FALSE	High	AVIAESYER	1xiTRAQ4plex [N-Term]	2	2	3	FBpp0083720; FBpp0081736	0	1181.63	0.948	1.497	526.5	499.1	788.2	3	3	3	Not Unique	3.62077	High	2	591.319	0	0.0004489
FALSE	High	LNEALTLHQFFR	1xiTRAQ4plex [N-Term]	1	4	3	FBpp0305101	0	1632.9	1.041	1.429	271.6	282.8	388.2	3	3	3	Unique	6.00375	High	3	544.973	0	2.839e-08
FALSE	High	APNSQLVAHEFILDIR	1xiTRAQ4plex [N-Term]	1	1	3	FBpp0081703	0	1967.08	0.609	1.248	273.6	166.5	341.5	3	3	3	Unique	6.89616	High	3	656.368	0	1.702e-11
FALSE	High	EESFVVQPGSR	1xiTRAQ4plex [N-Term]	1	1	3	FBpp0087744	0	1378.71	1.363	1.062	270.6	368.9	287.3	3	3	3	Unique	4.41817	High	2	689.859	0	0.001221
FALSE	High	TLMELLNQMDGFDSLGQVK	2xiTRAQ4plex [N-Term; K19]	1	1	3	FBpp0293948	0	2427.25	0.722	1.234	55.1	39.8	68	2	3	3	Unique	6.27442	High	3	809.762	0	9.853e-09
FALSE	High	YVEAIEDVPSGNICGLVGVDQFLVK	2xiTRAQ4plex [N-Term; K25]; 1xMethylthio [C14]	1	1	3	FBpp0085265	0	2998.55	0.535	1.412	17	9.1	24	2	2	3	Unique	6.20638	High	3	1000.2	0	4.122e-07
FALSE	High	WNSAELDSFLIEITR	1xiTRAQ4plex [N-Term]	1	1	3	FBpp0303827	0	1938.01	0.306	1.08	280	85.8	302.5	2	1	3	Unique	6.07445	High	2	969.516	0	3.734e-08
FALSE	High	VFAPEEISAMVLGK	2xiTRAQ4plex [N-Term; K14]	1	1	3	FBpp0073448	0	1779	0.65	1.374	716.9	465.7	984.8	3	3	3	Unique	5.8892	High	2	890.009	0	5.458e-06
FALSE	High	AQIVDDLFNLAR	1xiTRAQ4plex [N-Term]	1	1	3	FBpp0083526	0	1518.84	1.482	4.411	815	1207.8	3595.2	3	3	3	Unique	5.06432	High	2	759.929	0	4.691e-06
FALSE	High	FAFVGVDGISTLIR	1xiTRAQ4plex [N-Term]	1	3	3	FBpp0307142	0	1638.93	1.04	1.676	1537.2	1598.6	2576.6	3	3	3	Unique	4.85062	High	2	819.975	0	2.204e-08
FALSE	High	LLGDFELAAHDLR	1xiTRAQ4plex [N-Term]	1	1	3	FBpp0070573	0	1613.88	0.764	1.033	185.1	141.5	191.3	3	3	3	Unique	6.29538	High	3	538.635	0	9.027e-09
FALSE	High	LADVTEEHVQWFFR	1xiTRAQ4plex [N-Term]	1	2	3	FBpp0082547	0	1920.97	1.016	1.416	256.7	260.9	363.5	3	3	3	Unique	6.0481	High	3	641.002	0	5.491e-07
FALSE	High	VLFGIPEHADSFILK	2xiTRAQ4plex [N-Term; K15]	1	1	3	FBpp0070058	0	1974.13	1.032	1.319	241.4	249.1	318.5	3	3	3	Unique	6.47062	High	3	658.72	0	6.236e-08
FALSE	High	TFFPEEISSMVLTK	2xiTRAQ4plex [N-Term; K14]	1	1	3	FBpp0082519	0	1917.03	0.33	1.18	2218.6	731.1	2617.1	3	3	3	Unique	5.83075	High	2	959.028	0	1.024e-07
FALSE	High	DQTFAEALSEPGLVFVAAK	2xiTRAQ4plex [N-Term; K19]	1	1	3	FBpp0402839	0	2281.23	0.421	1.275	433.9	182.8	553.2	3	3	3	Unique	7.35057	High	2	1141.13	0	3.951e-08
FALSE	High	VTPDVVFAFGFR	1xiTRAQ4plex [N-Term]	1	1	3	FBpp0071846	0	1498.82	0.495	1.136	2082.4	1031.8	2366.6	3	3	3	Unique	4.40041	High	2	749.918	0	0.0001134
FALSE	High	VESGNLEDDWDFLAPK	2xiTRAQ4plex [N-Term; K16]	1	1	3	FBpp0306685	0	2123.05	0.76	1.453	690.3	524.9	1003	3	3	3	Unique	7.02453	High	2	1062.04	0	2.406e-09
FALSE	High	NMIIVPEMTGSIIGVYNGK	2xiTRAQ4plex [N-Term; K19]	1	2	3	FBpp0086269	0	2324.26	0.416	1.058	426.8	177.7	451.6	3	3	3	Unique	6.83416	High	3	775.431	0	7.452e-09
FALSE	High	IGLNGIDNGFVMFNQYR	1xiTRAQ4plex [N-Term]	1	2	3	FBpp0113095	0	2102.06	0.982	1.066	1024.3	1005.8	1091.5	3	3	3	Unique	7.36492	High	2	1051.54	0	1.711e-09
FALSE	High	ELQEEKDEALSVLDSNVSNL	2xiTRAQ4plex [N-Term; K6]	1	1	3	FBpp0311560	1	2520.29	0.679	0.435	104.2	70.8	45.3	3	3	2	Unique	6.65706	High	3	840.774	0	4.513e-09
FALSE	High	KGPAPLNLEVPTHEFPNEGLLVVG	2xiTRAQ4plex [N-Term; K1]	1	1	3	FBpp0306867	1	2815.56	1.339	1.698	101.3	135.6	172	3	3	3	Unique	5.39514	High	3	939.2	0	0.001013
FALSE	High	NTLCEFTGDILR	1xiTRAQ4plex [N-Term]; 1xMethylthio [C4]	1	1	3	FBpp0290875	0	1571.77	0.691	2.198	716	494.9	1573.8	3	3	3	Unique	5.25727	High	2	786.393	0	2.672e-06
FALSE	High	FFNDGDYIQAVLDR	1xiTRAQ4plex [N-Term]	1	1	3	FBpp0077501	0	1816.9	0.534	0.849	1500.3	801.3	1273.8	3	3	3	Unique	5.85612	High	2	908.96	0	2.117e-08
FALSE	High	VGYYELVGEIIR	1xiTRAQ4plex [N-Term]	2	2	3	FBpp0079999; FBpp0080010	0	1554.86	1.084	1.731	702	760.9	1215.2	3	3	3	Not Unique	5.68265	High	2	777.942	0	2.852e-06
FALSE	High	IFWPLFHSMPGR	1xiTRAQ4plex [N-Term]	1	1	3	FBpp0077121	0	1631.86	0.411	1.115	342.3	140.6	381.7	3	3	3	Unique	5.29623	High	3	544.628	0	5.243e-07
FALSE	High	GYFTDLVPFK	2xiTRAQ4plex [N-Term; K10]	1	1	3	FBpp0072135	0	1474.82	0.999	1.763	539.8	539.2	951.5	3	3	3	Unique	4.12469	High	2	737.919	0	0.0001072
FALSE	High	GTGSAALNTGTWESAIHAIANR	1xiTRAQ4plex [N-Term]	1	1	3	FBpp0082055	0	2342.2	1.052	1.503	178.2	187.5	267.9	3	3	3	Unique	9.65135	High	3	781.409	0	1.051e-13
FALSE	High	ANSQACQGIYVPGSIPSFAGNANLFVAQHK	2xiTRAQ4plex [N-Term; K30]; 1xMethylthio [C6]	1	1	3	FBpp0302781	0	3423.72	0.508	1.466	19.1	9.7	28	3	3	3	Unique	7.23406	High	3	1141.92	0	6.06e-09
FALSE	High	DSTLIMQLLR	1xiTRAQ4plex [N-Term]	3	7	3	FBpp0305136; FBpp0087505; FBpp0082987	0	1333.76	0.676	1.163	1646.6	1112.7	1914.5	3	3	3	Not Unique	4.45007	High	2	667.388	0	7.438e-05
FALSE	High	VTGPNPGYGSTCVALLSTAK	2xiTRAQ4plex [N-Term; K20]; 1xMethylthio [C12]	1	1	3	FBpp0082055	0	2270.18	0.892	1.589	403.2	359.7	640.8	3	3	3	Unique	7.92122	High	2	1135.6	0	1.168e-11
FALSE	High	TTWDWTLINDSKPIWTR	2xiTRAQ4plex [N-Term; K12]	1	1	3	FBpp0084623	0	2421.28	0.625	1.119	250.5	156.6	280.2	3	2	3	Unique	5.52251	High	3	807.77	0	1.402e-10
FALSE	High	GEVELNDIDYLDTWR	1xiTRAQ4plex [N-Term]	1	1	3	FBpp0073028	0	1981.96	0.887	0.986	511.2	453.6	504.1	3	3	3	Unique	6.2582	High	2	991.488	0	7.008e-09
FALSE	High	DFWEQEVAAIER	1xiTRAQ4plex [N-Term]	1	2	3	FBpp0085878	0	1636.81	0.626	1.625	1881.3	1178.1	3057.1	3	3	3	Unique	5.20266	High	2	818.912	0	1.299e-06
FALSE	High	GVCHLPMFPAFSER	1xiTRAQ4plex [N-Term]; 1xMethylthio [C3]	1	2	3	FBpp0303028	0	1780.85	0.666	1.352	86.3	57.5	116.7	3	3	3	Unique	4.80437	High	3	594.292	0	7.451e-06
FALSE	High	ANQYVSSLISFPLAGQSNTK	2xiTRAQ4plex [N-Term; K20]	1	1	3	FBpp0310377	0	2413.3	2.152	1.273	120	258.2	152.8	3	3	3	Unique	6.77395	High	2	1207.16	0	1.191e-08
FALSE	High	LVNLPAKPIPDAFDWR	2xiTRAQ4plex [N-Term; K7]	1	2	3	FBpp0086091	0	2140.22	0.922	0.997	328.4	302.7	327.4	3	3	3	Unique	5.18994	High	3	714.08	0	3.029e-08
FALSE	High	TNIPFLLNVLENQK	2xiTRAQ4plex [N-Term; K14]	1	2	3	FBpp0087541	0	1931.12	0.527	1.266	661.5	348.7	837.3	3	3	3	Unique	5.74873	High	2	966.071	0	1.013e-07
FALSE	High	NVTYADSLIFAEIEDTIR	1xiTRAQ4plex [N-Term]	1	1	3	FBpp0077468	0	2214.14	0.633	0.523	259.7	164.5	135.9	3	3	3	Unique	6.05476	High	2	1107.58	0	8.096e-10
FALSE	High	SLPFYTGVLGMTLLVK	2xiTRAQ4plex [N-Term; K16]	1	1	3	FBpp0088085	0	2027.19	0.791	1.09	55.6	44	60.6	3	3	3	Unique	3.73025	High	2	1014.1	0	0.0001029
FALSE	High	SDLSNLCPSMCNQVSWLR	1xiTRAQ4plex [N-Term]; 2xMethylthio [C7; C11]	1	1	3	FBpp0071075	0	2289.01	0.148	0.814	255.8	37.8	208.3	3	3	3	Unique	5.60575	High	2	1145.02	0	7.167e-08
FALSE	High	LSQVLEVTDGVLQTIQVK	2xiTRAQ4plex [N-Term; K18]	1	1	3	FBpp0099918	0	2258.32	0.539	1.064	84.8	45.7	90.2	3	2	3	Unique	5.78672	High	2	1129.67	0	4.772e-10
FALSE	High	NLLPCELGLAGQNAYK	2xiTRAQ4plex [N-Term; K16]; 1xMethylthio [C5]	1	2	3	FBpp0084948	0	2038.07	0.541	1.328	166.1	89.9	220.5	3	3	3	Unique	6.11547	High	3	680.034	0	8.591e-09
FALSE	High	LCGSGFQSIVNGAQDILVGGAK	2xiTRAQ4plex [N-Term; K22]; 1xMethylthio [C2]	1	1	3	FBpp0079472	0	2468.29	0.211	1.75	76	16	133	3	3	3	Unique	7.49309	High	3	823.439	0	2.108e-09
FALSE	High	STNPFVFLPFGFGPR	1xiTRAQ4plex [N-Term]	1	1	3	FBpp0083145	0	1826.97	0.653	1.645	501.1	327.3	824.5	3	3	3	Unique	5.73127	High	2	913.995	0	2.56e-07
FALSE	High	DLTEIVAETLQPLTVNQIK	2xiTRAQ4plex [N-Term; K19]	1	1	3	FBpp0307454	0	2413.38	0.982	1.401	61.6	60.5	86.3	2	2	2	Unique	6.73343	High	3	805.135	0	5.006e-07
FALSE	High	DNPLENLNTAFDVAEK	2xiTRAQ4plex [N-Term; K16]	1	4	3	FBpp0305936	0	2078.06	1.049	1.183	319.4	335.2	377.9	3	3	3	Unique	7.52258	High	2	1039.54	0	1.004e-09
FALSE	High	GGAWAVLDSLINPR	1xiTRAQ4plex [N-Term]	1	3	3	FBpp0087947	0	1612.89	0.715	1.547	410.9	293.6	635.5	3	3	3	Unique	5.24411	High	2	806.956	0	1.222e-07
FALSE	High	VGYENLFAEIPIVIK	2xiTRAQ4plex [N-Term; K15]	1	1	3	FBpp0078667	0	1993.16	0.587	1.188	564.9	331.6	671.3	3	3	3	Unique	6.38921	High	2	997.088	0	1.19e-08
FALSE	High	NNVQLHLPVDFVCGDK	2xiTRAQ4plex [N-Term; K16]; 1xMethylthio [C13]	1	1	3	FBpp0303562	0	2132.09	1.282	1.843	786.9	1008.7	1450	3	3	3	Unique	5.56559	High	3	711.372	0	1.204e-06
FALSE	High	LLPVGLDNLVLIPEESR	1xiTRAQ4plex [N-Term]	1	7	3	FBpp0301121	0	2021.18	0.965	1.321	393.7	379.8	520.1	3	3	3	Unique	6.36722	High	2	1011.1	0	7.255e-09
FALSE	High	AMSIMNSFVNDIFER	1xiTRAQ4plex [N-Term]; 1xOxidation [M]	1	1	3	FBpp0091135	0	1933.93	1.704	1.448	463	788.8	670.3	3	3	3	Unique	6.09332	High	2	967.473	0	8.86e-07
FALSE	High	SATNVEQAFMTMAAEIK	2xiTRAQ4plex [N-Term; K17]	1	1	3	FBpp0083503	0	2130.08	0.706	1.515	477.8	337.3	723.9	3	3	3	Unique	7.57821	High	2	1065.55	0	8.867e-11
FALSE	High	IASDAVQIFGGNGFNSEYPVEK	2xiTRAQ4plex [N-Term; K22]	1	1	3	FBpp0076520	0	2630.33	0.67	1.3	208.3	139.6	270.7	3	3	3	Unique	9.82103	High	3	877.458	0	3.099e-10
FALSE	High	NELSHVISALVSR	1xiTRAQ4plex [N-Term]	1	4	3	FBpp0311417	0	1568.89	0.632	1.111	60.6	38.3	67.3	3	3	3	Unique	4.59693	High	3	523.637	0	8.007e-07
FALSE	High	WMEGASTNLCYNLLDR	1xiTRAQ4plex [N-Term]; 1xMethylthio [C10]	1	1	3	FBpp0305337	0	2075.95	0.576	1.935	738.2	425.5	1428.2	3	3	3	Unique	6.85711	High	2	1038.48	0	4.214e-09
FALSE	High	DWWDELDFPMR	1xiTRAQ4plex [N-Term]	1	1	3	FBpp0072009	0	1653.75	0.655	1.505	795	520.7	1196.4	3	3	3	Unique	4.92067	High	2	827.383	0	3.46e-05
FALSE	High	GITWNEDTLFEYLENPK	2xiTRAQ4plex [N-Term; K17]	1	1	3	FBpp0311164	0	2357.19	0.53	1.215	272.7	144.5	331.2	3	3	3	Unique	7.06371	High	2	1179.11	0	7.88e-08
FALSE	High	TVTAMDVVYALK	2xiTRAQ4plex [N-Term; K12]	1	1	3	FBpp0085280	0	1598.91	0.41	1.191	291	119.2	346.7	3	2	3	Unique	5.7611	High	2	799.964	0	3.495e-07
FALSE	High	VDAEGAPALLNCLMYK	2xiTRAQ4plex [N-Term; K16]; 1xMethylthio [C12]	1	1	3	FBpp0084161	0	2042.04	0.606	1.485	290.6	176	431.6	3	3	3	Unique	6.24562	High	2	1021.53	0	3.206e-10
FALSE	High	LGEIVTTIPTIGFNVETVEYK	2xiTRAQ4plex [N-Term; K21]	2	2	3	FBpp0289185; FBpp0088256	0	2611.45	0.626	1.176	94.9	59.4	111.6	3	2	3	Not Unique	5.63744	High	2	1306.24	0	1.131e-07
FALSE	High	TYFGQFGNIVEVEMPFDK	2xiTRAQ4plex [N-Term; K18]	1	3	3	FBpp0082319	0	2409.2	0.827	1.39	195.1	161.3	271.2	3	3	3	Unique	6.8234	High	2	1205.12	0	1.105e-08
FALSE	High	VEFQDALLLLSEK	2xiTRAQ4plex [N-Term; K13]	1	1	3	FBpp0073291	0	1793.03	0.79	1.525	1579.7	1248.1	2409.3	3	3	3	Unique	6.61742	High	2	897.024	0	1.41e-06
FALSE	High	FLLTDLDFTGPDWQK	2xiTRAQ4plex [N-Term; K15]	1	2	3	FBpp0088835	0	2084.09	0.835	1.642	1272.4	1062.2	2089.3	3	3	3	Unique	6.80645	High	2	1042.56	0	5.273e-08
FALSE	High	IATVQPNVDYTECVEFLK	2xiTRAQ4plex [N-Term; K18]; 1xMethylthio [C13]	1	1	3	FBpp0083744	0	2403.22	0.761	0.9	263.1	200.2	236.7	3	3	3	Unique	6.04629	High	3	801.749	0	1.592e-06
FALSE	High	ALTVAELTQQMFDAK	2xiTRAQ4plex [N-Term; K15]	1	2	3	FBpp0289838	0	1954.06	1.223	1.629	49.8	60.9	81.1	3	3	3	Unique	4.91959	High	3	652.024	0	3.03e-06
FALSE	High	IAGAVILPNLGGIYNGR	1xiTRAQ4plex [N-Term]	1	1	3	FBpp0077726	0	1842.07	1.039	1.233	461.3	479.3	568.6	3	3	3	Unique	5.16114	High	2	921.545	0	1.158e-07
FALSE	High	NTQDFTGHALALFR	1xiTRAQ4plex [N-Term]	1	1	3	FBpp0311558	0	1734.9	0.467	1.027	581.6	271.6	597.4	3	3	3	Unique	6.52864	High	3	578.973	0	3.46e-09
FALSE	High	EEVQVQLGPQVR	1xiTRAQ4plex [N-Term]	1	1	3	FBpp0071051	0	1525.85	0.68	1.137	114.2	77.7	129.8	3	3	3	Unique	4.62869	High	2	763.43	0	6.255e-07
FALSE	High	YIDLLEGEK	2xiTRAQ4plex [N-Term; K9]	1	2	3	FBpp0080418	0	1367.77	1.503	1.357	940.8	1413.8	1276.7	3	3	3	Unique	4.12088	High	2	684.39	0	0.0002704
FALSE	High	DVADPAAVHASGNGLDEVK	2xiTRAQ4plex [N-Term; K19]	1	8	3	FBpp0308015	0	2153.11	1.132	1.277	82.8	93.7	105.7	3	3	3	Unique	6.18121	High	2	1077.06	0	7.774e-12
FALSE	High	ELLDIIR	1xiTRAQ4plex [N-Term]	2	11	3	FBpp0088445; FBpp0298358	0	1015.63	0.48	1.152	453.3	217.4	522.4	1	1	1	Not Unique	2.75515	High	2	508.319	0.0008987	0.02832
FALSE	High	FVLTPGTFYNDAEADK	2xiTRAQ4plex [N-Term; K16]	1	1	3	FBpp0306685	0	2076.05	0.883	1.685	275.2	242.9	463.8	3	3	3	Unique	5.08933	High	2	1038.54	0	7.951e-07
FALSE	High	SLEEETVNHEGVLADMR	1xiTRAQ4plex [N-Term]	1	7	3	FBpp0099896	0	2073	1.071	1.404	509.2	545.1	714.7	3	3	3	Unique	7.95473	High	2	1037.01	0	3.057e-11
FALSE	High	SGDTADDFIEGLR	1xiTRAQ4plex [N-Term]	1	2	3	FBpp0300803	0	1539.74	1.065	1.354	302.2	321.8	409.2	3	3	3	Unique	5.16037	High	2	770.377	0	3.721e-08
FALSE	High	LYQGAGGAPPPEGGDDADLKDEL	2xiTRAQ4plex [N-Term; K20]	1	1	3	FBpp0073448	1	2573.26	0.661	0.837	225.5	149.1	188.8	3	3	3	Unique	7.09844	High	3	858.43	0	9.515e-07
FALSE	High	GTDPVLVDDKDVMPDVR	2xiTRAQ4plex [N-Term; K10]	1	1	3	FBpp0087762	1	2159.13	0.824	1.246	480.9	396.4	599.1	3	3	3	Unique	5.8094	High	2	1080.07	0	9.461e-09
FALSE	High	GVNLPGVPVDLPAVSEK	2xiTRAQ4plex [N-Term; K17]	1	2	3	FBpp0083611	0	1979.14	0.895	1.594	462.4	413.9	736.9	3	3	3	Unique	5.0904	High	2	990.083	0	1.132e-06
FALSE	High	GPVESLIYWR	1xiTRAQ4plex [N-Term]	1	1	3	FBpp0078678	0	1363.75	0.655	1.367	2149.6	1407.1	2938	3	3	3	Unique	4.64247	High	2	682.383	0	0.0003426
FALSE	High	EYRPDGPALQSMPSEQIR	1xiTRAQ4plex [N-Term]	1	1	3	FBpp0078584	0	2218.1	0.731	1.107	94.5	69.1	104.6	3	3	3	Unique	6.23041	High	3	740.046	0	2.551e-08
FALSE	High	VEGLFK	2xiTRAQ4plex [N-Term; K6]	1	2	3	FBpp0312403	0	980.602	0.307	0.808	959.5	294.2	775.7	3	3	3	Unique	2.41321	High	2	490.805	0.001287	0.04901
FALSE	High	LQNQVILQELGR	1xiTRAQ4plex [N-Term]	1	1	3	FBpp0080968	0	1554.91	0.607	1.245	1601.8	971.8	1994.3	3	3	3	Unique	5.37319	High	2	777.961	0	8.565e-06
FALSE	High	FPLSPYTIR	1xiTRAQ4plex [N-Term]	2	2	3	FBpp0085085; FBpp0085084	0	1237.71	1.161	1.061	718.6	834.1	762.2	3	3	3	Not Unique	3.16243	High	2	619.359	0.0002812	0.01261
FALSE	High	VIFLENYR	1xiTRAQ4plex [N-Term]	1	1	3	FBpp0077501	0	1197.67	0.465	0.862	2454.1	1140.8	2115.4	3	3	3	Unique	3.27029	High	2	599.345	0.001213	0.04181
FALSE	High	VFLENVIR	1xiTRAQ4plex [N-Term]	1	2	3	FBpp0085280	0	1133.68	0.222	0.959	2026.2	449.3	1943.8	3	3	3	Unique	3.49427	High	2	567.347	0.0008987	0.02692
FALSE	High	GQLTEGVSDLINVPTVAK	2xiTRAQ4plex [N-Term; K18]	1	4	3	FBpp0084996	0	2129.21	1.246	1.143	180.1	224.4	205.8	3	3	3	Unique	7.11849	High	2	1065.12	0	1.464e-10
FALSE	High	TYAYLTPDLWK	2xiTRAQ4plex [N-Term; K11]	1	1	3	FBpp0311561	0	1658.9	0.636	1.218	1361.6	865.4	1657.9	3	3	3	Unique	4.82233	High	2	829.961	0	7.26e-05
FALSE	High	SEFGGVEPPVFR	1xiTRAQ4plex [N-Term]	1	1	3	FBpp0305608	0	1464.76	1.019	0.955	1701.1	1733.3	1624.3	3	3	3	Unique	4.71343	High	2	732.883	0	3.189e-05
FALSE	High	TPVVMENLVFHR	1xiTRAQ4plex [N-Term]; 1xOxidation [M5]	1	2	3	FBpp0307371	0	1601.86	0.851	1.186	271.9	231.4	322.5	3	3	3	Unique	6.5591	High	3	534.625	0	1.553e-07
FALSE	High	NYYEMETYANYDMLDK	2xiTRAQ4plex [N-Term; K16]	1	1	3	FBpp0077690	0	2351.04	0.281	0.856	626.7	175.8	536.6	3	3	3	Unique	6.54014	High	2	1176.03	0	1.054e-07
FALSE	High	LNVNGGAIALGHPLGASGSR	1xiTRAQ4plex [N-Term]	1	1	3	FBpp0079472	0	2005.11	0.479	1.659	414	198.2	687	3	3	3	Unique	7.55524	High	3	669.046	0	1.397e-11
FALSE	High	QGIYVNTEGRPQQTLPGVSPPGMAR	1xiTRAQ4plex [N-Term]	1	1	3	FBpp0071128	0	2797.45	1.15	1.983	98.7	113.5	195.7	3	3	3	Unique	4.30152	High	2	1399.23	0	3.912e-05
FALSE	High	YTLAPVAAELK	2xiTRAQ4plex [N-Term; K11]	1	1	3	FBpp0303562	0	1463.87	0.871	1.23	1166.1	1015.2	1434.7	3	3	3	Unique	4.42316	High	3	488.63	0	3.968e-06
FALSE	High	AAVVGMTLPIAR	1xiTRAQ4plex [N-Term]	1	2	3	FBpp0074285	0	1342.8	0.942	1.249	143.7	135.4	179.5	3	2	2	Unique	4.70405	High	2	671.905	0	2.697e-06
FALSE	High	VEPTDGSMWHAVEFAR	1xiTRAQ4plex [N-Term]	1	1	3	FBpp0071759	0	1975.95	0.734	1.17	679.8	499.3	795.7	3	3	3	Unique	6.59183	High	3	659.323	0	9.395e-10
FALSE	High	IPIFSAAGLPHNEIAAQICR	1xiTRAQ4plex [N-Term]; 1xMethylthio [C19]	1	1	3	FBpp0290875	0	2311.22	1.061	2.725	391.9	415.8	1067.9	3	3	3	Unique	7.16784	High	3	771.083	0	2.282e-10
FALSE	High	QAECMDPLLR	1xiTRAQ4plex [N-Term]; 1xMethylthio [C4]	1	2	3	FBpp0307371	0	1365.64	0.647	1.375	911.1	589.4	1252.8	3	3	3	Unique	3.43722	High	2	683.327	0	3.351e-05
FALSE	High	FGIQAQTISTDFK	2xiTRAQ4plex [N-Term; K13]	1	1	3	FBpp0081488	0	1743.95	0.785	1.442	548.5	430.6	791.1	3	3	3	Unique	5.78877	High	2	872.486	0	1.612e-08
FALSE	High	DTSFEQLVLR	1xiTRAQ4plex [N-Term]	1	2	3	FBpp0307371	0	1351.73	0.863	1.804	1360.3	1173.3	2453.4	3	3	3	Unique	4.8364	High	2	676.375	0	0.0002416
FALSE	High	LVNDFFDTGVDTDKS	2xiTRAQ4plex [N-Term; K14]	1	1	3	FBpp0071071	1	1960.97	0.567	1.263	790.6	448	998.5	3	3	3	Unique	6.51713	High	2	980.999	0	3.584e-07
FALSE	High	VVFDTGSSNLWVPSK	2xiTRAQ4plex [N-Term; K15]	1	1	3	FBpp0402839	0	1924.04	0.732	1.271	833.2	610.3	1059.1	3	3	3	Unique	6.60972	High	2	962.533	0	1.499e-08
FALSE	High	EVLVCEGPEAFAK	2xiTRAQ4plex [N-Term; K13]; 1xMethylthio [C5]	1	2	3	FBpp0087541	0	1725.88	0.869	1.701	1057.1	919	1798.5	3	3	3	Unique	5.24977	High	2	863.453	0	1.456e-05
FALSE	High	WAEVNVPPYAEPVIK	2xiTRAQ4plex [N-Term; K15]	1	2	3	FBpp0079758	0	2000.11	0.694	1.556	551.2	382.4	857.5	3	3	3	Unique	5.42452	High	3	667.379	0	2.066e-05
FALSE	High	ILIAQDPNLEELAK	2xiTRAQ4plex [N-Term; K14]	1	1	3	FBpp0083584	0	1855.08	0.96	1.366	1324.5	1271.4	1809.2	3	3	3	Unique	5.9165	High	3	619.034	0	1.366e-07
FALSE	High	YDYAQNK	2xiTRAQ4plex [N-Term; K7]	1	2	3	FBpp0073422	0	1189.61	1.187	1.738	104.5	124	181.6	3	3	3	Unique	2.78099	High	2	595.307	5.894e-05	0.004345
FALSE	High	DQPFTFQLGAGQVIK	2xiTRAQ4plex [N-Term; K15]	1	2	3	FBpp0297155	0	1937.07	0.655	1.153	407.5	267.1	469.9	3	3	3	Unique	5.67317	High	3	646.366	0	5.074e-07
FALSE	High	GAAEGLDGLGVPIIAMPSTTNK	2xiTRAQ4plex [N-Term; K22]	1	1	3	FBpp0084968	0	2400.3	0.894	1.589	334.4	298.8	531.5	3	3	3	Unique	7.34193	High	2	1200.66	0	1.659e-10
FALSE	High	TDELVESAGEIIYK	2xiTRAQ4plex [N-Term; K14]	1	1	3	FBpp0089041	0	1854.99	0.75	1.175	352.1	264.1	413.8	3	3	3	Unique	6.40587	High	2	928.006	0	8.556e-08
FALSE	High	LFYELSVPK	2xiTRAQ4plex [N-Term; K9]	1	2	3	FBpp0296960	0	1383.81	1.076	2.135	1313.4	1413.7	2804.5	3	3	3	Unique	3.912	High	2	692.412	0	0.00111
FALSE	High	FTSGDINQVVLQNVTK	2xiTRAQ4plex [N-Term; K16]	1	1	3	FBpp0086468	0	2051.14	1.029	1.612	231.6	238.4	373.4	3	3	3	Unique	7.51699	High	2	1026.08	0	2.387e-11
FALSE	High	NVFGLYQLTTGK	2xiTRAQ4plex [N-Term; K12]	1	1	3	FBpp0083606	0	1628.93	0.95	1.376	506.6	481.5	696.9	3	3	3	Unique	5.53593	High	2	814.973	0	8.837e-07
FALSE	High	MLDTDVITDYVK	2xiTRAQ4plex [N-Term; K12]	1	1	3	FBpp0073989	0	1700.9	0.808	1.31	880.2	711.3	1153.5	3	3	3	Unique	5.37701	High	2	850.96	0	7.362e-07
FALSE	High	ELEGVCNPIITK	2xiTRAQ4plex [N-Term; K12]; 1xMethylthio [C6]	1	1	3	FBpp0082519	0	1649.88	1.536	2.29	731.4	1123.1	1675.2	3	3	3	Unique	5.84038	High	2	825.447	0	3.69e-07
FALSE	High	FQELGVDFVK	2xiTRAQ4plex [N-Term; K10]	1	1	3	FBpp0088085	0	1469.82	0.718	1.164	1510.8	1085	1758.9	3	3	3	Unique	4.16072	High	2	735.42	0	0.0001932
FALSE	High	AGISLNDK	2xiTRAQ4plex [N-Term; K8]	2	2	3	FBpp0073922; FBpp0087977	0	1105.65	0.481	1.064	278.6	133.9	296.3	3	3	3	Not Unique	3.34104	High	2	553.328	0	0.000681
FALSE	High	FVNTVYSLVK	2xiTRAQ4plex [N-Term; K10]	1	1	3	FBpp0086257	0	1457.86	0.471	0.881	1462.5	689.2	1287.8	3	3	3	Unique	5.04816	High	2	729.44	0	0.000824
FALSE	High	ASENESFMANIFR	1xiTRAQ4plex [N-Term]	1	1	3	FBpp0311550	0	1659.79	0.921	1.759	923.3	849.9	1623.9	3	3	3	Unique	5.98894	High	2	830.405	0	3.558e-07
FALSE	High	AANNGAYPPDLSYIVSAR	1xiTRAQ4plex [N-Term]	1	1	3	FBpp0076848	0	2023.04	0.891	1.524	702.5	625.8	1070.6	3	3	3	Unique	6.60935	High	2	1012.03	0	7.217e-08
FALSE	High	DINELTESIYIPK	2xiTRAQ4plex [N-Term; K13]	1	1	3	FBpp0079999	0	1823	0.642	1.542	337.9	217	521	3	3	3	Unique	5.08885	High	2	912.011	0	8.391e-08
FALSE	High	QVVNIPSFVVR	1xiTRAQ4plex [N-Term]	1	1	3	FBpp0076152	0	1401.83	0.752	1.275	2041	1534.8	2601.3	3	3	3	Unique	3.64404	High	3	467.952	0	0.0008204
FALSE	High	DVVQPGVGSHVEGEDEVK	2xiTRAQ4plex [N-Term; K18]	1	1	3	FBpp0291074	0	2168.11	0.965	1.5	37.4	36.1	56.1	3	3	3	Unique	6.68317	High	3	723.376	0	1.906e-10
FALSE	High	WGEIDYPPPFGR	1xiTRAQ4plex [N-Term]	3	3	3	FBpp0289824; FBpp0289825; FBpp0309030	0	1577.79	0.559	1.726	1489.5	832.4	2571.4	3	3	3	Not Unique	4.53657	High	2	789.402	0	0.0001425
FALSE	High	QVQAEVPGSPIFVMK	2xiTRAQ4plex [N-Term; K15]	1	3	3	FBpp0087947	0	1918.07	0.784	1.784	743	582.2	1325.4	3	3	3	Unique	5.79652	High	2	959.546	0	1.107e-07
FALSE	High	TSLSPGSGVVTYYLK	2xiTRAQ4plex [N-Term; K15]	1	1	3	FBpp0081736	0	1860.04	0.64	1.466	640	409.6	938.4	3	3	3	Unique	5.95294	High	2	930.529	0	2.802e-09
FALSE	High	ELEALMTEDQYK	2xiTRAQ4plex [N-Term; K12]	1	1	3	FBpp0078066	0	1757.89	0.657	1.292	535.3	351.5	691.6	3	3	3	Unique	5.76251	High	2	879.454	0	1.543e-06
FALSE	High	LAVNMVPFPR	1xiTRAQ4plex [N-Term]	4	7	3	FBpp0081524; FBpp0072177; FBpp0085720; FBpp0289838	0	1287.74	0.826	1.271	570.6	471.2	725.1	3	3	3	Not Unique	3.95377	High	2	644.375	0	0.0009157
FALSE	High	GITINVAHVEYQTETR	1xiTRAQ4plex [N-Term]	1	1	3	FBpp0086790	0	1975.04	0.973	1.298	256.6	249.7	333.1	3	3	3	Unique	6.8424	High	2	988.028	0	2.313e-09
FALSE	High	ISLSVLER	1xiTRAQ4plex [N-Term]	1	3	3	FBpp0081741	0	1060.65	0.692	1.178	869.7	602	1024.9	3	3	3	Unique	3.44368	High	2	530.83	2.97e-05	0.003351
FALSE	High	LFQGNALLR	1xiTRAQ4plex [N-Term]	1	2	3	FBpp0076152	0	1175.7	0.734	1.328	1023.2	751.1	1359.3	3	3	3	Unique	3.47131	High	2	588.355	0	0.0002125
FALSE	High	YAPTTDPMDIAK	2xiTRAQ4plex [N-Term; K12]	1	3	3	FBpp0072932	0	1610.83	0.812	1.318	1949.2	1582.2	2569.6	3	3	3	Unique	4.58475	High	2	805.926	0	0.0001715
FALSE	High	LDYQVECR	1xiTRAQ4plex [N-Term]; 1xMethylthio [C7]	1	1	3	FBpp0076134	0	1215.56	0.841	1.735	545.1	458.2	945.9	3	3	3	Unique	3.05563	High	2	608.287	2.97e-05	0.003265
FALSE	High	STESSVTIPFER	1xiTRAQ4plex [N-Term]	1	1	3	FBpp0087744	0	1496.77	1.452	1.091	164.5	238.8	179.5	3	3	3	Unique	4.46183	High	2	748.893	0	2.983e-06
FALSE	High	GDIVSVGLQGGEVR	1xiTRAQ4plex [N-Term]	1	7	3	FBpp0080455	0	1529.84	1.31	1.464	76.5	100.2	112	3	3	3	Unique	4.71492	High	2	765.427	0	4.397e-08
FALSE	High	YTPLLPGEHYITVK	2xiTRAQ4plex [N-Term; K14]	1	8	3	FBpp0308015	0	1919.09	1.032	1.206	1167.3	1204.6	1407.2	3	3	3	Unique	6.05987	High	3	640.372	0	2.869e-06
FALSE	High	YQFTANVQPTSSTIK	2xiTRAQ4plex [N-Term; K15]	1	1	3	FBpp0311463	0	1973.06	1.297	1.443	367.9	477	530.7	2	3	3	Unique	6.28656	High	2	987.036	0	9.648e-07
FALSE	High	LQLDDIHSVEIVGGSSR	1xiTRAQ4plex [N-Term]	1	2	3	FBpp0292999	0	1969.05	0.855	1.181	727.4	622	858.8	3	3	3	Unique	6.73301	High	2	985.033	0	1.074e-09
FALSE	High	TITAQTFVIAVGGRPR	1xiTRAQ4plex [N-Term]	1	3	3	FBpp0071116	0	1831.07	0.879	1.181	524.8	461.1	620	3	3	3	Unique	7.21293	High	2	916.04	0	3.518e-08
FALSE	High	LGQLEPAGDAGAAGTISK	2xiTRAQ4plex [N-Term; K18]	1	1	3	FBpp0071128	0	1944.06	1.064	1.757	299.2	318.2	525.8	3	3	3	Unique	6.91986	High	2	972.54	0	1.193e-11
FALSE	High	INVGIATYGR	1xiTRAQ4plex [N-Term]	1	1	3	FBpp0071329	0	1207.69	1.455	1.107	404.5	588.5	447.6	3	3	3	Unique	3.59854	High	2	604.352	0	0.000303
FALSE	High	VQVDDEFITTDYDYQTSHVK	2xiTRAQ4plex [N-Term; K20]	1	1	3	FBpp0088368	0	2691.3	0.993	1.047	259.7	258	271.8	3	3	3	Unique	8.37252	High	3	897.777	0	6.899e-13
FALSE	High	IAQVLVTKPDFYNEETR	2xiTRAQ4plex [N-Term; K8]	1	1	3	FBpp0301603	0	2311.25	0.548	1.452	688.6	377.4	999.8	3	3	3	Unique	5.82234	High	2	1156.14	0	9.061e-09
FALSE	High	DFIELELRPR	1xiTRAQ4plex [N-Term]	1	1	3	FBpp0304506	0	1431.81	0.528	1.213	331.3	174.9	401.8	3	3	3	Unique	3.22367	High	3	477.944	0	2.828e-05
FALSE	High	IVVNLTGR	1xiTRAQ4plex [N-Term]	1	2	3	FBpp0073624	0	1015.64	0.814	1.228	1130.4	920.4	1387.9	3	3	3	Unique	2.84527	High	2	508.325	0.0003927	0.01388
FALSE	High	CICILDHPVASTK	2xiTRAQ4plex [N-Term; K13]; 2xMethylthio [C1; C3]	1	1	3	FBpp0311558	0	1779.89	0.621	1.254	358.5	222.8	449.7	3	3	3	Unique	5.49981	High	2	890.453	0	3.946e-06
FALSE	High	VSLVLGAGSR	1xiTRAQ4plex [N-Term]	1	1	3	FBpp0303947	0	1102.67	1.229	1.981	761.1	935.7	1508	3	3	3	Unique	3.62907	High	2	551.841	0	0.0001318
FALSE	High	VASMDVELTVEER	1xiTRAQ4plex [N-Term]	1	4	3	FBpp0082987	0	1621.82	1.094	1.117	1044.5	1142.5	1167.1	3	3	3	Unique	2.57646	High	2	811.425	0.0002812	0.01327
FALSE	High	NSQNIVLVDGVR	1xiTRAQ4plex [N-Term]	1	1	3	FBpp0072135	0	1457.82	0.963	1.573	477.8	460	751.4	3	3	3	Unique	5.62005	High	2	729.416	0	1.052e-06
FALSE	High	QVLSGDTVVIR	1xiTRAQ4plex [N-Term]	1	1	3	FBpp0072419	0	1330.78	0.645	1.176	478.8	308.9	563.3	3	3	3	Unique	4.06986	High	2	665.896	0	9.025e-06
FALSE	High	GAVLRPSLDDPVTIEYVK	2xiTRAQ4plex [N-Term; K18]	1	1	3	FBpp0073988	0	2260.28	0.505	1.27	185.3	93.6	235.3	3	3	3	Unique	6.32392	High	3	754.099	0	7.698e-12
FALSE	High	TILNESDKMPGSGGVLPPGAAFR	2xiTRAQ4plex [N-Term; K8]	1	1	3	FBpp0082055	1	2602.39	1.443	1.547	147.6	213	228.4	3	3	3	Unique	6.30458	High	2	1301.71	0	4.916e-09
FALSE	High	IDAVPHVFEIAPDNQNQYR	1xiTRAQ4plex [N-Term]	1	3	3	FBpp0087828	0	2370.2	0.79	0.941	205.1	162.1	193	3	3	3	Unique	6.04081	High	3	790.744	0	3.152e-10
FALSE	High	VQGALDLQSGILHAADER	1xiTRAQ4plex [N-Term]	1	2	3	FBpp0086603	0	2037.08	0.729	1.295	420.4	306.5	544.4	3	3	3	Unique	7.70421	High	3	679.705	0	1.353e-10
FALSE	High	ALPMPDGLPEDIDNGDVSAKDEFK	3xiTRAQ4plex [N-Term; K20; K24]	1	1	3	FBpp0085265	1	3005.51	0.737	0.786	294.8	217.3	231.8	3	3	3	Unique	6.58902	High	3	1002.51	0	5.133e-11
FALSE	High	FEHIMENGEDASYSQPVQFNVK	2xiTRAQ4plex [N-Term; K22]	1	2	3	FBpp0079621	0	2857.37	1.065	1.072	106.5	113.4	114.2	3	3	3	Unique	9.89637	High	3	953.133	0	4.475e-13
FALSE	High	DLVTGESESVDINGK	2xiTRAQ4plex [N-Term; K15]	1	3	3	FBpp0290502	0	1850.96	1.168	0.893	606.8	708.7	541.7	3	3	3	Unique	6.66656	High	2	925.989	0	1.049e-08
FALSE	High	TFIVQGFGNVGLHTTR	1xiTRAQ4plex [N-Term]	2	4	3	FBpp0088988; FBpp0088990	0	1891.03	0.733	1.606	243.4	178.4	390.8	3	3	3	Not Unique	8.35692	High	3	631.017	0	3.211e-12
FALSE	High	FPGQLNADLR	1xiTRAQ4plex [N-Term]	4	7	3	FBpp0081524; FBpp0072177; FBpp0085720; FBpp0289838	0	1274.7	0.713	1.101	621.2	443.2	684.1	3	3	3	Not Unique	2.97579	High	2	637.855	0	0.0002463
FALSE	High	MALYGSVPVIYGHGAQR	1xiTRAQ4plex [N-Term]	1	1	3	FBpp0070058	0	1963.03	0.949	1.158	193.1	183.3	223.6	3	3	3	Unique	7.13725	High	3	655.015	0	1.856e-12
FALSE	High	LQDATFLAGER	1xiTRAQ4plex [N-Term]	1	1	3	FBpp0084761	0	1364.73	0.688	1.302	1159.9	797.9	1509.7	3	3	3	Unique	4.60269	High	2	682.872	0	3.57e-05
FALSE	High	VEEAVAVLQVHR	1xiTRAQ4plex [N-Term]	1	1	3	FBpp0085917	0	1493.86	0.607	1.029	421.6	256.1	433.7	3	3	3	Unique	6.45154	High	3	498.627	0	9.974e-09
FALSE	High	VNSLGSEVSDEFER	1xiTRAQ4plex [N-Term]	1	2	3	FBpp0079454	0	1711.83	1.002	1.827	586.9	588	1072.2	3	3	3	Unique	5.72886	High	2	856.42	0	4.291e-07
FALSE	High	DAGTIAGLNVLR	1xiTRAQ4plex [N-Term]	1	1	3	FBpp0082519	0	1343.78	0.867	1.213	233.6	202.5	283.3	3	3	3	Unique	4.72946	High	2	672.394	0	1.409e-06
FALSE	High	IQIILVR	1xiTRAQ4plex [N-Term]	1	1	3	FBpp0308324	0	998.684	0.689	1.32	611.8	421.7	807.8	3	3	3	Unique	2.91244	High	2	499.847	0.001443	0.05289
FALSE	High	FVEFIR	1xiTRAQ4plex [N-Term]	1	1	3	FBpp0311463	0	954.553	0.429	0.787	1258.1	540.2	989.9	3	3	3	Unique	2.8853	High	2	477.782	0.006909	0.3126
FALSE	High	LSIENSDLLR	1xiTRAQ4plex [N-Term]	2	20	3	FBpp0080455; FBpp0080457	0	1303.73	1.47	1.38	596.3	876.7	822.6	3	3	3	Not Unique	4.18987	High	2	652.374	0	6.719e-05
FALSE	High	GEVLSAYVGSGPPPDTGLHR	1xiTRAQ4plex [N-Term]	1	1	3	FBpp0079979	0	2153.11	1.147	1.435	151.4	173.6	217.2	2	3	3	Unique	7.79794	High	2	1077.07	0	1.941e-10
FALSE	High	DFVYNEEELAAGK	2xiTRAQ4plex [N-Term; K13]	1	3	3	FBpp0086317	0	1772.89	0.926	1.496	923.8	855.6	1381.9	3	3	3	Unique	6.46186	High	2	886.956	0	1.071e-07
FALSE	High	QAYAVSELAGHQTSAESWGTGR	1xiTRAQ4plex [N-Term]	1	1	3	FBpp0084617	0	2450.18	0.746	1.586	155.4	116	246.4	3	3	3	Unique	7.72432	High	2	1225.6	0	2.982e-12
FALSE	High	ENDVDAVHPGYGFLSER	1xiTRAQ4plex [N-Term]	1	2	3	FBpp0087541	0	2048.98	0.732	1.669	523	382.7	872.9	3	3	3	Unique	6.02268	High	2	1025	0	1.184e-09
FALSE	High	EQTQRPSLMDIVGMR	1xiTRAQ4plex [N-Term]; 1xOxidation [M]	1	3	3	FBpp0075491	0	1920.98	0.649	1.021	116.3	75.5	118.8	3	3	3	Unique	2.63499	High	3	640.997	2.97e-05	0.003146
FALSE	High	GWDEGVAQLSVGQR	1xiTRAQ4plex [N-Term]	1	1	3	FBpp0085703	0	1645.84	0.778	1.512	184.4	143.5	278.9	3	3	3	Unique	5.21452	High	2	823.428	0	7.37e-08
FALSE	High	MDATANDVPPEFNVR	1xiTRAQ4plex [N-Term]	1	1	3	FBpp0087164	0	1819.88	0.906	1.524	196.1	177.7	298.9	3	3	3	Unique	5.63728	High	2	910.444	0	2.887e-07
FALSE	High	NLIFPNEPDVR	1xiTRAQ4plex [N-Term]	1	1	3	FBpp0084829	0	1457.79	0.77	0.985	191.2	147.2	188.3	3	3	3	Unique	3.49764	High	2	729.4	0	0.0002106
FALSE	High	DGLSTQIIIPQK	2xiTRAQ4plex [N-Term; K12]	1	1	3	FBpp0311558	0	1600.95	0.83	1.172	876.9	728.2	1027.8	3	3	3	Unique	4.25128	High	2	800.985	0	1.089e-06
FALSE	High	CSDAASYCGVR	1xiTRAQ4plex [N-Term]; 2xMethylthio [C1; C8]	1	1	3	FBpp0087744	0	1367.53	0.798	1.018	567.7	452.8	577.8	3	3	3	Unique	4.58805	High	2	684.274	0	0.00013
FALSE	High	SWYTVMGAGAR	1xiTRAQ4plex [N-Term]	1	2	3	FBpp0079758	0	1342.67	0.678	1.463	766	519.7	1120.9	3	3	3	Unique	4.15772	High	2	671.842	0	0.0002067
FALSE	High	NAVSLVTGGASGLGR	1xiTRAQ4plex [N-Term]	1	1	3	FBpp0074285	0	1502.84	0.55	1.105	261	143.5	288.4	3	3	3	Unique	5.02177	High	2	751.928	0	1.066e-06
FALSE	High	SFDTPPPPMEPGHPYYENIVK	2xiTRAQ4plex [N-Term; K21]	1	1	3	FBpp0099919	0	2703.34	0.71	1.19	363.4	258	432.4	3	3	3	Unique	7.18594	High	3	901.791	0	6.944e-10
FALSE	High	ALMEEIGQKPVTLSR	2xiTRAQ4plex [N-Term; K9]	1	1	3	FBpp0074019	0	1960.11	0.87	0.99	519.2	451.8	514.1	3	3	3	Unique	5.48407	High	2	980.563	0	2.539e-08
FALSE	High	MGETTIDMMYGGMR	1xiTRAQ4plex [N-Term]; 1xOxidation [M]	1	2	3	FBpp0070871	0	1752.75	1.129	1.473	934.6	1054.8	1376.9	2	2	2	Unique	3.76643	High	2	876.88	0	4.954e-06
FALSE	High	GYGFGGGAGCLSTDTGAHLNRE	1xiTRAQ4plex [N-Term]; 1xMethylthio [C10]	1	1	3	FBpp0288974	1	2330.04	0.843	1.298	278.1	234.5	361	3	3	3	Unique	10.2468	High	3	777.354	0	2.348e-14
FALSE	High	LASGVALLR	1xiTRAQ4plex [N-Term]	1	1	3	FBpp0073291	0	1043.67	0.85	1.312	766.9	651.6	1006.1	3	3	3	Unique	3.90143	High	2	522.341	0	0.0005058
FALSE	High	VGIVGSGLIGR	1xiTRAQ4plex [N-Term]	1	1	3	FBpp0074019	0	1171.73	0.875	1.122	1481	1296	1662.4	3	3	3	Unique	3.73014	High	2	586.37	0	0.0002545
FALSE	High	GVLALNLEDGTLHR	1xiTRAQ4plex [N-Term]	1	1	3	FBpp0085736	0	1651.92	1.005	1.471	172.4	173.3	253.6	3	3	3	Unique	6.18326	High	3	551.314	0	2.66e-08
FALSE	High	YGEAQVQIWR	1xiTRAQ4plex [N-Term]	1	1	3	FBpp0099919	0	1393.73	0.928	1.293	307.2	285.2	397.2	3	3	3	Unique	4.2787	High	2	697.374	0	5.058e-05
FALSE	High	LPAAGVGDMFVATVK	2xiTRAQ4plex [N-Term; K15]	1	1	3	FBpp0071808	0	1764	0.672	1.355	1459.4	980.3	1977.1	3	3	3	Unique	6.5119	High	2	882.508	0	1.012e-07
FALSE	High	VLIVGGGDGGVAR	1xiTRAQ4plex [N-Term]	1	2	3	FBpp0297149	0	1313.77	0.52	1.374	156.3	81.3	214.8	3	3	3	Unique	4.01242	High	2	657.39	0	0.0001565
FALSE	High	DALCQDLNGVLR	1xiTRAQ4plex [N-Term]; 1xMethylthio [C4]	1	1	3	FBpp0075827	0	1506.75	0.74	1.074	588.4	435.7	631.8	3	3	3	Unique	4.72735	High	2	753.886	0	1.866e-06
FALSE	High	VLVLADEVYQDNVYDK	2xiTRAQ4plex [N-Term; K16]	1	2	3	FBpp0073600	0	2171.15	0.777	1.35	243.3	189.1	328.5	3	3	3	Unique	6.25511	High	2	1086.09	0	6.855e-08
FALSE	High	FTILPHDFSIPTGELGPTLK	2xiTRAQ4plex [N-Term; K20]	1	1	3	FBpp0312204	0	2471.38	1.071	1.725	59.2	63.4	102.1	3	3	3	Unique	8.12682	High	3	824.469	0	5.789e-10
FALSE	High	LFEGGWDEISK	2xiTRAQ4plex [N-Term; K11]	3	11	3	FBpp0291136; FBpp0100015; FBpp0073682	0	1568.82	1.495	1.341	926.8	1385.3	1243	3	3	3	Not Unique	4.88623	High	2	784.918	0	2.345e-05
FALSE	High	EAGPDFSK	2xiTRAQ4plex [N-Term; K8]	1	1	3	FBpp0311463	0	1138.6	1.251	1.064	185	231.5	196.9	3	3	3	Unique	2.96141	High	2	569.802	2.97e-05	0.002319
FALSE	High	SVVDAINDNGYLQGSFVETVQK	2xiTRAQ4plex [N-Term; K22]	1	1	3	FBpp0311560	0	2671.38	0.788	1.184	111.9	88.2	132.5	3	3	3	Unique	7.64407	High	2	1336.2	0	6.304e-10
FALSE	High	MIFQDGK	2xiTRAQ4plex [N-Term; K7]; 1xOxidation [M1]	1	1	3	FBpp0077690	0	1142.61	0.584	1.159	287.2	167.6	332.9	3	3	3	Unique	2.60728	High	2	571.811	2.97e-05	0.002498
FALSE	High	IELGSQDWQTLQVSEGK	2xiTRAQ4plex [N-Term; K17]	1	1	3	FBpp0081736	0	2206.16	0.91	1.727	238.8	217.2	412.5	3	3	3	Unique	7.86871	High	2	1103.59	0	9.578e-10
FALSE	High	QEYDESGPSIVHR	1xiTRAQ4plex [N-Term]	1	2	3	FBpp0070787	0	1660.8	0.89	1.465	54.6	48.6	80	3	3	3	Unique	6.57543	High	3	554.273	0	7.801e-08
FALSE	High	AVDSLVPIGR	1xiTRAQ4plex [N-Term]	1	1	3	FBpp0071794	0	1170.7	0.982	1.519	808.3	793.6	1227.5	3	3	3	Unique	3.92605	High	2	585.855	0	0.0003086
FALSE	High	VSGSFTGDAK	2xiTRAQ4plex [N-Term; K10]	1	3	3	FBpp0081741	0	1256.67	0.771	1.25	166	128	207.5	3	3	3	Unique	4.10262	High	2	628.841	0	1.072e-06
FALSE	High	SGQVLEVSGSK	2xiTRAQ4plex [N-Term; K11]	1	1	3	FBpp0290875	0	1378.78	0.961	1.706	101.5	97.5	173.2	3	3	3	Unique	4.1639	High	2	689.894	0	7.119e-06
FALSE	High	IGINGFGR	1xiTRAQ4plex [N-Term]	2	2	3	FBpp0073922; FBpp0087977	0	977.565	1.036	1.261	505.2	523.5	636.9	3	3	3	Not Unique	3.03724	High	2	489.286	0	0.0007812
FALSE	High	GECGGGVSVR	1xiTRAQ4plex [N-Term]; 1xMethylthio [C3]	1	2	3	FBpp0081403	0	1110.52	0.774	0.887	295.9	228.9	262.4	3	3	3	Unique	3.51976	High	2	555.762	0	0.0001356
FALSE	High	MISLTDNR	1xiTRAQ4plex [N-Term]	1	1	3	FBpp0073484	0	1093.58	0.708	0.998	303.5	215	302.8	3	3	3	Unique	2.96499	High	2	547.294	2.97e-05	0.001962
FALSE	High	MHGFHHVK	2xiTRAQ4plex [N-Term; K8]; 1xOxidation [M1]	1	1	3	FBpp0088363	0	1296.69	0.608	1.067	110.6	67.2	118	3	3	3	Unique	2.89561	High	3	432.901	0	6.017e-05
FALSE	High	IGGIGTVPVGR	1xiTRAQ4plex [N-Term]	1	2	3	FBpp0087142	0	1169.71	0.829	1.205	291	241.1	350.8	3	3	3	Unique	3.47974	High	2	585.361	0	0.000132
FALSE	High	LQAINPSVK	2xiTRAQ4plex [N-Term; K9]	1	1	3	FBpp0079408	0	1257.78	0.701	0.753	275.7	193.2	207.7	3	3	3	Unique	3.94684	High	2	629.395	0	0.0001361
FALSE	High	DLNLYNK	2xiTRAQ4plex [N-Term; K7]	1	1	3	FBpp0077690	0	1167.66	1.11	1.178	571.2	634.1	672.6	3	3	3	Unique	3.26908	High	2	584.337	0.001003	0.03401
FALSE	High	IPVGAETLGR	1xiTRAQ4plex [N-Term]	1	2	3	FBpp0305828	0	1156.68	0.928	1.583	246	228.4	389.5	3	3	3	Unique	2.46665	High	2	578.845	0.0002014	0.007305
FALSE	High	IATAVEK	2xiTRAQ4plex [N-Term; K7]	1	2	3	FBpp0077573	0	1019.63	0.81	1.252	317.3	257	397.4	3	3	3	Unique	2.87051	High	2	510.321	0.0001163	0.006132
FALSE	High	DVHEIVLVGGSTR	1xiTRAQ4plex [N-Term]	1	1	3	FBpp0073448	0	1525.85	0.897	1.412	429.7	385.6	606.6	3	3	3	Unique	4.68309	High	2	763.431	0	2.771e-06
FALSE	High	GGYMEVLNLDPK	2xiTRAQ4plex [N-Term; K12]	1	2	3	FBpp0073600	0	1623.87	0.877	1.347	425	372.6	572.5	3	3	3	Unique	3.97994	High	2	812.442	0	3.574e-07
FALSE	High	SEATAAAEFK	2xiTRAQ4plex [N-Term; K10]	1	2	3	FBpp0085878	0	1312.7	1.241	2.254	264	327.6	595	3	3	3	Unique	5.24346	High	2	656.852	0	2.478e-05
FALSE	High	TFGLQNDR	1xiTRAQ4plex [N-Term]	1	1	3	FBpp0073484	0	1094.57	0.579	0.908	1084.5	627.6	985.2	3	3	3	Unique	3.06635	High	2	547.79	5.894e-05	0.004344
FALSE	High	TSLYEK	2xiTRAQ4plex [N-Term; K6]	1	1	3	FBpp0073484	0	1028.59	0.544	0.89	413.6	225	368	3	3	3	Unique	2.64822	High	2	514.798	0.001003	0.0354
FALSE	High	ITGFQQR	1xiTRAQ4plex [N-Term]	1	1	3	FBpp0073484	0	993.56	0.42	0.926	721.3	302.9	668.2	3	3	3	Unique	2.67778	High	2	497.283	0.0009521	0.03264
FALSE	High	TGQAAGFAYTDANK	2xiTRAQ4plex [N-Term; K14]	1	1	3	FBpp0311164	0	1702.86	0.795	1.28	369.4	293.5	472.8	3	3	3	Unique	6.83271	High	2	851.938	0	2.707e-08
FALSE	High	QVAANVAEASQR	1xiTRAQ4plex [N-Term]	1	2	3	FBpp0087578	0	1387.74	1.363	1.448	101.4	138.2	146.8	2	2	3	Unique	4.82183	High	2	694.374	0	1.32e-06
FALSE	High	VLNSYWIAQDASYK	2xiTRAQ4plex [N-Term; K14]	1	1	3	FBpp0112465	0	1946.03	0.865	1.503	284.3	246	427.3	3	3	3	Unique	6.89267	High	2	973.524	0	1.031e-07
FALSE	High	DVSVSK	2xiTRAQ4plex [N-Term; K6]	1	1	3	FBpp0072365	0	922.545	1.411	1.045	304.9	430.3	318.6	3	3	3	Unique	2.45114	High	2	461.774	0.001627	0.05635
FALSE	High	DLNDFGAVNEVYK	2xiTRAQ4plex [N-Term; K13]	1	1	3	FBpp0304650	0	1771.91	0.576	1.146	1734.3	998.7	1987.8	3	3	3	Unique	6.30854	High	2	886.466	0	5.431e-07
FALSE	High	LKHWDKPHK	4xiTRAQ4plex [N-Term; K2; K6; K9]	1	3	3	FBpp0086887	1	1765.07	1.179	1.493	72.6	85.6	108.4	3	3	3	Unique	2.26208	High	5	353.82	0	0.000813
FALSE	High	GLSILPYIK	2xiTRAQ4plex [N-Term; K9]	2	2	3	FBpp0083720; FBpp0081736	0	1291.82	1.374	2.049	676.6	929.4	1386.2	3	3	3	Not Unique	4.10903	High	2	646.42	0	0.001344
FALSE	High	GLLGNGNAEPYDDFLLIDGTLAENSAALGNDYGVGK	2xiTRAQ4plex [N-Term; K36]	1	1	3	FBpp0311463	0	3941.96	0.01	1	2		2	1		1	Unique	4.58251	High	3	1314.67	0	1.18e-05
FALSE	High	IFDLGR	1xiTRAQ4plex [N-Term]	1	1	3	FBpp0289148	0	864.506	0.793	1.162	255.5	202.5	296.8	3	3	3	Unique	1.9922	High	2	432.757	0.003122	0.1296
FALSE	High	LNLIVK	2xiTRAQ4plex [N-Term; K6]	1	1	3	FBpp0311463	0	987.68	0.972	0.944	627.5	610.1	592.1	3	3	3	Unique	2.73934	High	2	494.341	0.00287	0.1163
FALSE	High	LLEQQDEYQGQNIYGNQK	2xiTRAQ4plex [N-Term; K18]	1	3	3	FBpp0075491	0	2456.23	0.464	0.653	27.4	12.7	17.9	3	2	3	Unique	5.26008	High	3	819.419	0	8.327e-07
FALSE	High	DEQFSLFLPK	2xiTRAQ4plex [N-Term; K10]	1	1	3	FBpp0087744	0	1511.83	0.868	1.065	859.2	746.1	915	3	3	3	Unique	4.4175	High	2	756.428	0	0.001125
FALSE	High	STAGDTHLGGEDFDNR	1xiTRAQ4plex [N-Term]	2	6	3	FBpp0083974; FBpp0082519	0	1835.83	0.877	1.208	65.9	57.8	79.6	3	3	3	Not Unique	4.89841	High	2	918.418	0	2.42e-09
FALSE	High	NINPVLLVNALALAIRDR	1xiTRAQ4plex [N-Term]	1	3	3	FBpp0075491	1	2119.28	0.53	1.299	80.5	42.7	104.6	3	3	3	Unique	4.30307	High	2	1060.14	0	0.0003177
FALSE	High	HGAQSVYHLHLHFLGGR	1xiTRAQ4plex [N-Term]	1	2	3	FBpp0077402	0	2073.1	0.842	1.265	39.2	33	49.6	3	3	3	Unique	6.0427	High	4	519.031	0	1.396e-08
FALSE	High	IGSIIVK	2xiTRAQ4plex [N-Term; K7]	1	1	3	FBpp0311463	0	1017.69	1.091	0.967	844	921.2	816.2	3	3	3	Unique	3.12195	High	2	509.346	0.001082	0.03849
FALSE	High	SHFVLHSVVHAARPDIR	1xiTRAQ4plex [N-Term]	1	7	3	FBpp0301121	0	2085.16	0.944	1.505	46.1	43.5	69.4	3	3	3	Unique	3.77016	High	3	695.726	0	1.304e-05
FALSE	High	GNNMIPNQHYHKWWQR	2xiTRAQ4plex [N-Term; K12]; 1xOxidation [M4]	1	1	3	FBpp0302626	1	2413.2	1.433	1.46	22.4	32.1	32.7	3	3	3	Unique	3.07472	High	3	805.076	0	0.0001052
FALSE	High	LHGITPSRPSERPR	1xiTRAQ4plex [N-Term]	1	1	3	FBpp0291564	0	1746.98	0.833	1.461	60.9	50.7	89	3	3	3	Unique	2.88645	High	5	350.203	0	0.0004355
FALSE	High	INLLESTYNLK	2xiTRAQ4plex [N-Term; K11]	1	2	3	FBpp0312552	0	1595.92	0.753	1.045	424	319.4	443	3	3	3	Unique	5.17952	High	2	798.472	0	4.498e-06
FALSE	High	TKPHCNVGTIGHVDHGK	3xiTRAQ4plex [N-Term; K2; K17]; 1xMethylthio [C5]	1	1	3	FBpp0086790	0	2278.19	0.581	1.67	31.5	18.3	52.6	3	3	3	Unique	5.80953	High	3	760.07	0	5.103e-11
FALSE	High	GKHHLFFGK	3xiTRAQ4plex [N-Term; K2; K9]	1	2	3	FBpp0079621	1	1502.9	0.943	0.933	204.6	193	190.9	3	3	3	Unique	3.25154	High	4	376.48	2.97e-05	0.002891
FALSE	High	HQAVHVQISHLTPEVHHK	2xiTRAQ4plex [N-Term; K18]	1	1	3	FBpp0305784	0	2385.31	1.036	1.389	32.9	34.1	45.7	3	3	3	Unique	5.70919	High	5	477.87	0	2.529e-07
FALSE	High	VHLEAGVNHIKR	2xiTRAQ4plex [N-Term; K11]	1	1	3	FBpp0088363	1	1660.98	0.389	1.031	261.5	101.7	269.7	3	3	3	Unique	5.14312	High	2	830.996	0	2.784e-07
FALSE	High	HHIGKDPLVYR	2xiTRAQ4plex [N-Term; K5]	1	1	3	FBpp0078711	1	1622.94	1.792	1.598	144	258.1	230.1	3	3	3	Unique	3.79379	High	4	406.489	0	0.0001192
FALSE	High	YGGLHHVPLKR	2xiTRAQ4plex [N-Term; K10]	1	1	3	FBpp0085809	1	1564.93	1.062	1.256	112.5	119.5	141.3	3	3	3	Unique	3.4036	High	2	782.969	0.0002014	0.007354
FALSE	High	FAHPLHHLGK	2xiTRAQ4plex [N-Term; K10]	1	2	3	FBpp0074022	0	1444.84	0.97	1.422	237.3	230.2	337.4	3	3	3	Unique	4.61052	High	3	482.285	0	1.797e-06
FALSE	High	AEISNAIDNYVNGTVGK	2xiTRAQ4plex [N-Term; K17]	1	1	3	FBpp0084087	0	2053.08	0.612	1.082	212.2	129.9	229.5	3	3	3	Unique	7.06202	High	2	1027.05	0	9.635e-10
FALSE	High	SVNIAASESK	2xiTRAQ4plex [N-Term; K10]	1	1	3	FBpp0112129	0	1293.73	0.768	1.456	62.5	48	91	3	3	3	Unique	3.48188	High	2	647.366	0	0.0001448
FALSE	High	ITGKPAHHFIR	2xiTRAQ4plex [N-Term; K4]	1	1	3	FBpp0081461	0	1564.93	1.057	1.318	178.2	188.3	234.8	3	3	3	Unique	3.91469	High	2	782.969	0	6.803e-07
FALSE	High	LKGITPSRPSERPR	2xiTRAQ4plex [N-Term; K2]	1	1	3	FBpp0081527	1	1882.12	1.326	1.483	38.7	51.3	57.4	3	3	3	Unique	1.59334	High	3	628.045	0.006169	0.2726
FALSE	High	DSYVGDEAQSK	2xiTRAQ4plex [N-Term; K11]	2	5	3	FBpp0071448; FBpp0070787	0	1486.73	1.205	1.299	90.6	109.2	117.7	3	3	3	Not Unique	4.41695	High	2	743.869	0	2.515e-07
FALSE	High	HKVGPNLHGLIGR	2xiTRAQ4plex [N-Term; K2]	1	1	3	FBpp0311164	1	1686.02	1.606	1.767	158.6	254.7	280.3	3	3	3	Unique	4.56376	High	2	843.511	0	1.737e-06
FALSE	High	DLGQDVDTGR	1xiTRAQ4plex [N-Term]	1	3	3	FBpp0075491	0	1219.6	0.332	0.852	264.9	87.9	225.8	3	3	3	Unique	4.13386	High	2	610.306	0	2.877e-05
FALSE	High	QNHYAK	2xiTRAQ4plex [N-Term; K6]	1	1	3	FBpp0311463	0	1048.58	1.088	0.921	118.5	128.9	109.1	3	3	3	Unique	2.36792	High	2	524.79	0.0007415	0.02396
FALSE	High	RLEAEKDELQAALEEAEAALEQEENK	3xiTRAQ4plex [N-Term; K6; K26]	2	20	3	FBpp0080455; FBpp0080457	2	3388.74	2.731	1.654	5.2	14.2	8.6	2	3	2	Not Unique	8.64001	High	4	847.944	0	3.797e-09
FALSE	High	KNTPEEIALATVQALRR	2xiTRAQ4plex [N-Term; K1]	2	3	3	FBpp0302781; FBpp0084372	2	2198.29	2.936	1.348	70.7	207.6	95.3	3	3	3	Not Unique	4.74945	High	2	1099.65	0	6.841e-06
FALSE	High	RSDLDDQLKEYITEWR	2xiTRAQ4plex [N-Term; K9]	3	14	3	FBpp0291136; FBpp0100015; FBpp0073682	2	2355.22	2.363	1.454	38.3	90.5	55.7	3	3	3	Not Unique	5.39313	High	4	589.56	0	1.066e-07
FALSE	High	HMMAFIEQEANEKAEEIDAK	3xiTRAQ4plex [N-Term; K13; K20]	1	1	3	FBpp0311965	1	2766.38	1.455	1.545	158.8	231	245.3	3	3	3	Unique	6.47413	High	3	922.804	0	5.656e-12
FALSE	High	VLPSIAPEVLK	2xiTRAQ4plex [N-Term; K11]	1	1	3	FBpp0312093	0	1453.92	0.912	1.543	1132.4	1033.1	1746.8	3	3	3	Unique	4.61202	High	2	727.471	0	0.0005366
FALSE	High	IKLNHTLNDLQIGWFK	3xiTRAQ4plex [N-Term; K2; K16]	1	1	3	FBpp0081002	1	2372.38	1.348	2.113	70.6	95.2	149.2	3	3	3	Unique	6.69104	High	3	791.467	0	4.208e-09
FALSE	High	YFAAHIFQFQFHK	2xiTRAQ4plex [N-Term; K13]	1	1	3	FBpp0305608	0	1972.05	1.031	0.939	482.3	497.1	452.8	3	3	3	Unique	6.19743	High	2	986.532	0	2.603e-07
FALSE	High	HIADLAGNKEIILPVPAFNVINGGSHAGNK	3xiTRAQ4plex [N-Term; K9; K30]	1	2	3	FBpp0077573	1	3498.95	1.313	1.667	9.6	12.6	16	2	2	2	Unique	6.716	High	3	1166.99	0	3.663e-09
FALSE	High	TEVQHYSGTNIELGTACGK	2xiTRAQ4plex [N-Term; K19]; 1xMethylthio [C17]	1	1	3	FBpp0080723	0	2342.14	0.602	1.675	162.8	98	272.7	3	3	3	Unique	9.72593	High	3	781.389	0	2.369e-11
FALSE	High	YDIDASLTLDGKR	2xiTRAQ4plex [N-Term; K12]	1	1	3	FBpp0311463	1	1754.95	1.996	0.93	297.7	594.3	277	3	3	3	Unique	5.18291	High	2	877.981	0	5.701e-06
FALSE	High	VPPPIHQFSQTLDK	2xiTRAQ4plex [N-Term; K14]	1	1	3	FBpp0070877	0	1895.06	0.579	1.18	438.4	253.7	517.1	3	3	3	Unique	5.72438	High	3	632.361	0	4.62e-06
FALSE	High	LNAEGVFAK	2xiTRAQ4plex [N-Term; K9]	1	2	3	FBpp0307371	0	1236.72	0.867	1.634	943.6	817.7	1541.8	3	3	3	Unique	4.27169	High	2	618.867	0	0.0003165
FALSE	High	LKDSDLENFDQQFFGVHQK	3xiTRAQ4plex [N-Term; K2; K19]	1	2	3	FBpp0307371	1	2727.41	0.729	1.771	130.1	94.8	230.4	3	3	3	Unique	9.63206	High	3	909.813	0	2.52e-13
FALSE	High	QSSAAYHVNNLLSPVLFHEALQHVPK	2xiTRAQ4plex [N-Term; K26]	1	2	3	FBpp0307371	0	3187.73	1.569	2.402	10.2	16	24.5	2	3	3	Unique	6.05952	High	3	1063.25	0	5.167e-08
FALSE	High	LEGANASAEEADEGTDITSESGVDVVLNHR	1xiTRAQ4plex [N-Term]	1	1	3	FBpp0081820	0	3229.52	0.497	0.88	39.2	19.5	34.5	3	3	3	Unique	11.1399	High	3	1077.19	0	3.76175e-18
FALSE	High	SLGGPAGLTPISFSK	2xiTRAQ4plex [N-Term; K15]	1	1	3	FBpp0070875	0	1719.99	0.906	1.418	486.7	441	690.1	3	3	3	Unique	6.26668	High	2	860.502	0	1.45e-08
FALSE	High	RDDLMSSVWNSRPTVLR	1xiTRAQ4plex [N-Term]	1	1	3	FBpp0072009	1	2176.14	1.006	1.217	33.7	33.9	41	2	2	2	Unique	4.17055	High	4	544.792	0	2.734e-06
FALSE	High	TTIEGLNKLPSLFKK	4xiTRAQ4plex [N-Term; K8; K14; K15]	1	1	3	FBpp0079472	2	2265.4	1.056	2.026	486.8	514	986.5	3	3	3	Unique	6.70086	High	2	1133.21	0	9.373e-08
FALSE	High	FGQLSASLLK	2xiTRAQ4plex [N-Term; K10]	1	3	3	FBpp0303935	0	1351.82	0.919	1.856	605.7	556.9	1124.1	3	3	3	Unique	4.13339	High	2	676.417	0	0.0002048
FALSE	High	FIVNEGHHYGHGDESFPGLFMHYDTSMR	1xiTRAQ4plex [N-Term]; 1xOxidation [M]	1	1	3	FBpp0088363	0	3440.53	0.228	0.606	12.7	2.9	7.7	3	1	2	Unique	5.65818	High	5	688.913	0	4.249e-06
FALSE	High	INPQHTIPTLHDHGFALWESR	1xiTRAQ4plex [N-Term]	1	1	3	FBpp0082079	0	2613.34	0.572	0.898	47.2	27	42.4	2	2	3	Unique	6.35437	High	3	871.789	0	4.916e-09
FALSE	High	IHVNYEFAHDQLVNSFVGKPK	3xiTRAQ4plex [N-Term; K19; K21]	1	1	3	FBpp0070058	0	2874.56	1.104	1.426	38.3	42.3	54.6	3	3	3	Unique	7.47673	High	3	958.864	0	7.101e-13
FALSE	High	ALDDFYDK	2xiTRAQ4plex [N-Term; K8]	1	1	3	FBpp0079999	0	1274.65	0.671	1.556	722.3	484.7	1124.2	3	3	3	Unique	3.84907	High	2	637.831	2.97e-05	0.001831
FALSE	High	GPYPLNGIYNPINK	2xiTRAQ4plex [N-Term; K14]	1	1	3	FBpp0088417	0	1848.03	0.598	1.393	570.4	341	794.8	3	3	3	Unique	5.51051	High	2	924.523	0	4.751e-09
FALSE	High	VLSDAIEAEK	2xiTRAQ4plex [N-Term; K10]	1	1	3	FBpp0076134	0	1362.77	1.023	1.512	279.7	286.2	422.9	3	3	3	Unique	4.87125	High	2	681.893	0	9.401e-05
FALSE	High	NIDFSLK	2xiTRAQ4plex [N-Term; K7]	1	1	3	FBpp0311463	0	1124.66	1.116	1.008	490.2	547.2	494.1	3	3	3	Unique	2.81911	High	2	562.833	0.0004722	0.01557
FALSE	High	DVNAAIATIK	2xiTRAQ4plex [N-Term; K10]	1	3	3	FBpp0081062	0	1303.78	0.949	1.3	1202.5	1141	1563.8	3	3	3	Unique	4.74474	High	2	652.397	0	0.000175
FALSE	High	ALLWDLNDGK	2xiTRAQ4plex [N-Term; K10]	1	1	3	FBpp0079187	0	1432.8	0.673	1.24	1255	844.4	1556.8	3	3	3	Unique	4.39449	High	2	716.912	0	0.0003703
FALSE	High	TSNPEPWQEYK	2xiTRAQ4plex [N-Term; K11]	1	1	3	FBpp0070039	0	1666.83	1.083	1.708	534.2	578.4	912.5	3	3	3	Unique	4.53264	High	2	833.924	0	5.44e-06
FALSE	High	GVLFYGPPGCGK	2xiTRAQ4plex [N-Term; K12]; 1xMethylthio [C10]	1	4	3	FBpp0087479	0	1528.79	0.765	1.589	522	399.3	829.2	3	3	3	Unique	4.24546	High	2	764.904	0	1.672e-05
FALSE	High	QILFETTQK	2xiTRAQ4plex [N-Term; K9]	1	1	3	FBpp0311463	0	1395.81	0.869	1.169	430.9	374.3	503.7	3	3	3	Unique	3.33405	High	2	698.407	0	5.713e-05
FALSE	High	AELAHMKEFTNMVISGVWR	2xiTRAQ4plex [N-Term; K7]	1	1	3	FBpp0087762	1	2507.31	0.733	1.368	121.9	89.3	166.8	3	3	3	Unique	6.34234	High	2	1254.17	0	7.015e-09
FALSE	High	VSSQVDAEIK	2xiTRAQ4plex [N-Term; K10]	1	1	3	FBpp0311983	0	1363.77	1.17	1.896	209.6	245.3	397.4	3	3	3	Unique	4.78434	High	2	682.389	0	3.206e-05
FALSE	High	AQGIPALGFSPIK	2xiTRAQ4plex [N-Term; K13]	1	1	3	FBpp0083744	0	1586.95	0.779	0.922	756.7	589.6	697.4	3	3	3	Unique	5.32903	High	3	529.659	0	4.04e-06
FALSE	High	KNPDAFHEAIEMMLQLEK	3xiTRAQ4plex [N-Term; K1; K18]	1	1	3	FBpp0078278	1	2576.36	0.992	1.285	73.8	73.2	94.8	3	3	3	Unique	6.90532	High	3	859.461	0	1.027e-08
FALSE	High	AFDESGNGYVR	1xiTRAQ4plex [N-Term]	1	2	3	FBpp0307371	0	1358.65	0.678	1.657	547	371	906.4	3	3	3	Unique	4.25079	High	2	679.83	0	3.65e-05
FALSE	High	VNNASQVGLGYQQK	2xiTRAQ4plex [N-Term; K14]	1	1	3	FBpp0304343	0	1793.97	0.988	1.898	312.3	308.5	592.9	3	3	3	Unique	6.38101	High	2	897.494	0	9.399e-09
FALSE	High	FCPFYK	2xiTRAQ4plex [N-Term; K6]; 1xMethylthio [C2]	1	1	3	FBpp0079999	0	1138.57	0.704	2.273	1163.1	819.2	2643.5	3	3	3	Unique	2.18127	High	2	569.791	0.009738	0.414
FALSE	High	VAFTGSTDVGK	2xiTRAQ4plex [N-Term; K11]	1	1	3	FBpp0079406	0	1369.76	0.992	1.502	425.8	422.3	639.7	3	3	3	Unique	4.7566	High	2	685.383	0	6.185e-07
FALSE	High	IMELEEELK	2xiTRAQ4plex [N-Term; K9]	1	2	3	FBpp0306048	0	1421.78	1.63	1.603	1127.6	1837.5	1808	3	3	3	Unique	4.2998	High	2	711.393	0	0.0001024
FALSE	High	QLIVGVNK	2xiTRAQ4plex [N-Term; K8]	1	2	3	FBpp0087142	0	1158.74	0.596	1.217	611.9	364.5	744.4	3	3	3	Unique	3.35431	High	2	579.878	2.97e-05	0.003688
FALSE	High	AEEEFNIEK	2xiTRAQ4plex [N-Term; K9]	1	1	3	FBpp0311965	0	1396.72	1.041	1.474	1594.1	1658.9	2349.4	3	3	3	Unique	4.49279	High	2	698.867	0	0.0006028
FALSE	High	IEEEIGAGVK	2xiTRAQ4plex [N-Term; K10]	1	2	3	FBpp0077573	0	1332.76	0.868	1.28	1043.2	905.8	1335.1	3	3	3	Unique	4.72564	High	2	666.887	0	8.766e-05
FALSE	High	DFGQVEVKPEMIGHYLGEFALTYKPVK	4xiTRAQ4plex [N-Term; K8; K24; K27]	1	2	3	FBpp0086269	0	3672	0.316	1.006	17.4	5.5	17.5	1	1	3	Unique	2.78402	High	5	735.211	0.0004722	0.01537
FALSE	High	INVYYNEASGGK	2xiTRAQ4plex [N-Term; K12]	1	2	3	FBpp0085720	0	1602.84	0.999	1.4	458	457.7	641.3	3	3	3	Unique	4.11274	High	3	534.952	0	6.534e-05
FALSE	High	VTLELGGK	2xiTRAQ4plex [N-Term; K8]	1	1	3	FBpp0079406	0	1104.69	1.558	1.524	865.7	1348.7	1318.9	3	3	3	Unique	3.59543	High	2	552.846	0	0.0007242
FALSE	High	NIADILLK	2xiTRAQ4plex [N-Term; K8]	1	1	3	FBpp0077501	0	1187.76	0.203	0.81	2073.5	421.1	1678.7	3	3	3	Unique	3.37856	High	2	594.39	0.0002812	0.01321
FALSE	High	AKDLNKEVYDFLASTCAK	4xiTRAQ4plex [N-Term; K2; K6; K18]; 1xMethylthio [C16]	1	1	3	FBpp0081002	2	2638.41	1.141	2.238	38.2	43.6	85.5	3	3	3	Unique	5.68578	High	3	880.147	0	6.086e-07
FALSE	High	FLDDIKHALYCAK	3xiTRAQ4plex [N-Term; K6; K13]; 1xMethylthio [C11]	1	1	3	FBpp0303827	1	2015.08	0.469	1.556	139.6	65.5	217.2	3	3	3	Unique	3.99387	High	4	504.53	0	8.363e-08
FALSE	High	MDSTANELESIK	2xiTRAQ4plex [N-Term; K12]	1	1	3	FBpp0075401	0	1625.83	0.698	1.289	817.6	570.6	1054	3	3	3	Unique	5.8052	High	2	813.425	0	1.095e-05
FALSE	High	KNYYELETYGNFEMLDKITGFQQR	3xiTRAQ4plex [N-Term; K1; K17]	1	1	3	FBpp0073484	2	3419.73	3.159	2	24.6	77.7	49.2	3	3	3	Unique	7.2743	High	3	1140.59	0	1.697e-13
FALSE	High	CKDDVYTHFYTLIVRPDNTYEVLIDNEK	3xiTRAQ4plex [N-Term; K2; K28]; 1xMethylthio [C1]	1	1	3	FBpp0306685	1	3881.95	3.136	2.727	2.2	6.9	6	1	3	3	Unique	5.99249	High	4	971.247	0	2.144e-06
FALSE	High	AFQAEELGNDLDIK	2xiTRAQ4plex [N-Term; K14]	1	1	3	FBpp0087519	0	1850.97	0.777	1.348	390	303.2	525.6	3	3	3	Unique	6.70491	High	2	925.996	0	1.899e-08
FALSE	High	LLIVIPTWEEK	2xiTRAQ4plex [N-Term; K11]	1	2	3	FBpp0307371	0	1628.99	0.507	1.555	1277.5	647.1	1987	3	3	3	Unique	4.24795	High	2	815.004	0	0.001354
FALSE	High	LNIALPVNVK	2xiTRAQ4plex [N-Term; K10]	1	2	3	FBpp0085374	0	1368.88	0.643	1.347	376.4	242.1	507	3	3	3	Unique	4.09225	High	2	684.949	0	2.461e-05
FALSE	High	SLQPMWTYRPDTNECFTFNYSGCHGNNNLFHK	2xiTRAQ4plex [N-Term; K32]; 2xMethylthio [C15; C23]	1	1	3	FBpp0077239	0	4201.85	1.222	0.125	49.6	60.6	6.2	2	3	2	Unique	9.22981	High	5	841.182	0	2.426e-06
FALSE	High	AAYADFYSK	2xiTRAQ4plex [N-Term; K9]	1	1	3	FBpp0297878	0	1323.68	1.008	1.476	516.2	520.5	762.1	3	3	3	Unique	4.09109	High	2	662.348	2.97e-05	0.003541
FALSE	High	NPSANLGLIFK	2xiTRAQ4plex [N-Term; K11]	1	1	3	FBpp0311550	0	1461.87	0.592	1.448	1193.4	707	1727.6	3	3	3	Unique	5.10994	High	2	731.442	0	5.933e-05
FALSE	High	ILDIYNSLK	2xiTRAQ4plex [N-Term; K9]	1	1	3	FBpp0311463	0	1366.82	0.166	0.671	2572.2	427.1	1727.1	3	3	3	Unique	3.60035	High	2	683.919	0	0.00149
FALSE	High	NDFHGLMLPSIYEIFPQFFFNSK	2xiTRAQ4plex [N-Term; K23]	1	1	3	FBpp0077690	0	3079.56	0.85	1.091	178.2	151.5	194.4	3	3	3	Unique	8.8455	High	3	1027.2	0	4.064e-10
FALSE	High	AVVGEEALTPDDLLYLEFLTK	2xiTRAQ4plex [N-Term; K21]	1	1	3	FBpp0290875	0	2624.43	1.128	1.713	88.6	99.9	151.8	3	2	3	Unique	7.11274	High	3	875.483	0	9.243e-09
FALSE	High	GPLINASAVLGYQGWLAGYQTAFDTQQSK	2xiTRAQ4plex [N-Term; K29]	1	1	3	FBpp0304343	0	3372.75	0.76	1.273	12.1	9.2	15.4	2	2	2	Unique	7.35423	High	3	1124.93	0	2.289e-09
FALSE	High	QLQQIDGTLSTIEMQR	1xiTRAQ4plex [N-Term]	1	1	3	FBpp0087704	0	2005.05	0.908	1.129	386.8	351.4	436.7	3	3	3	Unique	6.4766	High	3	669.027	0	2.807e-08
FALSE	High	CIVNAAGPFTDSIR	1xiTRAQ4plex [N-Term]; 1xMethylthio [C1]	1	1	3	FBpp0111813	0	1653.82	0.569	1.912	956.1	544.3	1828.3	3	3	3	Unique	4.99832	High	2	827.419	0	1.025e-05
FALSE	High	TLDDFILGSAR	1xiTRAQ4plex [N-Term]	1	1	3	FBpp0309815	0	1351.73	1.005	1.376	2007.8	2018.8	2762.6	3	3	3	Unique	4.4835	High	2	676.375	0	1.908e-05
FALSE	High	LEPEEIETLGDQINR	1xiTRAQ4plex [N-Term]	1	1	3	FBpp0079114	0	1899.98	0.99	1.214	828.2	819.7	1005.8	3	3	3	Unique	5.55541	High	2	950.496	0	2.031e-08
FALSE	High	DYQETFEFINTLAK	2xiTRAQ4plex [N-Term; K14]	1	5	3	FBpp0305272	0	2007.03	0.894	1.192	150.9	134.9	179.8	3	3	3	Unique	5.92946	High	3	669.688	0	6.885e-06
FALSE	High	GPGIALGMFNTDDSIVDFAHASFK	2xiTRAQ4plex [N-Term; K24]	1	5	3	FBpp0305272	0	2798.41	1.05	1.549	85.4	89.7	132.3	3	3	3	Unique	10.2107	High	3	933.48	0	3.445e-15
FALSE	High	KFPLPGLETL	2xiTRAQ4plex [N-Term; K1]	1	2	3	FBpp0070792	1	1402.85	0.675	0.893	500.4	337.6	447	3	3	3	Unique	3.07535	High	2	701.937	0.002794	0.1126
FALSE	High	YNIMWNSILLTLHK	2xiTRAQ4plex [N-Term; K14]	1	1	3	FBpp0390630	0	2034.14	0.562	1.602	203.5	114.3	326	3	3	3	Unique	6.6094	High	2	1017.58	0	1.003e-06
FALSE	High	LSSESLLHYVAQTFAAGR	1xiTRAQ4plex [N-Term]	1	1	3	FBpp0303947	0	2094.11	1.087	1.944	162.1	176.2	315.2	3	3	3	Unique	7.98307	High	2	1047.57	0	2.045e-10
FALSE	High	AIEGGYEEVYTTINEDGTR	1xiTRAQ4plex [N-Term]	1	2	3	FBpp0308239	0	2261.07	1.123	1.032	540.7	607.3	557.8	3	3	3	Unique	7.14894	High	2	1131.05	0	1.66e-09
FALSE	High	VAMQDATAQMALLQFISSGLKK	3xiTRAQ4plex [N-Term; K21; K22]	1	1	3	FBpp0081002	1	2783.55	1.058	1.722	70.6	74.7	121.6	3	3	3	Unique	9.84484	High	3	928.531	0	3.957e-16
FALSE	High	NFDGVVNSVENFVHLGVK	2xiTRAQ4plex [N-Term; K18]	1	1	3	FBpp0082055	0	2262.21	0.96	1.639	186.9	179.5	306.4	3	3	3	Unique	8.27186	High	2	1131.62	0	2.235e-10
[truncated: 7,991 more rows]
