# Supplementary material for: Proteomics of Asrij Perturbation in Drosophila Lymph Glands for Identification of New Regulators of Hematopoiesis
Source: Mol Cell Proteomics. 2019 Mar 28;18(6):1171–82. doi: 10.1074/mcp.RA119.001299 (PMC6553936; doi:10.1074/mcp.RA119.001299)
Supplement: Inamdar_Supplementary Table S2 [file 142755_1_supp_297111_px0cbm.xlsx]

## Sheet: Total proteins
Protein FDR Confidence	Master	Accession	Gene Id	Description	Exp. q-value	Sum PEP Score	Coverage	# Peptides	# PSMs	# Unique Peptides	# Protein Groups	# AAs	MW [kDa]	calc. pI	Entrez Gene ID	Gene ID	Chromosome	Biological Process	Cellular Component	Molecular Function	Pfam IDs	Abundance Ratio: KO / Control	Abundance Ratio: Overexpression / Control	Abundance: Control	Abundance: KO	Abundance: Overexpression	Abundances Count: F2: 114, Control	Abundances Count: F2: 115, Sample	Abundances Count: F2: 116, Sample	emPAI	Score Sequest HT	# Peptides Sequest HT
High	Master Protein	FBpp0311463	FBgn0087002	type=protein; loc=4:join(1065108..1065183,1065856..1065885,1065940..1073105,1073161..1073381,1073439..1075557,1075616..1075736,1075792..1076114); ID=FBpp0311463; name=apolpp-PC; parent=FBgn0087002,FBtr0345296; dbxref=FlyBase:FBpp0311463,FlyBase_Annotation_IDs:CG11064-PC,GB_protein:AHN58221,REFSEQ:NP_001284720,UniProt/Swiss-Prot:Q9V496; MD5=54c9066b1303d83dcbd92ecb4e97e57a; length=3351; release=r6…	0	1651.18	64.0406	202	927	202	1	3351	372.447	7.97	43827	Rfabg; apolpp; FBgn0087002	4	regulation of biological process;response to stimulus;transport	extracellular	metal ion binding;protein binding;transporter activity	Pf00094, Pf01347, Pf06448, Pf09172	0.944	1.028	141450	133524	145449	205	206	206	29.121	4164.6	202
High	Master Protein	FBpp0307371	FBgn0283427	type=protein; loc=2L:join(3057108..3057110,3059605..3060142,3060230..3066957,3067020..3067115,3067184..3067327,3067389..3067502); ID=FBpp0307371; name=FASN1-PC; parent=FBgn0283427,FBtr0335387; dbxref=REFSEQ:NP_001137778,GB_protein:ACL82985,FlyBase:FBpp0307371,FlyBase_Annotation_IDs:CG3523-PC,UniProt/TrEMBL:B7Z001; MD5=7fd78d970e1b548cb2f466b9aae9477b; length=2540; release=r6.23; species=Dmel;	0	1185.41	57.9528	124	433	117	1	2540	277.826	6.65	33524	CG3523; FASN1; FBgn0027571	2L	metabolic process;response to stimulus		catalytic activity	Pf00106, Pf00107, Pf00109, Pf00550, Pf00698, Pf00975, Pf02801, Pf08545, Pf08659, Pf13602, Pf14765	0.718	1.611	56590.5	40622.5	91157.2	126	125	129	25.237	2025.42	124
High	Master Protein	FBpp0072365	FBgn0002564	type=protein; loc=3L:join(66515..66721,66787..68898); ID=FBpp0072365; name=Lsp1gamma-PA; parent=FBgn0002564,FBtr0072463; dbxref=FlyBase:FBpp0072365,FlyBase_Annotation_IDs:CG6821-PA,GB_protein:AAF47324.1,REFSEQ:NP_523868,GB_protein:AAF47324,UniProt/Swiss-Prot:P11997,FlyMine:FBpp0072365,modMine:FBpp0072365; MD5=fba280af97aa4d29acdefc199a0a2c9a; length=772; release=r6.23; species=Dmel;	0	921.434	72.6684	83	958	78	1	772	93.348	5.44	38015	Lsp1gamma; FBgn0002564	3L		extracellular		Pf00372, Pf03722, Pf03723	0.983	0.941	172420	169502	162290	88	90	89	2599.72	3802.87	83
High	Master Protein	FBpp0087947	FBgn0033246	type=protein; loc=2R:complement(join(7985602..7985761,7985066..7985451,7984881..7985002,7982641..7983007,7981184..7981472,7977389..7981122,7977022..7977324,7976786..7976956,7976295..7976723,7975304..7976173,7974886..7975233,7974690..7974824,7974487..7974621)); ID=FBpp0087947; name=ACC-PA; parent=FBgn0033246,FBtr0088871; dbxref=FlyBase:FBpp0087947,FlyBase_Annotation_IDs:CG11198-PA,GB_protein:AAF59…	0	537.913	36.382	64	126	64	1	2482	278.421	6.24	35761	ACC; FBgn0033246	2R	cell organization and biogenesis;metabolic process;regulation of biological process;response to stimulus	cytoplasm	catalytic activity;metal ion binding;nucleotide binding	Pf00289, Pf00364, Pf01039, Pf02785, Pf02786, Pf08326, Pf13535, Pf15632	0.805	1.736	16348.1	13165.7	28385.5	66	67	68	3.453	581.627	64
High	Master Protein	FBpp0075491	FBgn0000639	type=protein; loc=3L:complement(join(14097869..14097959,14094810..14097808)); ID=FBpp0075491; name=Fbp1-PA; parent=FBgn0000639,FBtr0075749; dbxref=FlyBase:FBpp0075491,FlyBase_Annotation_IDs:CG17285-PA,GB_protein:AAF49757.2,REFSEQ:NP_524065,GB_protein:AAF49757,UniProt/Swiss-Prot:Q04691,FlyMine:FBpp0075491,modMine:FBpp0075491; MD5=aa8e967b8fa503665c8dd78b7336dd39; length=1029; release=r6.23; specie…	0	564.318	59.5724	58	314	58	1	1029	119.591	6.47	39566	Fbp1; FBgn0000639	3L	transport		transporter activity	Pf03722, Pf03723	0.339	0.963	49566.3	16800.4	47734.3	67	67	67	43.275	1388.27	58
High	Master Protein	FBpp0087541	FBgn0027580	type=protein; loc=2R:complement(join(9856084..9856182,9854511..9856020,9852548..9853205,9851454..9852483,9851137..9851385)); ID=FBpp0087541; name=PCB-PD; parent=FBgn0027580,FBtr0088456; dbxref=FlyBase:FBpp0087541,FlyBase_Annotation_IDs:CG1516-PD,GB_protein:AAF58886.1,REFSEQ:NP_724839,GB_protein:AAF58886,UniProt/TrEMBL:Q7KN97; MD5=b57f46bb5064f911f38c5081893271e1; length=1181; release=r6.23; speci…	0	426.79	56.6469	55	147	55	1	1181	130.781	6.81	36020	CG1516; PCB; FBgn0027580	2R	metabolic process	mitochondrion;organelle lumen	catalytic activity;DNA binding;metal ion binding;nucleotide binding	Pf00289, Pf00364, Pf02436, Pf02785, Pf02786, Pf07478, Pf13375, Pf13533, Pf13535, Pf15632	0.876	1.578	24469	21444.8	38610.2	58	58	58	10.253	658.034	55
High	Master Protein	FBpp0077690	FBgn0002563	type=protein; loc=2L:join(898732..898941,899010..901169); ID=FBpp0077690; name=Lsp1beta-PA; parent=FBgn0002563,FBtr0078025; dbxref=FlyBase:FBpp0077690,FlyBase_Annotation_IDs:CG4178-PA,GB_protein:AAF51434.1,REFSEQ:NP_476624,GB_protein:AAF51434,UniProt/Swiss-Prot:P11996,FlyMine:FBpp0077690,modMine:FBpp0077690; MD5=1bd03bfe11008c040363b884f761c588; length=789; release=r6.23; species=Dmel;	0	1113.38	71.6096	66	1105	53	1	789	95.849	5.64	33274	Lsp1beta; FBgn0002563	2L	cell communication	extracellular		Pf00372, Pf03722, Pf03723	0.848	1.067	141588	120073	151012	86	85	85	6712.1	4824.03	66
High	Master Protein	FBpp0290554	FBgn0005666	type=protein; loc=4:join(725717..726029,726662..726683,727461..727623,728104..728245,728673..728814,729002..729202,729274..729575,730777..731000,731063..731465,731560..732233,733217..733564,733920..733964,734279..734401,734478..734537,734714..734812,735515..735823,735905..736030,736149..736187,736339..736515,736819..737046,737736..737909,738953..738988,739949..739981,742403..742550,742788..743161…	0	330.611	8.37345	49	60	49	1	8933	999.458	6.19	43814	bt; FBgn0005666	4	cell organization and biogenesis;metabolic process	nucleus	catalytic activity;enzyme regulator activity;nucleotide binding;protein binding;receptor activity;signal transducer activity;structural molecule activity	Pf00041, Pf00047, Pf00069, Pf01108, Pf07679, Pf07714, Pf09507, Pf13895, Pf13927	1.207	1.383	6729.3	8119.2	9303.7	49	49	49	0.255	270.492	49
High	Master Protein	FBpp0073484	FBgn0002562	type=protein; loc=X:join(12490383..12490592,12490660..12492900); ID=FBpp0073484; name=Lsp1alpha-PA; parent=FBgn0002562,FBtr0073651; dbxref=FlyBase:FBpp0073484,FlyBase_Annotation_IDs:CG2559-PA,GB_protein:AAF48168.2,REFSEQ:NP_511138,GB_protein:AAF48168,UniProt/Swiss-Prot:P11995,FlyMine:FBpp0073484,modMine:FBpp0073484; MD5=5c3a310f31e38f00759881293c3795c6; length=816; release=r6.23; species=Dmel;	0	891.409	71.201	60	642	48	1	816	98.802	6.14	32199	Lsp1alpha; FBgn0002562	X		extracellular		Pf00372, Pf03722, Pf03723	0.505	0.931	84512.3	42706.9	78704.4	71	71	70	1967.42	2761.74	60
High	Master Protein	FBpp0305101	FBgn0250789	type=protein; loc=3L:complement(join(1784907..1788896,1784503..1784598,1781759..1783682,1781095..1781698,1779385..1779985,1779182..1779310)); ID=FBpp0305101; name=alpha-Spec-PC; parent=FBgn0250789,FBtr0332879; dbxref=REFSEQ:NP_001261287,GB_protein:AGB93982,FlyBase:FBpp0305101,FlyBase_Annotation_IDs:CG1977-PC,UniProt/TrEMBL:M9PBI5; MD5=aba847c8d0db1fc48336cca720a20783; length=2447; release=r6.23; …	0	425.403	29.3421	47	73	47	1	2447	281.148	5.2	38231	alpha-Spec; FBgn0250789	3L	cell communication;cell organization and biogenesis;cell proliferation;regulation of biological process	Golgi;membrane	metal ion binding;protein binding	Pf00018, Pf00036, Pf00435, Pf07653, Pf08239, Pf08726, Pf12128, Pf13405, Pf13499, Pf14604	0.978	1.419	8362.1	8176.1	11864.6	47	47	47	1.28	368.682	47
High	Master Protein	FBpp0088363	FBgn0002565	type=protein; loc=3L:12129410..12131515; ID=FBpp0088363; name=Lsp2-PA; parent=FBgn0002565,FBtr0089324; dbxref=FlyBase:FBpp0088363,FlyBase_Annotation_IDs:CG6806-PA,GB_protein:AAF49958.1,REFSEQ:NP_524816,GB_protein:AAF49958,UniProt/Swiss-Prot:Q24388,FlyMine:FBpp0088363,modMine:FBpp0088363; MD5=9867fcb41feb68280c59895762d31cf5; length=701; release=r6.23; species=Dmel;	0	627.52	67.475	48	391	47	1	701	83.295	6.35	45326	Lsp2; FBgn0002565	3L	cellular component movement;response to stimulus	extracellular		Pf00372, Pf03722, Pf03723	0.5	0.97	63960.5	31996.4	62015.3	56	54	57	6134.91	1555.47	48
High	Master Protein	FBpp0078905	FBgn0011722	type=protein; loc=2L:complement(join(6422260..6422509,6418686..6421951,6417658..6418617,6415557..6417584,6415436..6415498)); ID=FBpp0078905; name=Tig-PA; parent=FBgn0011722,FBtr0079275; dbxref=FlyBase:FBpp0078905,FlyBase_Annotation_IDs:CG11527-PA,GB_protein:AAF52380.2,REFSEQ:NP_477033,GB_protein:AAF52380,UniProt/Swiss-Prot:Q9VMD9,FlyMine:FBpp0078905,modMine:FBpp0078905; MD5=ab6a0cfd5093c99baba245…	0	302.048	24.1773	44	63	44	1	2188	257.289	5.96	33896	Tig; FBgn0011722	2L	cell organization and biogenesis;cellular component movement;development;regulation of biological process;transport	extracellular	protein binding		0.863	1.128	12941.8	11168.2	14602.6	44	44	45	1.386	275.561	44
High	Master Protein	FBpp0099896	FBgn0265434	type=protein; loc=2R:complement(join(25011312..25011341,25010380..25010616,25005868..25006083,25002288..25002444,25000039..25000160,24998278..24998301,24997209..24997301,24994407..24997146,24994012..24994316,24993391..24993921,24992033..24993328,24991810..24991973,24991137..24991272)); ID=FBpp0099896; name=zip-PD; parent=FBgn0265434,FBtr0100467; dbxref=FlyBase_Annotation_IDs:CG15792-PD,FlyBase:FB…	0	291.721	26.1409	37	52	37	1	2016	231.933	5.59	38001	zip; FBgn0265434	2R	cell differentiation;cell organization and biogenesis;cellular component movement;metabolic process;regulation of biological process;response to stimulus	cytoskeleton;cytosol	catalytic activity;motor activity;nucleotide binding;protein binding;structural molecule activity	Pf00038, Pf00063, Pf01576, Pf02736, Pf04111, Pf05557, Pf05701, Pf07888, Pf09731, Pf12128, Pf13166, Pf13851	0.999	1.379	4528.5	4523.3	6246	36	37	38	1.219	273.763	37
High	Master Protein	FBpp0087744	FBgn0033367	type=protein; loc=2R:complement(join(9043637..9044620,9043486..9043581,9042666..9043427,9042397..9042609)); ID=FBpp0087744; name=PPO2-PA; parent=FBgn0033367,FBtr0088663; dbxref=FlyBase:FBpp0087744,FlyBase_Annotation_IDs:CG8193-PA,GB_protein:AAF59001.1,REFSEQ:NP_610443,GB_protein:AAF59001,UniProt/Swiss-Prot:Q9V521,FlyMine:FBpp0087744,modMine:FBpp0087744; MD5=3b1f043a18a07e3dfcc28e589ac28836; lengt…	0	369.079	63.0117	39	146	37	1	684	79.235	6.98	35910	CG8193; proPO45; PPO2; FBgn0033367	2R	defense response;metabolic process;response to stimulus	extracellular	catalytic activity;metal ion binding	Pf00264, Pf00372, Pf03722, Pf03723	1.361	1.109	23899.3	32522.1	26501.9	43	43	43	37.986	640.013	39
High	Master Protein	FBpp0075401	FBgn0014002	type=protein; loc=3L:complement(join(15142300..15142453,15138188..15139524)); ID=FBpp0075401; name=Pdi-PA; parent=FBgn0014002,FBtr0075648; dbxref=FlyBase:FBpp0075401,FlyBase_Annotation_IDs:CG6988-PA,GB_protein:AAF49659.1,REFSEQ:NP_524079,GB_protein:AAF49659,UniProt/Swiss-Prot:P54399,FlyMine:FBpp0075401,modMine:FBpp0075401; MD5=f07956e0e3a9386abdc94ad4a477c804; length=496; release=r6.23; species=D…	0	387.678	73.5887	37	137	37	1	496	55.746	4.82	39651	Pdi; FBgn0014002	3L	cellular homeostasis;metabolic process;regulation of biological process;response to stimulus	cytoplasm;endoplasmic reticulum;organelle lumen	catalytic activity;metal ion binding	Pf00085, Pf01216, Pf13098, Pf13728, Pf13848, Pf13899, Pf13905	0.704	1.278	23440.6	16495.6	29961.9	38	38	38	81.089	671.383	37
High	Master Protein	FBpp0076321	FBgn0003149	type=protein; loc=3L:complement(join(8744963..8745085,8744275..8744331,8742337..8742423,8742106..8742272,8739580..8740451,8739367..8739494,8739170..8739282,8734240..8734855,8733654..8734130)); ID=FBpp0076321; name=Prm-PB; parent=FBgn0003149,FBtr0076594; dbxref=FlyBase:FBpp0076321,FlyBase_Annotation_IDs:CG5939-PB,GB_protein:AAN11994.1,REFSEQ:NP_729405,GB_protein:AAN11994,UniProt/Swiss-Prot:P35415,…	0	290.744	50.8532	36	68	36	1	879	102.277	5.58	39002	Prm; FBgn0003149	3L	cell organization and biogenesis	cytoplasm	catalytic activity;motor activity	Pf01576	1.331	1.435	5768.1	7678.6	8274.9	36	36	36	5.646	311.134	36
High	Master Protein	FBpp0308015	FBgn0014141	type=protein; loc=3R:complement(join(17122398..17122412,17116941..17117301,17110610..17110754,17110214..17110549,17108748..17108839,17107399..17108691,17106954..17107340,17106280..17106846,17105009..17105813,17104457..17104909,17104256..17104391,17101352..17101432,17100988..17101078,17094609..17094749,17094376..17094545,17092287..17094318,17092040..17092224)); ID=FBpp0308015; name=cher-PM; parent…	0	281.789	20.0906	35	57	35	1	2429	262.588	6.04	42066	cher; FBgn0014141	3R	cell organization and biogenesis;cellular component movement;regulation of biological process;response to stimulus;transport	cytoskeleton;cytosol;membrane;nucleus	protein binding	Pf00307, Pf00630	0.973	1.228	6698.4	6517.3	8226.4	35	35	35	0.992	278.577	35
High	Master Protein	FBpp0077501	FBgn0004507	type=protein; loc=2L:join(2131012..2131254,2134439..2134967,2135038..2136644,2136731..2136886); ID=FBpp0077501; name=GlyP-PA; parent=FBgn0004507,FBtr0077828; dbxref=FlyBase_Annotation_IDs:CG7254-PA,FlyBase:FBpp0077501,GB_protein:AAF51303.1,REFSEQ:NP_722762,GB_protein:AAF51303,UniProt/Swiss-Prot:Q9XTL9; MD5=b6891c845712baff0128902f8a2e0909; length=844; release=r6.23; species=Dmel;	0	247.489	49.6445	33	71	33	1	844	96.935	6.52	33386	GlyP; FBgn0004507	2L	defense response;metabolic process;regulation of biological process;response to stimulus	cytoplasm	catalytic activity;protein binding	Pf00343	0.517	0.937	19620.5	10146.4	18383.7	34	33	34	5.462	309.125	33
High	Master Protein	FBpp0291497	FBgn0283437	type=protein; loc=2R:complement(join(17889545..17889900,17889352..17889487,17888788..17889282,17888080..17888713,17887670..17887922,17887412..17887610)); ID=FBpp0291497; name=PPO1-PA; parent=FBgn0283437,FBtr0302291; dbxref=REFSEQ:NP_476812,GB_protein:AAF57775,FlyBase_Annotation_IDs:CG42639-PA,FlyBase:FBpp0291497,FlyBase:FBpp0085998,FlyBase_Annotation_IDs:CG5779-PA,UniProt/TrEMBL:Q7K2W6,FlyMine:FB…	0	358.264	53.913	31	105	31	1	690	79.042	6.6	37044	proPO-A1; PPO1; FBgn0261362	2R	coagulation;defense response;metabolic process;response to stimulus	extracellular	catalytic activity;metal ion binding	Pf00264, Pf00372, Pf03722, Pf03723	1.763	1.502	11640	20523.7	17485.8	33	33	32	24.396	504.811	31
High	Master Protein	FBpp0071794	FBgn0011211	type=protein; loc=2R:join(22799204..22799269,22799896..22800476,22800569..22801370,22801483..22801692); ID=FBpp0071794; name=blw-PA; parent=FBgn0011211,FBtr0071883; dbxref=FlyBase:FBpp0071794,FlyBase_Annotation_IDs:CG3612-PA,GB_protein:AAF46903.1,REFSEQ:NP_726243,GB_protein:AAF46903,UniProt/Swiss-Prot:P35381,FlyMine:FBpp0071794,modMine:FBpp0071794; MD5=9adab5c6a725023536c45cc02a2d2dad; length=552…	0	227.426	60.5072	30	116	30	1	552	59.384	9.01	37617	blw; FBgn0011211	2R	metabolic process;regulation of biological process;transport	membrane;mitochondrion	catalytic activity;nucleotide binding;transporter activity	Pf00006, Pf00306, Pf02874, Pf09378	0.943	1.587	14072.4	13272.9	22335.2	30	30	30	15.037	491.888	30
High	Master Protein	FBpp0081736	FBgn0024957	type=protein; loc=3R:complement(join(10412809..10412815,10412620..10412712,10411629..10411798,10411352..10411567,10410779..10411289,10410616..10410716,10410440..10410556,10409717..10410371,10408939..10409657,10408765..10408875)); ID=FBpp0081736; name=Irp-1B-PA; parent=FBgn0024957,FBtr0082259; dbxref=FlyBase:FBpp0081736,FlyBase_Annotation_IDs:CG6342-PA,GB_protein:AAF54529.1,REFSEQ:NP_524303,GB_pro…	0	339.269	56.6185	39	100	30	1	899	98.517	5.95	41269	Irp-1B; FBgn0024957	3R	cellular homeostasis;metabolic process;response to stimulus	cytoplasm	catalytic activity;metal ion binding;RNA binding	Pf00330, Pf00694	0.843	1.584	12546.4	10576.7	19869.3	29	29	29	9.412	507.872	39
High	Master Protein	FBpp0085265	FBgn0000559	type=protein; loc=2L:complement(join(21682039..21682041,21681344..21681558,21680757..21681284,21679484..21680180,21678311..21679402)); ID=FBpp0085265; name=eEF2-PA; parent=FBgn0000559,FBtr0085911; dbxref=GB_protein:AAF57226.2,FlyBase:FBpp0085265,FlyBase_Annotation_IDs:CG2238-PA,REFSEQ:NP_525105,GB_protein:AAF57226,UniProt/Swiss-Prot:P13060,FlyMine:FBpp0085265,modMine:FBpp0085265; MD5=cb0f7ba7258f…	0	279.791	48.5782	30	83	30	1	844	94.398	6.6	35422	Ef2b; EF2; FBgn0000559	2L	metabolic process	cytoplasm;cytosol	catalytic activity;nucleotide binding;RNA binding	Pf00009, Pf00679, Pf03144, Pf03764, Pf14492	0.657	1.062	11794.5	7752.2	12525.3	32	30	32	8.168	376.56	30
High	Master Protein	FBpp0072419	FBgn0035121	type=protein; loc=3L:complement(join(264118..264210,261978..262818,260311..261746,259503..259913)); ID=FBpp0072419; name=Tudor-SN-PA; parent=FBgn0035121,FBtr0072519; dbxref=FlyBase:FBpp0072419,FlyBase_Annotation_IDs:CG7008-PA,GB_protein:AAF47366.1,REFSEQ:NP_612021,GB_protein:AAF47366,UniProt/TrEMBL:Q9W0S7,FlyMine:FBpp0072419,modMine:FBpp0072419; MD5=701c9a369d3a19fef028cdbc20f725df; length=926; r…	0	258.024	46.6523	30	67	30	1	926	103.037	8.05	38045	Tudor-SN; FBgn0035121	3L	metabolic process;regulation of biological process	cytoplasm;cytosol;nucleus	catalytic activity	Pf00565, Pf00567	0.749	1.182	12297.2	9209.1	14530.3	30	30	30	4.729	289.962	30
High	Master Protein	FBpp0292877	FBgn0032136	type=protein; loc=2L:join(9641746..9641818,9641913..9642646,9642717..9642876,9642934..9643177,9643249..9645790,9645858..9646201,9646265..9646475,9646538..9646896,9646955..9648917,9648989..9649147,9649205..9650751,9650809..9651433,9651492..9653760,9653822..9653991,9654045..9654131,9654194..9654753,9654811..9655011,9655079..9655769,9655851..9655913); ID=FBpp0292877; name=Apoltp-PC; parent=FBgn00321…	0	185.963	9.16224	29	34	29	1	4333	494.01	6.33	34283	CG15828; Apoltp; FBgn0032136	2L	regulation of biological process;transport	membrane	protein binding;transporter activity	Pf00094, Pf01347, Pf06448, Pf09172	1.136	1.023	7275.4	8264.7	7441.8	28	29	29	0.346	175.679	29
High	Master Protein	FBpp0309655	FBgn0284408	type=protein; loc=X:complement(join(2544465..2544623,2523886..2524402,2523639..2523816,2523405..2523568,2522952..2523071,2522224..2522421,2521534..2521788,2501627..2501737,2501119..2501241,2500237..2500362,2499211..2499678,2498483..2498631,2498022..2498115,2497318..2497488,2496776..2496925,2496461..2496593,2495948..2496033,2495612..2495728,2495041..2495238,2494404..2494637,2492988..2493215,249234…	0	213.228	9.80129	28	43	28	1	4479	496.628	4.87	45320	trol; FBgn0261451	X	cellular component movement;regulation of biological process;response to stimulus		protein binding	Pf00047, Pf00052, Pf00053, Pf00054, Pf00057, Pf02210, Pf07679, Pf07686, Pf13385, Pf13895, Pf13927	1.138	1.618	6485.2	7381.8	10492.9	28	28	28	0.418	208.218	28
High	Master Protein	FBpp0077573	FBgn0000579	type=protein; loc=2L:complement(join(1727646..1727833,1725341..1726655)); ID=FBpp0077573; name=Eno-PC; parent=FBgn0000579,FBtr0077907; dbxref=FlyBase:FBpp0077573,FlyBase_Annotation_IDs:CG17654-PC,GB_protein:AAN10456.1,REFSEQ:NP_722722,GB_protein:AAN10456,UniProt/Swiss-Prot:P15007; MD5=192a03ed239ad33bf021aeae31e76f91; length=500; release=r6.23; species=Dmel;	0	271.128	63.8	28	106	28	1	500	54.276	8.53	33351	Eno; FBgn0000579	2L	metabolic process;regulation of biological process	cytoplasm;membrane	catalytic activity;metal ion binding	Pf00113, Pf03952, Pf13378	0.79	1.203	12565.6	9931.2	15121.2	28	28	28	22.101	526.484	28
High	Master Protein	FBpp0073278	FBgn0003360	type=protein; loc=X:complement(join(10782777..10782811,10782380..10782680,10782173..10782300,10781621..10782095)); ID=FBpp0073278; name=sesB-PC; parent=FBgn0003360,FBtr0073422; dbxref=FlyBase:FBpp0073278,FlyBase_Annotation_IDs:CG16944-PC,GB_protein:AAN09267.1,REFSEQ:NP_727448,GB_protein:AAN09267,UniProt/Swiss-Prot:Q26365,FlyMine:FBpp0073278,modMine:FBpp0073278; MD5=26b2d21320af245fcb4f09e3af22b1c…	0	216.316	67.6282	27	109	27	1	312	34.193	9.8	32007	sesB; FBgn0003360	X	cell communication;cell organization and biogenesis;cellular homeostasis;regulation of biological process;response to stimulus;transport	membrane;mitochondrion	transporter activity	Pf00153	0.912	1.595	22427.4	20446.8	35782.4	28	28	28	44.066	428.996	27
High	Master Protein	FBpp0079406	FBgn0012036	type=protein; loc=2L:join(9387768..9387890,9389829..9389977,9390040..9390136,9390246..9391439); ID=FBpp0079406; name=Aldh-PA; parent=FBgn0012036,FBtr0079806; dbxref=FlyBase:FBpp0079406,FlyBase_Annotation_IDs:CG3752-PA,GB_protein:AAF52769.1,REFSEQ:NP_609285,GB_protein:AAF52769,UniProt/TrEMBL:Q9VLC5,FlyMine:FBpp0079406,modMine:FBpp0079406; MD5=d85e4ba5d9619ace3debbc4a0493e55d; length=520; release=r…	0	190.769	63.2692	25	70	25	1	520	56.983	6.8	34256	Aldh; FBgn0012036	2L	metabolic process;regulation of biological process;response to stimulus	cytoplasm;mitochondrion;organelle lumen	catalytic activity	Pf00171, Pf00795	1.454	1.481	10390.2	15106.7	15392.8	25	26	26	16.433	317.007	25
High	Master Protein	FBpp0089397	FBgn0000319	type=protein; loc=X:complement(join(15834123..15834164,15833492..15833699,15828952..15833253,15828716..15828882,15828563..15828649,15828272..15828502)); ID=FBpp0089397; name=Chc-PC; parent=FBgn0000319,FBtr0074181; dbxref=FlyBase:FBpp0089397,FlyBase_Annotation_IDs:CG9012-PC,GB_protein:AAS65352.1,REFSEQ:NP_996452,GB_protein:AAS65352,UniProt/Swiss-Prot:P29742; MD5=7e1eb52b2f9f7ecf7169e3aba6430dd5; l…	0	184.375	17.938	25	39	25	1	1678	191.055	5.72	32537	Chc; FBgn0000319	X	cell communication;cell death;cell organization and biogenesis;regulation of biological process;transport	membrane	protein binding;structural molecule activity	Pf00637, Pf01394, Pf04053, Pf09268, Pf13838	0.913	1.358	6092.2	5559.5	8273	25	25	25	1.074	183.04	25
High	Master Protein	FBpp0305272	FBgn0001248	type=protein; loc=3L:complement(join(8358556..8358657,8358016..8358072,8356655..8357935)); ID=FBpp0305272; name=Idh-PK; parent=FBgn0001248,FBtr0333058; dbxref=REFSEQ:NP_001137910,GB_protein:ACL83265,FlyBase:FBpp0305272,FlyBase_Annotation_IDs:CG7176-PK,UniProt/TrEMBL:B7Z0E0; MD5=d5f71c4ef36b530dc78d45cf9d17380e; length=479; release=r6.23; species=Dmel;	0	207.78	49.2693	24	71	24	1	479	53.609	7.3	44291	Idh; FBgn0001248	3L	metabolic process	mitochondrion	catalytic activity;metal ion binding;nucleotide binding	Pf00180	0.822	1.108	11141.4	9153.1	12347	24	24	24	10.365	313.945	24
High	Master Protein	FBpp0083611	FBgn0267385	type=protein; loc=3R:join(22369524..22369565,22370778..22372167,22372226..22372382,22372469..22372481); ID=FBpp0083611; name=PyK-PA; parent=FBgn0267385,FBtr0084214; dbxref=FlyBase:FBpp0083611,FlyBase_Annotation_IDs:CG7070-PA,GB_protein:AAF55979.3,REFSEQ:NP_524448,GB_protein:AAF55979,UniProt/Swiss-Prot:O62619,FlyMine:FBpp0083611,modMine:FBpp0083611; MD5=f41961a61c95828c5cdb41ff7d141e26; length=533…	0	307.189	56.4728	24	75	24	1	533	57.404	7.44	42620	PyK; FBgn0267385	3R	metabolic process;regulation of biological process;response to stimulus	cytosol	catalytic activity;metal ion binding;nucleotide binding	Pf00224, Pf02887	0.781	1.551	10395.6	8117.8	16118.6	26	26	26	30.623	351.776	24
High	Master Protein	FBpp0074228	FBgn0250788	type=protein; loc=X:join(17661184..17667232,17667301..17667497,17667570..17667738,17668276..17668382,17668497..17668663,17668751..17668937); ID=FBpp0074228; name=beta-Spec-PA; parent=FBgn0250788,FBtr0074454; dbxref=FlyBase:FBpp0074228,FlyBase_Annotation_IDs:CG5870-PA,GB_protein:AAF48751.1,REFSEQ:NP_523388,GB_protein:AAF48751,UniProt/Swiss-Prot:Q00963,FlyMine:FBpp0074228,modMine:FBpp0074228; MD5=f…	0	182.148	15.4954	24	36	24	1	2291	265.575	5.34	32746	beta-Spec; FBgn0250788	X	cell communication;cell organization and biogenesis;cellular component movement;regulation of biological process	cytoplasm;cytoskeleton;membrane	protein binding;structural molecule activity	Pf00169, Pf00307, Pf00435, Pf11971, Pf13514, Pf15410	0.925	1.353	3973.7	3674.7	5374.8	23	23	23	0.516	160.583	24
High	Master Protein	FBpp0305936	FBgn0000667	type=protein; loc=X:complement(join(2034955..2035068,2030443..2030859,2030215..2030368,2029775..2029926,2027935..2028027,2027521..2027871,2027284..2027462,2025775..2026909,2025541..2025699)); ID=FBpp0305936; name=Actn-PJ; parent=FBgn0000667,FBtr0333802; dbxref=REFSEQ:NP_001259167,GB_protein:AGB95013,FlyBase:FBpp0305936,FlyBase_Annotation_IDs:CG4376-PJ,UniProt/TrEMBL:M9PGA7; MD5=a360055d3b6cf13cfa…	0	165.162	34.2421	24	36	24	1	917	106.306	5.69	31166	Actn; FBgn0000667	X	cell organization and biogenesis;response to stimulus		metal ion binding;protein binding	Pf00036, Pf00307, Pf00435, Pf08726, Pf11971, Pf13405, Pf13499, Pf13833	1.186	1.291	4293.4	5093.9	5544.2	24	24	24	1.738	181.981	24
High	Master Protein	FBpp0081370	FBgn0037607	type=protein; loc=3R:join(8669825..8669928,8671711..8673309,8673378..8673555); ID=FBpp0081370; name=CG8036-PB; parent=FBgn0037607,FBtr0081881; dbxref=GB_protein:AAF54265.2,FlyBase:FBpp0081370,FlyBase_Annotation_IDs:CG8036-PB,GB_protein:AAF54265.3,REFSEQ:NP_649812,GB_protein:AAF54265,UniProt/TrEMBL:Q9VHN7,FlyMine:FBpp0081370,modMine:FBpp0081370; MD5=4abd5a114372b4edb4e5ef669201d22b; length=626; re…	0	270.756	50.1597	24	75	24	1	626	67.989	7.11	41027	CG8036; FBgn0037607	3R	metabolic process;regulation of biological process	cytosol	catalytic activity	Pf00456, Pf00676, Pf02779, Pf02780	0.584	1.33	8188.6	4780.1	10887.4	24	24	24	9	380.767	24
High	Master Protein	FBpp0087479	FBgn0261014	type=protein; loc=2R:join(9989287..9989303,9990471..9990573,9990660..9992696,9992763..9992917,9992984..9993077); ID=FBpp0087479; name=TER94-PA; parent=FBgn0261014,FBtr0088391; dbxref=FlyBase:FBpp0087479,FlyBase_Annotation_IDs:CG2331-PA,GB_protein:AAF58863.1,REFSEQ:NP_477369,GB_protein:AAF58863,UniProt/Swiss-Prot:Q7KN62,FlyMine:FBpp0087479,modMine:FBpp0087479; MD5=9ced7266152b9fad83a07959689b317f;…	0	173.765	44.6941	23	44	23	1	801	88.803	5.35	36040	TER94; FBgn0261014	2R	cell death;cell differentiation;cell organization and biogenesis;cellular homeostasis;development;metabolic process;regulation of biological process;response to stimulus;transport	cytoplasm;membrane;nucleus;proteasome;vacuole	catalytic activity;nucleotide binding;protein binding;RNA binding	Pf00004, Pf00910, Pf01057, Pf01078, Pf02359, Pf02933, Pf05496, Pf06068, Pf07724, Pf07728, Pf09336, Pf13207	0.799	1.272	4399	3513.8	5596.2	25	25	25	3.962	200.738	23
High	Master Protein	FBpp0084617	FBgn0003279	type=protein; loc=3R:join(27922917..27922919,27923125..27923305,27923370..27923740,27924140..27924790); ID=FBpp0084617; name=RpL4-PA; parent=FBgn0003279,FBtr0085248; dbxref=FlyBase:FBpp0084617,FlyBase_Annotation_IDs:CG5502-PA,GB_protein:AAG22173.1,REFSEQ:NP_524538,GB_protein:AAG22173,UniProt/Swiss-Prot:P09180,FlyMine:FBpp0084617,modMine:FBpp0084617; MD5=c846b6c4b4ed56d364b2ad352ff789f5; length=40…	0	188.702	52.3691	23	55	23	1	401	44.998	11.47	43349	RpL4; FBgn0003279	3R	metabolic process	ribosome	RNA binding;structural molecule activity	Pf00573, Pf14374	0.657	1.251	10614	6971.7	13281.7	23	23	23	33.807	244.349	23
High	Master Protein	FBpp0290875	FBgn0005671	type=protein; loc=3R:complement(join(12627449..12627521,12624966..12626227,12624767..12624904)); ID=FBpp0290875; name=Vha55-PC; parent=FBgn0005671,FBtr0301661; dbxref=REFSEQ:NP_001163597,GB_protein:ACZ94894,FlyBase:FBpp0290875,FlyBase_Annotation_IDs:CG17369-PC,UniProt/Swiss-Prot:P31409; MD5=abe692af806a9ca77f12b847d1aabcf4; length=490; release=r6.23; species=Dmel;	0	235.26	64.898	23	75	23	1	490	54.515	5.4	41550	Vha55; FBgn0005671	3R	cellular homeostasis;metabolic process;transport	cytosol;endosome;membrane	catalytic activity;nucleotide binding;transporter activity	Pf00006, Pf00306, Pf02874	1.024	1.731	8117.7	8314.6	14055.7	25	25	25	17.116	355.864	23
High	Master Protein	FBpp0073422	FBgn0030362	type=protein; loc=X:join(12015519..12015566,12016003..12016721,12016779..12016971); ID=FBpp0073422; name=regucalcin-PD; parent=FBgn0030362,FBtr0073578; dbxref=GB_protein:AAN09306.2,GB_protein:AAN09306.1,FlyBase:FBpp0073422,FlyBase_Annotation_IDs:CG1803-PD,REFSEQ:NP_727588,GB_protein:AAN09306,UniProt/TrEMBL:Q76NR6,FlyMine:FBpp0073422,modMine:FBpp0073422; MD5=bef36132cec9f6e652b6057d3be027a9; lengt…	0	272.754	81.5047	23	202	22	1	319	35.338	6.39	32165	regucalcin; FBgn0030362	X	metabolic process;reproduction	extracellular	catalytic activity;metal ion binding	Pf08450	1.274	1.621	32287.3	41144.5	52352.7	23	23	23	192.07	972.422	23
High	Master Protein	FBpp0088502	FBgn0002921	type=protein; loc=3R:join(20948806..20948829,20962215..20962295,20963725..20963856,20963927..20964193,20964258..20966039,20966398..20966613,20967108..20967202,20973173..20973347,20973506..20973738,20973811..20973931); ID=FBpp0088502; name=Atpalpha-PA; parent=FBgn0002921,FBtr0089510; dbxref=FlyBase:FBpp0088502,FlyBase_Annotation_IDs:CG5670-PA,GB_protein:AAF55825.3,REFSEQ:NP_732572,GB_protein:AAF55…	0	161.221	27.9539	22	32	22	1	1041	115.531	5.69	48971	Atpalpha; FBgn0002921	3R	cell communication;cell organization and biogenesis;regulation of biological process;response to stimulus;transport	cytoplasm;membrane;nucleus	catalytic activity;metal ion binding;nucleotide binding;transporter activity	Pf00122, Pf00689, Pf00690, Pf00702, Pf08282, Pf13246	0.977	1.303	5857.8	5722.8	7630.9	22	22	22	1.976	155.587	22
High	Master Protein	FBpp0087142	FBgn0284245	type=protein; loc=2R:11893575..11894966; ID=FBpp0087142; name=eEF1alpha1-PA; parent=FBgn0284245,FBtr0088035; dbxref=FlyBase:FBpp0087142,FlyBase_Annotation_IDs:CG8280-PA,GB_protein:AAF58608.1,REFSEQ:NP_477375,GB_protein:AAF58608,UniProt/Swiss-Prot:P08736,FlyMine:FBpp0087142,modMine:FBpp0087142; MD5=2ae59732b0e0ae621052c7236b70a79c; length=463; release=r6.23; species=Dmel;	0	251.109	58.0994	22	120	22	1	463	50.275	9.07	36271	Ef1alpha48D; FBgn0000556	2R	metabolic process	cytoplasm;cytosol	catalytic activity;nucleotide binding;RNA binding	Pf00009, Pf03143, Pf03144	0.708	1.156	13359.6	9463.8	15446.4	23	23	23	80.855	562.535	22
High	Master Protein	FBpp0073448	FBgn0001218	type=protein; loc=X:complement(join(11804897..11805021,11802613..11804458)); ID=FBpp0073448; name=Hsc70-3-PC; parent=FBgn0001218,FBtr0073611; dbxref=FlyBase:FBpp0073448,FlyBase_Annotation_IDs:CG4147-PC,GB_protein:AAN09300.1,REFSEQ:NP_727564,GB_protein:AAN09300,UniProt/Swiss-Prot:P29844; MD5=90cfc2d2c129e8a211bff4d9b740fb53; length=656; release=r6.23; species=Dmel;	0	240.968	43.75	27	103	22	1	656	72.216	5.36	32133	Hsc70-3; FBgn0001218	X	cell organization and biogenesis;regulation of biological process;response to stimulus	endoplasmic reticulum;organelle lumen	catalytic activity;nucleotide binding	Pf00012, Pf01968, Pf06723	0.838	1.304	15205.3	12735.2	19834.9	23	23	23	18.145	425.05	27
High	Master Protein	FBpp0305828	FBgn0010217	type=protein; loc=4:join(1031890..1031953,1032889..1033218,1033272..1034413); ID=FBpp0305828; name=ATPsynbeta-PC; parent=FBgn0010217,FBtr0333672; dbxref=REFSEQ:NP_001259081,GB_protein:AGB96571,FlyBase:FBpp0305828,FlyBase_Annotation_IDs:CG11154-PC,UniProt/TrEMBL:L0MQ04; MD5=5b31a322c44007c35eb6d6066d4c827d; length=511; release=r6.23; species=Dmel;	0	313.046	71.4286	26	137	22	1	511	54.649	5.27	43829	ATPsyn-beta; ATPsynbeta; FBgn0010217	4	cell communication;metabolic process;regulation of biological process;transport	mitochondrion	catalytic activity;nucleotide binding;transporter activity	Pf00006, Pf00306, Pf02874	0.917	1.642	14708.9	13483.9	24147.2	27	26	27	60.054	589.816	26
High	Master Protein	FBpp0081002	FBgn0010100	type=protein; loc=2L:join(21168772..21168804,21170191..21171828,21171895..21172398,21172460..21172648); ID=FBpp0081002; name=Acon-PB; parent=FBgn0010100,FBtr0081473; dbxref=FlyBase:FBpp0081002,FlyBase_Annotation_IDs:CG9244-PB,GB_protein:AAF53973.2,REFSEQ:NP_524708,GB_protein:AAF53973,UniProt/TrEMBL:Q9VIE8,FlyMine:FBpp0081002,modMine:FBpp0081002; MD5=1b570e5362a3461cb0ab88bcbcd57492; length=787; r…	0	251.708	36.9759	22	46	22	1	787	85.345	8.24	44149	Acon; FBgn0010100	2L	metabolic process	mitochondrion	catalytic activity;metal ion binding	Pf00330, Pf00694	0.994	1.769	7821.5	7776.4	13837.6	24	24	24	6.044	243.365	22
High	Master Protein	FBpp0084968	FBgn0039737	type=protein; loc=3R:complement(join(30014815..30014995,30011669..30012061,30011203..30011607,30010663..30011117)); ID=FBpp0084968; name=CG7920-PA; parent=FBgn0039737,FBtr0085603; dbxref=FlyBase:FBpp0084968,FlyBase_Annotation_IDs:CG7920-PA,GB_protein:AAF56990.1,REFSEQ:NP_651762,GB_protein:AAF56990,UniProt/TrEMBL:Q9VAC1,FlyMine:FBpp0084968,modMine:FBpp0084968; MD5=fe432d375d4fc4961bd0de2805ed1aeb;…	0	255.678	65.4088	22	68	22	1	477	51.822	8.12	43562	CG7920; FBgn0039737	3R	metabolic process	cytosol;mitochondrion	catalytic activity	Pf02550, Pf13336	0.845	1.587	6974	5895.1	11064.3	22	22	23	23.709	351.423	22
High	Master Protein	FBpp0072904	FBgn0001233	type=protein; loc=3L:3194499..3196652; ID=FBpp0072904; name=Hsp83-PA; parent=FBgn0001233,FBtr0073040; dbxref=FlyBase:FBpp0072904,FlyBase_Annotation_IDs:CG1242-PA,GB_protein:AAF47734.1,REFSEQ:NP_523899,GB_protein:AAF47734,UniProt/Swiss-Prot:P02828,FlyMine:FBpp0072904,modMine:FBpp0072904; MD5=f397796e386213d935f678daad2c75b8; length=717; release=r6.23; species=Dmel;	0	227.437	36.4017	25	71	22	1	717	81.814	5.02	38389	Hsp83; FBgn0001233	3L	cell organization and biogenesis;metabolic process;regulation of biological process;response to stimulus;transport	cytoplasm;membrane	nucleotide binding;protein binding	Pf00183, Pf02518, Pf13589	0.863	1.233	10851.5	9366.5	13374.9	23	23	23	9	315.846	25
High	Master Protein	FBpp0079454	FBgn0028479	type=protein; loc=2L:complement(join(9576518..9576593,9575502..9576229,9575295..9575435,9574469..9575238,9573770..9574406)); ID=FBpp0079454; name=Mtpalpha-PA; parent=FBgn0028479,FBtr0079858; dbxref=FlyBase:FBpp0079454,FlyBase_Annotation_IDs:CG4389-PA,GB_protein:AAF52789.1,REFSEQ:NP_609299,GB_protein:AAF52789,UniProt/TrEMBL:Q9V397,FlyMine:FBpp0079454,modMine:FBpp0079454; MD5=ff5e57bec5f4762ced03c4…	0	143.546	35.5045	21	47	21	1	783	84.022	9.17	34276	CG4389; Mtpalpha; FBgn0028479	2L	metabolic process;response to stimulus	mitochondrion	catalytic activity	Pf00378, Pf00725, Pf02737	1.067	1.75	4478.1	4778.8	7834.5	20	19	20	2.831	192.468	21
High	Master Protein	FBpp0304920	FBgn0086906	type=protein; loc=3L:complement(join(2114126..2114297,2105150..2106734,2104855..2105084,2103428..2104792,2100565..2103363,2094926..2100484,2094573..2094860,2094276..2094507,2094008..2094179,2093761..2093947,2092621..2092969,2091248..2092559,2091000..2091129,2081689..2087184,2080164..2081390,2079736..2079803,2079373..2079676,2079240..2079302,2078963..2079037,2078036..2078140,2076902..2077962,20766…	0	145.445	1.73814	21	27	21	1	18468	2101.53	5	44013	sls; FBgn0086906	3L	cell organization and biogenesis;metabolic process;regulation of biological process	chromosome	protein binding;structural molecule activity	Pf00018, Pf00041, Pf00047, Pf06582, Pf07653, Pf07679, Pf13895, Pf13927, Pf14604	1.182	1.251	1583.8	1871.9	1981.9	21	21	21	0.062	115.733	21
High	Master Protein	FBpp0082519	FBgn0266599	type=protein; loc=3R:15244360..15246315; ID=FBpp0082519; name=Hsc70-4-PB; parent=FBgn0266599,FBtr0083060; dbxref=FlyBase:FBpp0082519,FlyBase_Annotation_IDs:CG4264-PB,GB_protein:AAN13637.1,REFSEQ:NP_731987,GB_protein:AAN13637,UniProt/Swiss-Prot:P11147; MD5=050fd5b4b4ff0bfd160c385fb3a7608a; length=651; release=r6.23; species=Dmel;	0	314.546	48.3871	27	111	21	1	651	71.087	5.52	41840	Hsc70-4; FBgn0266599	3R	cell organization and biogenesis;cellular component movement;metabolic process;regulation of biological process;response to stimulus;transport	cytoplasm;membrane;mitochondrion;nucleus;spliceosomal complex	nucleotide binding;protein binding	Pf00012, Pf06723	0.76	1.304	17687.6	13440.3	23072.3	22	22	22	15.577	528.526	27
High	Master Protein	FBpp0079133	FBgn0041182	type=protein; loc=2L:complement(join(7701360..7701421,7699379..7700668,7699055..7699316,7698725..7698992,7696594..7696807,7696028..7696206,7695073..7695971,7693908..7694996)); ID=FBpp0079133; name=Tep2-PA; parent=FBgn0041182,FBtr0079510; dbxref=FlyBase:FBpp0079133,FlyBase_Annotation_IDs:CG7052-PA,GB_protein:AAF52541.2,REFSEQ:NP_523506,GB_protein:AAF52541,UniProt/TrEMBL:Q9NFV7,FlyMine:FBpp0079133,…	0	175.783	21.2676	21	37	21	1	1420	158.249	6.57	34044	Tep2; TepII; FBgn0041182	2L	defense response;regulation of biological process;response to stimulus;transport	extracellular	enzyme regulator activity	Pf00207, Pf01835, Pf07677, Pf07678, Pf07703, Pf10569, Pf11974, Pf13249	1.006	1.042	4532.8	4561.2	4724.1	22	22	22	1.085	165.132	21
High	Master Protein	FBpp0087762	FBgn0003074	type=protein; loc=2R:complement(join(8913433..8913566,8912605..8913187,8912017..8912256,8911426..8911954,8911180..8911370)); ID=FBpp0087762; name=Pgi-PC; parent=FBgn0003074,FBtr0088681; dbxref=FlyBase:FBpp0087762,FlyBase_Annotation_IDs:CG8251-PC,GB_protein:AAM71091.1,REFSEQ:NP_724724,GB_protein:AAM71091,UniProt/Swiss-Prot:P52029; MD5=3952686783e90d3afe26ccc85d1914d0; length=558; release=r6.23; sp…	0	274.158	55.7348	21	52	21	1	558	62.3	7.12	35886	Pgi; FBgn0003074	2R	metabolic process	cytoplasm	catalytic activity	Pf00342	0.647	1.271	4951.4	3201.3	6291.7	23	21	22	16.475	259.906	21
High	Master Protein	FBpp0081741	FBgn0020385	type=protein; loc=3R:join(10696732..10696802,10699751..10699822,10699885..10700095,10700219..10700690,10701002..10702839,10702906..10703148); ID=FBpp0081741; name=pug-PB; parent=FBgn0020385,FBtr0082264; dbxref=FlyBase_Annotation_IDs:CG4067-PB,FlyBase:FBpp0081741,GB_protein:AAG22140.2,REFSEQ:NP_731489,GB_protein:AAG22140,UniProt/Swiss-Prot:O96553; MD5=c3fcea56d9dd34c876b401ec9b2a6f0f; length=968; …	0	158.376	26.1364	20	37	20	1	968	103.438	7.8	41279	pug; FBgn0020385	3R	metabolic process	cytoplasm	catalytic activity;nucleotide binding	Pf00763, Pf01268, Pf02882	0.781	1.206	7273.3	5677.8	8773.1	20	20	20	1.653	176.399	20
High	Master Protein	FBpp0084452	FBgn0051075	type=protein; loc=3R:complement(join(26988408..26988443,26987234..26987338,26987062..26987162,26986433..26987004,26985726..26986369)); ID=FBpp0084452; name=CG31075-PA; parent=FBgn0051075,FBtr0085080; dbxref=FlyBase:FBpp0084452,FlyBase_Annotation_IDs:CG31075-PA,GB_protein:AAF56646.2,REFSEQ:NP_733183,GB_protein:AAF56646,UniProt/TrEMBL:Q9VB96,FlyMine:FBpp0084452,modMine:FBpp0084452; MD5=01cecd41ef28…	0	170.558	50.7216	20	60	20	1	485	52.573	6.67	43244	CG31075; FBgn0051075	3R	metabolic process	organelle lumen	catalytic activity	Pf00171	0.502	0.953	12237.2	6147.8	11658.2	21	21	21	9	298.432	20
High	Master Protein	FBpp0305431	FBgn0001128	type=protein; loc=2L:join(5944110..5944153,5944268..5944445,5946044..5946250,5946316..5946688,5947018..5947171,5947240..5947332,5947857..5947890); ID=FBpp0305431; name=Gpdh1-PF; parent=FBgn0001128,FBtr0333229; dbxref=REFSEQ:NP_001260112,GB_protein:AGB92648,FlyBase:FBpp0305431,FlyBase_Annotation_IDs:CG9042-PF,UniProt/TrEMBL:B5RIM9; MD5=12b866cf9fa0d74a1f70ef6c177a3484; length=360; release=r6.23; s…	0	198.069	65	20	74	20	1	360	39.303	6.61	33824	Gpdh; FBgn0001128	2L	metabolic process;response to stimulus		catalytic activity;nucleotide binding;protein binding	Pf01210, Pf07479	0.775	1.275	16522.9	12801.1	21068.6	20	21	21	29.079	352.103	20
High	Master Protein	FBpp0305337	FBgn0012034	type=protein; loc=3L:complement(join(21279475..21279785,21272951..21273689,21272723..21272877,21272499..21272667,21272248..21272437,21271705..21272153)); ID=FBpp0305337; name=AcCoAS-PD; parent=FBgn0012034,FBtr0333126; dbxref=REFSEQ:NP_001014599,GB_protein:AAX52767,FlyBase:FBpp0305337,FlyBase_Annotation_IDs:CG9390-PD,UniProt/TrEMBL:Q59E09; MD5=e34c8d70bd403bffe3e5824a8d68c7a2; length=670; release=…	0	181.358	46.8657	20	39	20	1	670	75.897	5.71	40348	AcCoAS; FBgn0012034	3L	metabolic process;response to stimulus		catalytic activity;nucleotide binding	Pf00501, Pf13193	0.67	1.611	6349.6	4251.2	10226.1	20	20	20	4.043	209.618	20
High	Master Protein	FBpp0070058	FBgn0027588	type=protein; loc=X:complement(join(21604463..21604569,21602981..21603730,21601344..21602829,21600843..21601274)); ID=FBpp0070058; name=GCS2alpha-PC; parent=FBgn0027588,FBtr0070059; dbxref=GB_protein:AAN08995.1,FlyBase:FBpp0070058,FlyBase_Annotation_IDs:CG14476-PC,REFSEQ:NP_728435,GB_protein:AAN08995,UniProt/TrEMBL:Q7KMM4; MD5=d72770cd93520f388055fb0ab9d74c41; length=924; release=r6.23; species=D…	0	140.49	29.9784	20	32	20	1	924	105.665	6.51	49953	CG14476; GCS2alpha; FBgn0027588	X	metabolic process	extracellular	catalytic activity	Pf01055, Pf13802	0.838	1.172	4760.7	3991.3	5581.4	19	19	19	1.818	137.397	20
High	Master Protein	FBpp0303747	FBgn0041180	type=protein; loc=2L:join(19549846..19549928,19551682..19552413,19552473..19552899,19552956..19553293,19553362..19553915,19553970..19556092,19556162..19556401); ID=FBpp0303747; name=Tep4-PC; parent=FBgn0041180,FBtr0331329; dbxref=FlyBase:FBpp0303747,FlyBase_Annotation_IDs:CG10363-PC,REFSEQ:NP_001260590,GB_protein:AGB93125,UniProt/TrEMBL:M9PDR0; MD5=899d00858bbe3168ea0fa6ad65176dfc; length=1498; r…	0	173.862	16.8224	20	39	20	1	1498	168.654	5.67	35248	Tep4; TepIV; FBgn0041180	2L	regulation of biological process;reproduction;response to stimulus	extracellular	enzyme regulator activity	Pf00207, Pf01835, Pf07677, Pf07678, Pf07703, Pf10569, Pf11974, Pf13249	0.705	0.833	7167.9	5054.5	5968.1	21	21	21	1.172	172.215	20
High	Master Protein	FBpp0082643	FBgn0265048	type=protein; loc=3R:complement(join(15853278..15853308,15852728..15852927,15851750..15851977,15850716..15851688,15850271..15850661,15849989..15850208,15849700..15849931,15849139..15849641,15848900..15849015,15848718..15848844,15848432..15848659,15845744..15845887,15845505..15845684,15844822..15845420,15844524..15844764)); ID=FBpp0082643; name=cv-d-PA; parent=FBgn0265048,FBtr0083189; dbxref=FlyBa…	0	125.847	16.0544	20	28	20	1	1470	167.737	6.51	41921	CG31150; cv-d; FBgn0265048	3R	regulation of biological process;transport		protein binding;receptor activity;signal transducer activity;transporter activity	Pf01347, Pf09172	0.993	0.955	4893.5	4858.1	4674.9	20	20	20	0.974	120.92	20
High	Master Protein	FBpp0079999	FBgn0263598	type=protein; loc=2L:join(12975637..12975712,12976126..12976823,12976932..12977909,12977977..12978069); ID=FBpp0079999; name=Vha68-2-PA; parent=FBgn0263598,FBtr0080418; dbxref=FlyBase:FBpp0079999,FlyBase_Annotation_IDs:CG3762-PA,GB_protein:AAF53231.1,REFSEQ:NP_652004,GB_protein:AAF53231,UniProt/Swiss-Prot:Q27331,FlyMine:FBpp0079999,modMine:FBpp0079999; MD5=b4e33b325474dd19b6960db5cb951524; length…	0	337.044	60.0977	31	119	20	1	614	68.259	5.34	45012	Vha68-2; FBgn0263598	2L	cellular homeostasis;metabolic process;transport	membrane	catalytic activity;nucleotide binding;transporter activity	Pf00006, Pf00306, Pf02874	0.977	1.74	9183.4	8974	15974.9	22	22	22	18.307	570.219	31
High	Master Protein	FBpp0082985	FBgn0262559	type=protein; loc=3R:join(18226501..18226566,18226730..18226937,18227705..18227901,18227960..18228499); ID=FBpp0082985; name=Mdh2-PA; parent=FBgn0262559,FBtr0083563; dbxref=FlyBase:FBpp0082985,FlyBase_Annotation_IDs:CG7998-PA,GB_protein:AAF55516.1,REFSEQ:NP_650696,GB_protein:AAF55516,UniProt/TrEMBL:Q9VEB1,FlyMine:FBpp0082985,modMine:FBpp0082985; MD5=2398d433054476450d18d6f15a6f0f6e; length=336; r…	0	163.813	66.369	20	52	20	1	336	35.296	9.11	42185	Mdh2; FBgn0262559	3R	cell death;metabolic process;regulation of biological process	mitochondrion;organelle lumen	catalytic activity	Pf00056, Pf01073, Pf01113, Pf02866	0.723	1.433	10060.5	7274.1	14415	19	20	19	21.275	220.132	20
High	Master Protein	FBpp0074825	FBgn0000261	type=protein; loc=3L:join(18822786..18822842,18826338..18827258,18827356..18827898); ID=FBpp0074825; name=Cat-PA; parent=FBgn0000261,FBtr0075058; dbxref=FlyBase_Annotation_IDs:CG6871-PA,FlyBase:FBpp0074825,GB_protein:AAF49228.1,REFSEQ:NP_536731,GB_protein:AAF49228,UniProt/Swiss-Prot:P17336,FlyMine:FBpp0074825,modMine:FBpp0074825; MD5=51c180f836ffa8819f760a2c7e45d62a; length=506; release=r6.23; sp…	0	222.647	59.4862	20	58	20	1	506	57.113	8.18	40048	Cat; FBgn0000261	3L	cell communication;metabolic process;regulation of biological process;response to stimulus	mitochondrion	antioxidant activity;catalytic activity;metal ion binding	Pf00199, Pf06628	0.587	0.976	9306.9	5460.9	9088.1	20	20	20	14.086	299.238	20
High	Master Protein	FBpp0100050	FBgn0000055	type=protein; loc=2L:join(14616339..14616437,14616503..14616907,14616978..14617244); ID=FBpp0100050; name=Adh-PH; parent=FBgn0000055,FBtr0100593; dbxref=FlyBase_Annotation_IDs:CG3481-PH,FlyBase:FBpp0100050,GB_protein:AAO41197.1,REFSEQ:NP_001027268,GB_protein:AAO41197,UniProt/Swiss-Prot:P00334; MD5=6826077459b4e3a2e94dfec53bf207af; length=256; release=r6.23; species=Dmel;	0	292.47	91.4062	19	223	19	1	256	27.717	7.43	3771877	Adh; FBgn0000055	2L	metabolic process;response to stimulus	cytosol	catalytic activity;protein binding	Pf00106, Pf08659	1.037	1.657	27587.5	28600.5	45713.4	18	19	19	204.353	1227.85	19
High	Master Protein	FBpp0304343	FBgn0004363	type=protein; loc=2L:complement(join(10848544..10848863,10848241..10848468,10847868..10848168)); ID=FBpp0304343; name=porin-PE; parent=FBgn0004363,FBtr0332029; dbxref=FlyBase:FBpp0304343,FlyBase_Annotation_IDs:CG6647-PE,REFSEQ:NP_001260365,GB_protein:AGB92900,UniProt/Swiss-Prot:Q94920; MD5=e98fb50e922a689b02694297d58c4742; length=282; release=r6.23; species=Dmel;	0	184.54	85.1064	19	65	19	1	282	30.531	6.96	34500	porin; FBgn0004363	2L	cell organization and biogenesis;regulation of biological process;response to stimulus;transport	membrane;mitochondrion	transporter activity	Pf01459	1.095	1.916	9199.9	10074.8	17625.2	19	19	19	41.813	348.217	19
High	Master Protein	FBpp0077121	FBgn0027560	type=protein; loc=2L:join(4388725..4388858,4390165..4390705,4390798..4391690,4391756..4392377,4392447..4392686); ID=FBpp0077121; name=Tps1-PA; parent=FBgn0027560,FBtr0077431; dbxref=FlyBase:FBpp0077121,FlyBase_Annotation_IDs:CG4104-PA,GB_protein:AAF51020.1,REFSEQ:NP_608827,GB_protein:AAF51020,UniProt/TrEMBL:Q9Y119,FlyMine:FBpp0077121,modMine:FBpp0077121; MD5=2ad3fb4841e7904537d2a43196faaa63; leng…	0	110.786	28.0593	18	32	18	1	809	91.077	6.86	33642	Tps1; FBgn0027560	2L	metabolic process;response to stimulus	cytoplasm	catalytic activity	Pf00982, Pf02358	0.657	1.18	5793.8	3806.7	6835.8	18	18	18	1.601	132.528	18
High	Master Protein	FBpp0071329	FBgn0026415	type=protein; loc=X:complement(join(9930355..9930472,9929172..9929732,9928408..9929057)); ID=FBpp0071329; name=Idgf4-PB; parent=FBgn0026415,FBtr0071394; dbxref=FlyBase:FBpp0071329,FlyBase_Annotation_IDs:CG1780-PB,GB_protein:AAN09618.1,REFSEQ:NP_727374,GB_protein:AAN09618,UniProt/Swiss-Prot:Q9W303; MD5=67942d65f740bef1da7cd1834a8656d9; length=442; release=r6.23; species=Dmel;	0	141.921	51.3575	19	51	18	1	442	48.574	7.83	31926	Idgf4; FBgn0026415	X	development;metabolic process;response to stimulus	extracellular	catalytic activity;protein binding	Pf00704	1.31	1.095	8019.3	10503.8	8782.2	17	18	18	13.454	218.073	19
High	Master Protein	FBpp0086257	FBgn0013763	type=protein; loc=2R:join(16691770..16691899,16692348..16692923,16692986..16693638); ID=FBpp0086257; name=Idgf6-PA; parent=FBgn0013763,FBtr0087111; dbxref=FlyBase:FBpp0086257,FlyBase_Annotation_IDs:CG5210-PA,GB_protein:AAF57965.1,REFSEQ:NP_477081,GB_protein:AAF57965,UniProt/Swiss-Prot:Q23997,FlyMine:FBpp0086257,modMine:FBpp0086257; MD5=d040c2cf44bb7359da39b0641becb307; length=452; release=r6.23; …	0	186.766	44.2478	19	68	18	1	452	50.323	7.9	36868	CG5210; Idgf6; FBgn0013763	2R	development;metabolic process;response to stimulus	extracellular	catalytic activity;protein binding	Pf00704	1.049	1.091	15273.4	16029.3	16658.6	18	18	18	21.909	334.317	19
High	Master Protein	FBpp0084761	FBgn0029176	type=protein; loc=3R:join(29220297..29220308,29220430..29220579,29220643..29221776); ID=FBpp0084761; name=eEF1gamma-PB; parent=FBgn0029176,FBtr0085392; dbxref=FlyBase:FBpp0084761,FlyBase_Annotation_IDs:CG11901-PB,GB_protein:AAN14165.1,REFSEQ:NP_733280,GB_protein:AAN14165,UniProt/Swiss-Prot:Q9NJH0,FlyMine:FBpp0084761,modMine:FBpp0084761; MD5=7a3335c94c68f5c5ed188081c655b1c3; length=431; release=r6…	0	122.75	46.1717	19	37	18	1	431	48.937	7.05	44791	Ef1gamma; FBgn0029176	3R	cell death;metabolic process	cytoplasm;nucleus	catalytic activity;protein binding;RNA binding	Pf00043, Pf00647, Pf02798, Pf13409, Pf13410, Pf13417, Pf14497	0.624	1.123	6033.7	3764.5	6773.7	18	18	18	9.89	152.675	19
High	Master Protein	FBpp0309290	FBgn0027835	type=protein; loc=2R:join(18415250..18415286,18415345..18415595,18415663..18417516,18417577..18418965,18419051..18419425); ID=FBpp0309290; name=Dp1-PG; parent=FBgn0027835,FBtr0340329; dbxref=FlyBase:FBpp0309290,FlyBase_Annotation_IDs:CG5170-PG,GB_protein:AAF57691,REFSEQ:NP_523781,UniProt/TrEMBL:Q7KN75; MD5=d9f88abad723182825b9423678b39911; length=1301; release=r6.23; species=Dmel;	0	138.543	21.8294	18	28	18	1	1301	144.188	6.2	37116	Dp1; FBgn0027835	2R	cell organization and biogenesis;metabolic process;regulation of biological process	membrane;nucleus	DNA binding;RNA binding	Pf00013, Pf13014, Pf14611	0.73	1.245	4500.6	3286.8	5605.3	18	16	18	1.013	127.535	18
High	Master Protein	FBpp0085374	FBgn0259979	type=protein; loc=2R:join(5697971..5698008,5698456..5699224,5699286..5699353,5699415..5699679,5699737..5699988,5700043..5700087); ID=FBpp0085374; name=CG17337-PA; parent=FBgn0259979,FBtr0086038; dbxref=FlyBase:FBpp0085374,FlyBase_Annotation_IDs:CG17337-PA,GB_protein:AAF57318.2,REFSEQ:NP_610181,GB_protein:AAF57318,UniProt/TrEMBL:Q8MT58,FlyMine:FBpp0085374,modMine:FBpp0085374; MD5=abd5fa235f911c069…	0	168.703	53.5565	18	35	18	1	478	53.13	5.66	35507	CG17337; FBgn0259979	2R	metabolic process	extracellular	catalytic activity	Pf01546, Pf07687	0.829	1.387	4167	3454.2	5781.1	18	18	18	8.237	171.05	18
High	Master Protein	FBpp0297541	FBgn0028646	type=protein; loc=3R:complement(join(30455651..30455716,30449807..30449959,30449046..30449208,30448896..30448987,30448635..30448829,30448346..30448569,30447753..30447788,30447412..30447578,30447230..30447348,30446564..30447173,30446205..30446503)); ID=FBpp0297541; name=aralar1-PE; parent=FBgn0028646,FBtr0306586; dbxref=REFSEQ:NP_001247368,GB_protein:AFH06685,FlyBase:FBpp0297541,FlyBase_Annotation…	0	118.408	32.8147	18	24	18	1	707	78.284	9.09	43616	aralar1; FBgn0028646	3R	response to stimulus;transport	membrane;mitochondrion	metal ion binding;transporter activity	Pf00153, Pf13499, Pf13833	0.984	1.401	3932.8	3868	5510.7	18	18	18	2.162	108.442	18
High	Master Protein	FBpp0075495	FBgn0029167	type=protein; loc=3L:join(13846208..13846314,13846846..13846941,13847022..13847186,13847248..13847640,13847698..13847825,13847882..13847977,13848081..13848278,13848391..13848554,13848611..13848768,13848830..13848984,13849050..13849652,13849795..13850913,13850996..13851889,13851942..13852490,13852567..13853889,13853954..13854032,13854094..13854343,13854397..13855144,13855205..13855690,13855751..13…	0	103.227	6.01093	18	22	18	1	3843	425.96	5.91	39529	Hml; FBgn0029167	3L	coagulation;defense response;metabolic process;response to stimulus	extracellular	protein binding	Pf00094, Pf00754, Pf01826, Pf08742, Pf13330	0.893	1.224	3905.6	3486.8	4781.2	18	18	18	0.234	101.77	18
High	Master Protein	FBpp0079472	FBgn0040064	type=protein; loc=2L:join(9915348..9915366,9915625..9915791,9916052..9916980,9917040..9917121); ID=FBpp0079472; name=yip2-PA; parent=FBgn0040064,FBtr0079876; dbxref=FlyBase:FBpp0079472,GB_protein:AAF52826.1,FlyBase_Annotation_IDs:CG4600-PA,REFSEQ:NP_523528,GB_protein:AAF52826,UniProt/TrEMBL:Q9VL70,FlyMine:FBpp0079472,modMine:FBpp0079472; MD5=d79ec2c91b1a135bb7f75eae5bf6f2bf; length=398; release=r…	0	232.569	70.8543	18	46	18	1	398	41.584	8.51	34313	yip2; FBgn0040064	2L	metabolic process	mitochondrion	catalytic activity	Pf00108, Pf02803	0.789	1.678	6037.2	4766.3	10130.1	19	18	19	29.079	240.869	18
High	Master Protein	FBpp0301603	FBgn0037146	type=protein; loc=3L:join(21972147..21972242,21976295..21976459,21976584..21976724,21976786..21976893,21976968..21977135,21977193..21977381,21977435..21977630,21978133..21978374,21980304..21980561,21980632..21980857,21980917..21981195,21982134..21982396); ID=FBpp0301603; name=CG7470-PB; parent=FBgn0037146,FBtr0309869; dbxref=FlyBase:FBpp0301603,FlyBase_Annotation_IDs:CG7470-PB,REFSEQ:NP_001246877…	0	199.469	33.2474	17	40	17	1	776	84.039	6.73	40443	CG7470; FBgn0037146	3L	metabolic process	cytoplasm;membrane;mitochondrion	catalytic activity;nucleotide binding	Pf00171, Pf00696	0.807	1.529	5494.7	4433.2	8401.3	18	18	18	2.631	213.553	17
High	Master Protein	FBpp0087164	FBgn0033663	type=protein; loc=2R:complement(join(11890671..11890819,11888949..11889389,11888575..11888688,11887745..11888510)); ID=FBpp0087164; name=ERp60-PA; parent=FBgn0033663,FBtr0088058; dbxref=GB_protein:AAF58609.1,FlyBase:FBpp0087164,FlyBase_Annotation_IDs:CG8983-PA,GB_protein:AAF58609.2,REFSEQ:NP_725084,GB_protein:AAF58609,UniProt/TrEMBL:Q3YMU0,FlyMine:FBpp0087164,modMine:FBpp0087164; MD5=6aae583dd23c…	0	167.135	43.7628	17	40	17	1	489	55.336	5.87	36270	ERp60; FBgn0033663	2R	cellular homeostasis;metabolic process;regulation of biological process;response to stimulus	endoplasmic reticulum	catalytic activity	Pf00085, Pf13098, Pf13848, Pf13899, Pf13905	0.83	1.734	6360.4	5276.9	11029.3	17	17	17	5.31	197.952	17
High	Master Protein	FBpp0311558	FBgn0004868	type=protein; loc=2L:complement(join(9494222..9494615,9492628..9493103,9492084..9492545)); ID=FBpp0311558; name=Gdi-PC; parent=FBgn0004868,FBtr0345433; dbxref=FlyBase:FBpp0311558,FlyBase_Annotation_IDs:CG4422-PC,GB_protein:AHN54295,REFSEQ:NP_001285781,UniProt/TrEMBL:Q9VLB7; MD5=8e0b9fb864d2aefabb9ec29f7428c05d; length=443; release=r6.23; species=Dmel;	0	156.789	47.6298	17	42	17	1	443	49.871	5.72	34264	Gdi; FBgn0004868	2L	metabolic process;regulation of biological process;response to stimulus;transport	cytoplasm;cytosol	catalytic activity;enzyme regulator activity	Pf00996	0.742	1.2	8116.4	6025.9	9736.5	18	18	18	6.814	199.634	17
High	Master Protein	FBpp0082129	FBgn0002719	type=protein; loc=3R:complement(join(12722136..12722197,12719403..12720027,12714204..12715132,12713472..12714147)); ID=FBpp0082129; name=Men-PB; parent=FBgn0002719,FBtr0082660; dbxref=FlyBase:FBpp0082129,FlyBase_Annotation_IDs:CG10120-PB,GB_protein:AAF54859.1,REFSEQ:NP_524880,GB_protein:AAF54859,UniProt/TrEMBL:Q9VG31,FlyMine:FBpp0082129,modMine:FBpp0082129; MD5=ef70c01bd818cd5bf49e2b2837617a43; l…	0	180.987	25.8191	17	58	17	1	763	84.572	6.62	47173	Men; FBgn0002719	3R	metabolic process;regulation of biological process	cytosol;mitochondrion	catalytic activity;metal ion binding;nucleotide binding	Pf00390, Pf03949	0.751	1.104	9539.8	7161.6	10527.7	19	19	19	3.329	293.084	17
High	Master Protein	FBpp0077536	FBgn0001125	type=protein; loc=2L:complement(join(1987585..1987652,1985946..1986105,1985782..1985883,1985471..1985719,1984706..1985401)); ID=FBpp0077536; name=Got2-PA; parent=FBgn0001125,FBtr0077867; dbxref=FlyBase_Annotation_IDs:CG4233-PA,FlyBase:FBpp0077536,GB_protein:AAF51320.1,REFSEQ:NP_722744,GB_protein:AAF51320,UniProt/TrEMBL:Q9VQ61,FlyMine:FBpp0077536,modMine:FBpp0077536; MD5=9af8a904ed205beb8200183fcf…	0	135.63	59.434	17	31	17	1	424	47.155	8.78	33373	Got2; FBgn0001125	2L	cell organization and biogenesis;metabolic process	mitochondrion;organelle lumen	catalytic activity	Pf00155	0.709	1.419	4569	3239.6	6481.2	17	17	17	5.529	152.085	17
High	Master Protein	FBpp0078807	FBgn0001942	type=protein; loc=2L:join(5981834..5981835,5983010..5983236,5984011..5984624,5984719..5984942,5985026..5985170); ID=FBpp0078807; name=eIF4A-PC; parent=FBgn0001942,FBtr0079176; dbxref=FlyBase:FBpp0078807,FlyBase_Annotation_IDs:CG9075-PC,GB_protein:AAN10566.1,REFSEQ:NP_476595,GB_protein:AAN10566,UniProt/Swiss-Prot:Q02748; MD5=5891fcac3bcd1da6b7c83506890f24e3; length=403; release=r6.23; species=Dmel;	0	119.363	48.6352	17	36	17	1	403	45.849	5.66	33835	eIF-4a; FBgn0001942	2L	cell division;metabolic process;regulation of biological process;response to stimulus	cytoplasm;cytosol;nucleus	catalytic activity;nucleotide binding;protein binding;RNA binding	Pf00270, Pf00271	0.728	1.156	9313.1	6779.9	10762.4	17	17	17	8.085	157.768	17
High	Master Protein	FBpp0306048	FBgn0004117	type=protein; loc=3R:join(15312453..15313046,15313109..15313286,15314528..15314610); ID=FBpp0306048; name=Tm2-PE; parent=FBgn0004117,FBtr0333920; dbxref=FlyBase:FBpp0306048,FlyBase_Annotation_IDs:CG4843-PE,REFSEQ:NP_001262593,GB_protein:AGB95974,UniProt/TrEMBL:A0A0B4KHJ9; MD5=a3bae304378813826a09f61ff7c620d4; length=284; release=r6.23; species=Dmel;	0	116.002	57.7465	18	35	17	1	284	32.786	4.79	41853	Tm2; FBgn0004117	3R	cell organization and biogenesis;metabolic process;regulation of biological process		protein binding;structural molecule activity	Pf00261, Pf04111, Pf04156, Pf12718	1.643	1.504	5168.7	8490.9	7771.7	18	18	18	16.783	155.484	18
High	Master Protein	FBpp0111813	FBgn0022160	type=protein; loc=2R:complement(join(15860601..15860702,15860377..15860530,15860195..15860304,15860007..15860119,15859080..15859939,15858190..15858893,15857879..15858010)); ID=FBpp0111813; name=Gpo1-PD; parent=FBgn0022160,FBtr0112900; dbxref=FlyBase:FBpp0111813,FlyBase_Annotation_IDs:CG8256-PD,REFSEQ:NP_001097332,GB_protein:ABV53815,UniProt/TrEMBL:Q7K569; MD5=2217564c1a4d330b598f113c2c0c032e; len…	0	129.321	31.3536	17	39	17	1	724	80.371	7.65	47611	Gpo-1; FBgn0022160	2R	metabolic process;response to stimulus;transport	membrane;mitochondrion	catalytic activity;metal ion binding	Pf01266, Pf13405, Pf13499, Pf13833	0.724	2.133	6498.6	4707.5	13859.1	17	16	17	2.162	188.433	17
High	Master Protein	FBpp0311550	FBgn0034432	type=protein; loc=2R:19305224..19307107; ID=FBpp0311550; name=CG7461-PC; parent=FBgn0034432,FBtr0345425; dbxref=FlyBase:FBpp0311550,FlyBase_Annotation_IDs:CG7461-PC,GB_protein:AHN56406,REFSEQ:NP_001286611,UniProt/TrEMBL:A1ZBJ2; MD5=20ccadaf1d700f223568deb25fdd0507; length=627; release=r6.23; species=Dmel;	0	122.045	36.6826	17	29	17	1	627	68.325	7.77	37217	CG7461; FBgn0034432	2R	metabolic process		catalytic activity;nucleotide binding	Pf00441, Pf02770, Pf02771, Pf08028	0.787	1.762	6492.4	5110.4	11439.7	17	16	17	2.548	132.949	17
High	Master Protein	FBpp0073291	FBgn0015245	type=protein; loc=X:join(11110041..11111411,11111475..11111825); ID=FBpp0073291; name=Hsp60A-PB; parent=FBgn0015245,FBtr0073435; dbxref=FlyBase:FBpp0073291,FlyBase_Annotation_IDs:CG12101-PB,GB_protein:AAF47998.1,REFSEQ:NP_727489,GB_protein:AAF47998,UniProt/Swiss-Prot:O02649; MD5=1d69ae8daf6438985512377bc04b9b9e; length=573; release=r6.23; species=Dmel;	0	238.811	46.4223	22	73	17	1	573	60.771	5.49	32045	Hsp60; Hsp60A; FBgn0015245	X	cell organization and biogenesis;metabolic process;response to stimulus;transport	cytoplasm;cytosol;membrane;mitochondrion;organelle lumen	nucleotide binding;protein binding	Pf00118	0.845	1.483	6613.8	5586.6	9805.6	17	17	17	9.68	349.743	22
High	Master Protein	FBpp0082123	FBgn0016693	type=protein; loc=3R:join(12697513..12697538,12698119..12699335,12703639..12703812,12703876..12704081); ID=FBpp0082123; name=Past1-PA; parent=FBgn0016693,FBtr0082654; dbxref=FlyBase:FBpp0082123,FlyBase_Annotation_IDs:CG6148-PA,GB_protein:AAN13552.1,REFSEQ:NP_731737,GB_protein:AAN13552,UniProt/TrEMBL:Q8T8W3,FlyMine:FBpp0082123,modMine:FBpp0082123; MD5=90bfa61d512e01438d313ad1097fc223; length=540; …	0	117.2	44.6296	17	26	17	1	540	61.542	6.42	41569	Past1; FBgn0016693	3R	cell differentiation;cell organization and biogenesis;transport		metal ion binding;nucleotide binding;protein binding	Pf00350, Pf01926, Pf12763	0.965	1.385	4753	4588.9	6581.1	17	17	17	2.831	116.5	17
High	Master Protein	FBpp0082490	FBgn0038294	type=protein; loc=3R:complement(join(15179039..15179129,15178280..15178489,15176364..15176433,15176184..15176293,15173981..15174343,15172600..15172830,15172084..15172106)); ID=FBpp0082490; name=Mf-PB; parent=FBgn0038294,FBtr0083031; dbxref=FlyBase:FBpp0082490,FlyBase_Annotation_IDs:CG6803-PB,GB_protein:AAF55133.2,REFSEQ:NP_650423,GB_protein:AAF55133,UniProt/TrEMBL:Q9VFC7,FlyMine:FBpp0082490,modMi…	0	96.9153	55.6164	17	28	17	1	365	41.641	9.39	41824	Mf; FBgn0038294	3R					1.323	1.288	4346.5	5751.2	5599.7	17	17	17	4.233	120.578	17
High	Master Protein	FBpp0081062	FBgn0003885	type=protein; loc=3R:7531259..7532611; ID=FBpp0081062; name=alphaTub84D-PA; parent=FBgn0003885,FBtr0081538; dbxref=FlyBase:FBpp0081062,FlyBase_Annotation_IDs:CG2512-PA,GB_protein:AAF54007.1,REFSEQ:NP_524264,GB_protein:AAF54007,UniProt/Swiss-Prot:P06605,FlyMine:FBpp0081062,modMine:FBpp0081062; MD5=019098f12132864ff22b77f0b7ff682e; length=450; release=r6.23; species=Dmel;	0	195.851	48.6667	16	75	16	1	450	49.859	5.14	40904	alphaTub84D; FBgn0003885	3R	cell organization and biogenesis	cytoplasm;cytoskeleton	catalytic activity;nucleotide binding;protein binding;structural molecule activity	Pf00091, Pf03953	0.946	1.326	12684.5	11995.4	16824.9	17	17	17	18.573	404.189	16
High	Master Protein	FBpp0304478	FBgn0015221	type=protein; loc=3R:join(30389211..30389328,30389416..30389442,30389697..30390262); ID=FBpp0304478; name=Fer2LCH-PE; parent=FBgn0015221,FBtr0332169; dbxref=FlyBase:FBpp0304478,FlyBase_Annotation_IDs:CG1469-PE,REFSEQ:NP_001263106,GB_protein:AGB96485,UniProt/TrEMBL:A0A0B4KHF0; MD5=21d0afbc2833663cc92bdb8df6c9bfeb; length=236; release=r6.23; species=Dmel;	0	137.705	71.1864	16	54	16	1	236	26.179	6.52	44965	Fer2LCH; FBgn0015221	3R	cellular homeostasis;coagulation;defense response;metabolic process;response to stimulus;transport	cytoplasm;extracellular;Golgi	catalytic activity;metal ion binding	Pf00210	1.054	0.985	7057	7438.4	6950.1	16	16	16	37.747	254.956	16
High	Master Protein	FBpp0081074	FBgn0015575	type=protein; loc=3R:complement(join(7523597..7523643,7521370..7521682,7521134..7521284,7520512..7521075,7520280..7520449,7519751..7520224)); ID=FBpp0081074; name=alpha-Est7-PA; parent=FBgn0015575,FBtr0081550; dbxref=FlyBase:FBpp0081074,FlyBase_Annotation_IDs:CG1112-PA,GB_protein:AAF54010.1,REFSEQ:NP_524261,GB_protein:AAF54010,UniProt/TrEMBL:Q9VIB5,FlyMine:FBpp0081074,modMine:FBpp0081074; MD5=626…	0	135.386	43.1818	16	29	16	1	572	65.394	6.49	40901	alpha-Est7; FBgn0015575	3R	metabolic process;response to stimulus		catalytic activity	Pf00135, Pf07859	0.958	1.453	5128.2	4914.2	7449.9	16	16	16	3.329	151.308	16
High	Master Protein	FBpp0085880	FBgn0003067	type=protein; loc=2R:join(18537038..18537069,18537234..18539145); ID=FBpp0085880; name=Pepck1-PA; parent=FBgn0003067,FBtr0086701; dbxref=FlyBase:FBpp0085880,FlyBase_Annotation_IDs:CG17725-PA,GB_protein:AAF57676.1,REFSEQ:NP_523784,GB_protein:AAF57676,UniProt/Swiss-Prot:P20007,FlyMine:FBpp0085880,modMine:FBpp0085880; MD5=2cc75578e840f1c144752ed9d3bf688f; length=647; release=r6.23; species=Dmel;	0	127.151	43.8949	19	34	16	1	647	71.084	6.49	37131	Pepck; FBgn0003067	2R	metabolic process	mitochondrion	catalytic activity;metal ion binding;nucleotide binding	Pf00821	0.918	1.296	3210.3	2946.3	4160	16	16	16	4.135	141.866	19
High	Master Protein	FBpp0085917	FBgn0265297	type=protein; loc=2R:join(18141507..18141672,18143413..18144897,18144967..18145220); ID=FBpp0085917; name=pAbp-PA; parent=FBgn0265297,FBtr0086738; dbxref=FlyBase:FBpp0085917,FlyBase_Annotation_IDs:CG5119-PA,GB_protein:AAM68175.1,REFSEQ:NP_476667,GB_protein:AAM68175,UniProt/Swiss-Prot:P21187; MD5=6bee88b82e3f7d3c442e363e78d07870; length=634; release=r6.23; species=Dmel;	0	156.897	36.2776	16	34	16	1	634	69.882	9.31	37070	pAbp; FBgn0265297	2R	cell communication;cell organization and biogenesis;metabolic process;regulation of biological process	cytoplasm;cytosol;nucleus;spliceosomal complex	protein binding;RNA binding	Pf00076, Pf00658, Pf13893, Pf14259	0.81	1.325	5141.2	4162.5	6811.7	17	17	17	3.833	178.156	16
High	Master Protein	FBpp0084623	FBgn0039562	type=protein; loc=3R:join(27948862..27948901,27948984..27949073,27949171..27949253,27949342..27950594,27950928..27951825); ID=FBpp0084623; name=Gp93-PA; parent=FBgn0039562,FBtr0085254; dbxref=FlyBase:FBpp0084623,FlyBase_Annotation_IDs:CG5520-PA,GB_protein:AAF56765.1,REFSEQ:NP_651601,GB_protein:AAF56765,UniProt/TrEMBL:Q9VAY2,FlyMine:FBpp0084623,modMine:FBpp0084623; MD5=abbe18951e5d4fc65b176fc30218…	0	172.21	26.0483	18	40	16	1	787	90.182	5.02	43354	Gp93; FBgn0039562	3R	metabolic process;response to stimulus		nucleotide binding;protein binding	Pf00183, Pf02518, Pf13589	0.606	1.207	3636.4	2202.5	4390.1	18	18	18	2.311	200.672	18
High	Master Protein	FBpp0084087	FBgn0039241	type=protein; loc=3R:join(24879101..24879119,24879177..24880249,24880313..24880746,24880806..24880932,24880994..24881113); ID=FBpp0084087; name=CG11089-PA; parent=FBgn0039241,FBtr0084710; dbxref=FlyBase:FBpp0084087,FlyBase_Annotation_IDs:CG11089-PA,GB_protein:AAF56358.1,REFSEQ:NP_651305,GB_protein:AAF56358,UniProt/TrEMBL:Q9VC18,FlyMine:FBpp0084087,modMine:FBpp0084087; MD5=55ef89080f4f934046802014…	0	146.586	35.2542	16	33	16	1	590	63.284	7.87	42973	CG11089; FBgn0039241	3R	metabolic process;response to stimulus		catalytic activity	Pf01808, Pf02142	0.428	0.966	5196	2224.2	5017	17	17	17	4.08	168.321	16
High	Master Protein	FBpp0292071	FBgn0032889	type=protein; loc=2L:join(20825421..20825512,20825668..20826087,20826633..20826970,20827032..20827157,20827497..20827615); ID=FBpp0292071; name=CG9331-PI; parent=FBgn0032889,FBtr0302945; dbxref=FlyBase:FBpp0292071,FlyBase_Annotation_IDs:CG9331-PI,REFSEQ:NP_001188860,GB_protein:ADV37109,UniProt/TrEMBL:Q8SZU0,FlyMine:FBpp0292071,modMine:FBpp0292071; MD5=662a7ee45765b21c344908f53c83880d; length=364;…	0	186.279	64.011	16	32	16	1	364	39.763	8.47	35347	CG9331; FBgn0032889	2L	metabolic process	cytosol;extracellular	catalytic activity;nucleotide binding	Pf00389, Pf02826, Pf03807	0.783	1.125	4405.2	3447.7	4957.1	17	17	17	12.503	179.816	16
High	Master Protein	FBpp0073988	FBgn0030731	type=protein; loc=X:join(16271520..16272228,16272525..16273612); ID=FBpp0073988; name=Mfe2-PA; parent=FBgn0030731,FBtr0074209; dbxref=FlyBase:FBpp0073988,FlyBase_Annotation_IDs:CG3415-PA,GB_protein:AAF48572.1,REFSEQ:NP_573109,GB_protein:AAF48572,UniProt/Swiss-Prot:Q9VXJ0,FlyMine:FBpp0073988,modMine:FBpp0073988; MD5=ea4f6c40f15968de3a65abc39625c1d1; length=598; release=r6.23; species=Dmel;	0	165.517	40.9699	16	37	16	1	598	64.033	6.57	32582	Mfe2; FBgn0030731	X	metabolic process		catalytic activity;protein binding	Pf00106, Pf01575, Pf08659, Pf13452, Pf13561	0.883	1.439	6315.8	5576.6	9089.3	17	17	17	4.722	166.276	16
High	Master Protein	FBpp0289294	FBgn0004167	type=protein; loc=3L:join(3350255..3350336,3351496..3351686,3351965..3352132,3353738..3353854,3353923..3354185,3354255..3354384,3354637..3354824,3354949..3357922,3357982..3358121,3358179..3359789,3359853..3365751,3365811..3366126,3366200..3366310,3366444..3367010,3367515..3367771); ID=FBpp0289294; name=kst-PE; parent=FBgn0004167,FBtr0300017; dbxref=FlyBase:FBpp0289294,FlyBase_Annotation_IDs:CG120…	0	71.0973	4.91123	16	19	16	1	4337	497.249	6.47	38418	kst; FBgn0004167	3L	cell organization and biogenesis;response to stimulus;transport	membrane	protein binding	Pf00018, Pf00169, Pf00307, Pf00435, Pf07653, Pf11971, Pf14604, Pf15410	0.967	1.284	1596.5	1544.6	2049.8	16	16	16	0.134	73.0417	16
High	Master Protein	FBpp0072127	FBgn0263006	type=protein; loc=2R:complement(join(23932667..23932784,23932574..23932591,23932406..23932488,23930158..23932329,23929983..23930098,23929682..23929918,23929500..23929617,23929231..23929431)); ID=FBpp0072127; name=SERCA-PF; parent=FBgn0263006,FBtr0072218; dbxref=FlyBase:FBpp0072127,GB_protein:AAM68280.1,FlyBase_Annotation_IDs:CG3725-PF,REFSEQ:NP_726385,GB_protein:AAM68280,UniProt/Swiss-Prot:P22700…	0	127.254	19.902	16	30	16	1	1020	111.63	5.41	49297	Ca-P60A; SERCA; FBgn0263006	2R	cell communication;cell differentiation;cellular homeostasis;metabolic process;regulation of biological process;response to stimulus;transport	endoplasmic reticulum;membrane	catalytic activity;metal ion binding;nucleotide binding;protein binding;transporter activity	Pf00122, Pf00689, Pf00690, Pf00702, Pf08282, Pf12710, Pf13246	1.098	1.358	4988.9	5478	6773.3	16	16	16	1.49	150.358	16
High	Master Protein	FBpp0303562	FBgn0250906	type=protein; loc=2L:complement(join(2748320..2748381,2747311..2748255,2747012..2747252)); ID=FBpp0303562; name=Pgk-PD; parent=FBgn0250906,FBtr0330718; dbxref=FlyBase:FBpp0303562,FlyBase_Annotation_IDs:CG3127-PD,REFSEQ:NP_001259958,GB_protein:AGB92495,UniProt/Swiss-Prot:Q01604; MD5=16e0bbc16937d77a9068daf8c33b97f4; length=415; release=r6.23; species=Dmel;	0	141.642	45.7831	15	39	15	1	415	43.834	7.42	33461	Pgk; FBgn0250906	2L	cell communication;cellular homeostasis;metabolic process	cytoplasm	catalytic activity;nucleotide binding	Pf00162	0.777	1.26	8038.1	6246.9	10130.3	15	15	15	7.377	212.465	15
High	Master Protein	FBpp0081822	FBgn0020910	type=protein; loc=3R:join(11221930..11221932,11222175..11222367,11222561..11222729,11223395..11223530,11223858..11224247,11224491..11224850); ID=FBpp0081822; name=RpL3-PA; parent=FBgn0020910,FBtr0082346; dbxref=FlyBase:FBpp0081822,FlyBase_Annotation_IDs:CG4863-PA,GB_protein:AAF54610.2,REFSEQ:NP_524316,GB_protein:AAF54610,UniProt/Swiss-Prot:O16797,FlyMine:FBpp0081822,modMine:FBpp0081822; MD5=96aa8…	0	124.459	43.0288	15	30	15	1	416	46.886	10.24	41347	RpL3; FBgn0020910	3R	cell organization and biogenesis;metabolic process	cytoplasm;ribosome	RNA binding;structural molecule activity	Pf00297	0.77	1.384	1765.9	1359.1	2444.2	17	17	17	11.328	142.309	15
High	Master Protein	FBpp0304375	FBgn0001258	type=protein; loc=3L:complement(join(6260505..6260882,6259981..6260436,6259746..6259910)); ID=FBpp0304375; name=Ldh-PB; parent=FBgn0001258,FBtr0332065; dbxref=FlyBase:FBpp0304375,FlyBase_Annotation_IDs:CG10160-PB,REFSEQ:NP_001261474,GB_protein:AGB94169,UniProt/Swiss-Prot:Q95028; MD5=3f7894ce492d6b1f6b31e92ca60401cb; length=332; release=r6.23; species=Dmel;	0	99.4171	65.9639	15	26	15	1	332	35.515	7.08	45880	ImpL3; FBgn0001258	3L	metabolic process	cytoplasm	catalytic activity	Pf00056, Pf02866	0.795	1.059	3442.9	2735.6	3645.4	15	13	14	7.962	105.175	15
High	Master Protein	FBpp0303947	FBgn0250814	type=protein; loc=3L:join(16584400..16584444,16584589..16584722,16584779..16585082,16585185..16586024); ID=FBpp0303947; name=UQCR-C2-PB; parent=FBgn0250814,FBtr0331557; dbxref=FlyBase:FBpp0303947,FlyBase_Annotation_IDs:CG4169-PB,REFSEQ:NP_001261955,GB_protein:AGB94648,UniProt/TrEMBL:Q9VV75; MD5=c89c08293aa606332e429c50fa8be9d2; length=440; release=r6.23; species=Dmel;	0	166.683	48.8636	15	40	15	1	440	45.388	9.44	39846	CG4169; UQCR-C2; FBgn0250814	3L	metabolic process;transport	membrane;mitochondrion	catalytic activity;metal ion binding;transporter activity	Pf00675, Pf05193	1.165	1.863	4156.3	4840.9	7741.8	15	15	15	6.667	191.112	15
High	Master Protein	FBpp0072050	FBgn0023477	type=protein; loc=2R:join(23940430..23940526,23941057..23941180,23941240..23942014); ID=FBpp0072050; name=Taldo-PA; parent=FBgn0023477,FBtr0072141; dbxref=GB_protein:AAF47106.1,FlyBase:FBpp0072050,FlyBase_Annotation_IDs:CG2827-PA,GB_protein:AAF47106.2,REFSEQ:NP_523835,GB_protein:AAF47106,UniProt/Swiss-Prot:Q9W1G0,FlyMine:FBpp0072050,modMine:FBpp0072050; MD5=340bebefcc1f1b5499e2744fdf09af6a; lengt…	0	82.0923	47.432	15	26	15	1	331	36.71	7.71	37804	Tal; Taldo; FBgn0023477	2R	metabolic process	cytoplasm	catalytic activity	Pf00923	0.615	1.23	6475.5	3982.8	7962.6	14	15	14	5.062	119.284	15
High	Master Protein	FBpp0306685	FBgn0005585	type=protein; loc=3R:complement(join(9630678..9630765,9630449..9630553,9629708..9630180,9629061..9629615)); ID=FBpp0306685; name=Calr-PB; parent=FBgn0005585,FBtr0334618; dbxref=FlyBase:FBpp0306685,FlyBase_Annotation_IDs:CG9429-PB,REFSEQ:NP_001262430,GB_protein:AGB95812,UniProt/Swiss-Prot:P29413; MD5=eabaa92be574c66ba639d00e53c2fba9; length=406; release=r6.23; species=Dmel;	0	138.137	46.3054	15	36	15	1	406	46.779	4.58	41166	Crc; Calr; FBgn0005585	3R	metabolic process;response to stimulus	endoplasmic reticulum;organelle lumen	metal ion binding;protein binding	Pf00262	0.833	1.571	2903.1	2418.7	4561.9	15	15	15	9.965	171.657	15
High	Master Protein	FBpp0402839	FBgn0029093	type=protein; loc=2R:complement(join(7822549..7823466,7822225..7822485)); ID=FBpp0402839; name=cathD-PB; parent=FBgn0029093,FBtr0452079; dbxref=FlyBase:FBpp0402839,FlyBase_Annotation_IDs:CG1548-PB,REFSEQ:NP_001334713,GB_protein:API64960,UniProt/TrEMBL:Q7K485; MD5=fbe176b5e485f5702cfdc5f320281c69; length=392; release=r6.23; species=Dmel;	0	140.298	61.4796	15	36	15	1	392	42.446	6.32	45268	cathD; FBgn0029093	2R	cell death;defense response;metabolic process;response to stimulus	extracellular;vacuole	catalytic activity	Pf00026, Pf07966, Pf14541, Pf14543	0.792	1.262	4640.2	3676.3	5857.5	15	15	15	13.125	181.405	15
High	Master Protein	FBpp0085878	FBgn0034356	type=protein; loc=2R:join(18527766..18527800,18532672..18534553); ID=FBpp0085878; name=Pepck2-PA; parent=FBgn0034356,FBtr0086699; dbxref=FlyBase:FBpp0085878,FlyBase_Annotation_IDs:CG10924-PA,GB_protein:AAF57677.1,REFSEQ:NP_611341,GB_protein:AAF57677,UniProt/TrEMBL:Q7JXB5,FlyMine:FBpp0085878,modMine:FBpp0085878; MD5=f79ca221bead163b6795a129221d2cf6; length=638; release=r6.23; species=Dmel;	0	136.915	37.3041	18	38	15	1	638	70.627	7.56	37130	CG10924; FBgn0034356	2R	metabolic process	mitochondrion	catalytic activity;nucleotide binding	Pf00821	0.822	1.861	4439.7	3649.4	8262	16	16	16	3.024	175.249	18
High	Master Protein	FBpp0070871	FBgn0261955	type=protein; loc=X:join(6350736..6350954,6358902..6359879,6359992..6360363); ID=FBpp0070871; name=kdn-PB; parent=FBgn0261955,FBtr0070906; dbxref=FlyBase:FBpp0070871,FlyBase_Annotation_IDs:CG3861-PB,GB_protein:AAN09169.1,REFSEQ:NP_727091,GB_protein:AAN09169,FlyMine:FBpp0070871,modMine:FBpp0070871; MD5=ad5d0957530d0cbc7225adb0b7ab9394; length=522; release=r6.23; species=Dmel;	0	135.261	40.0383	15	41	15	1	522	58.18	9.06	31579	kdn; FBgn0261955	X	metabolic process	mitochondrion;organelle lumen	catalytic activity	Pf00285	0.91	1.62	11295.2	10274.2	18298.8	17	17	17	4.412	206.659	15
High	Master Protein	FBpp0088242	FBgn0017545	type=protein; loc=4:complement(join(66840..67180,66273..66738)); ID=FBpp0088242; name=RpS3A-PA; parent=FBgn0017545,FBtr0089175; dbxref=FlyBase:FBpp0088242,GB_protein:AAF59372.1,FlyBase_Annotation_IDs:CG2168-PA,REFSEQ:NP_524618,GB_protein:AAF59372,UniProt/Swiss-Prot:P55830,FlyMine:FBpp0088242,modMine:FBpp0088242; MD5=01e3a94c58ad043665c9117cee125392; length=268; release=r6.23; species=Dmel;	0	123.515	50.7463	14	35	14	1	268	30.321	9.61	43768	RpS3A; FBgn0017545	4	cell differentiation;development;metabolic process	cytoplasm;ribosome	structural molecule activity	Pf01015	0.75	1.321	5280	3959.1	6976.5	14	14	14	15.681	148.525	14
High	Master Protein	FBpp0099884	FBgn0035978	type=protein; loc=3L:complement(join(9357583..9357630,9353888..9354074,9353738..9353829,9353513..9353518,9352882..9353228,9352602..9352827,9352405..9352543,9351918..9352327,9351743..9351850)); ID=FBpp0099884; name=UGP-PA; parent=FBgn0035978,FBtr0076501; dbxref=GB_protein:AAF50300.1,FlyBase_Annotation_IDs:CG4347-PA,FlyBase:FBpp0099884,GB_protein:AAF50300.2,REFSEQ:NP_648300,GB_protein:AAF50300,UniP…	0	111.898	35.5769	14	23	14	1	520	58.716	7.39	39065	UGP; FBgn0035978	3L	metabolic process;response to stimulus	cytosol	catalytic activity	Pf01704	0.691	1.171	4803.9	3318.8	5627.3	14	14	14	2.472	113.836	14
High	Master Protein	FBpp0081703	FBgn0037801	type=protein; loc=3R:join(10251580..10251756,10251889..10251967,10252171..10252697,10252798..10253531,10253590..10254919,10254981..10255091); ID=FBpp0081703; name=CG3999-PA; parent=FBgn0037801,FBtr0082225; dbxref=FlyBase:FBpp0081703,FlyBase_Annotation_IDs:CG3999-PA,GB_protein:AAF54512.1,REFSEQ:NP_649989,GB_protein:AAF54512,UniProt/TrEMBL:Q9VH09,FlyMine:FBpp0081703,modMine:FBpp0081703; MD5=571c87f…	0	116.969	22.2335	14	22	14	1	985	109.644	7.06	41253	CG3999; FBgn0037801	3R	metabolic process	mitochondrion	catalytic activity	Pf01053, Pf01212, Pf02347	0.622	1.272	2098.1	1304.3	2668.5	14	14	14	1.346	102.471	14
High	Master Protein	FBpp0073028	FBgn0027552	type=protein; loc=3L:complement(join(3942358..3942432,3942103..3942270,3941864..3942036,3941626..3941770,3941372..3941569,3941113..3941304)); ID=FBpp0073028; name=CG10863-PA; parent=FBgn0027552,FBtr0073171; dbxref=GB_protein:AAF47813.1,FlyBase:FBpp0073028,FlyBase_Annotation_IDs:CG10863-PA,REFSEQ:NP_647840,GB_protein:AAF47813,UniProt/TrEMBL:Q9Y112,FlyMine:FBpp0073028,modMine:FBpp0073028; MD5=145fe…	0	99.3688	56.3291	14	32	14	1	316	36.289	7.08	38463	CG10863; FBgn0027552	3L	metabolic process		catalytic activity	Pf00248	0.69	1.139	2865.4	1977.8	3262.9	14	14	14	7.185	146.268	14
High	Master Protein	FBpp0070087	FBgn0023537	type=protein; loc=X:complement(join(493388..493417,491096..492628)); ID=FBpp0070087; name=CG17896-PB; parent=FBgn0023537,FBtr0070092; dbxref=FlyBase:FBpp0070087,FlyBase_Annotation_IDs:CG17896-PB,GB_protein:AAF45510.2,REFSEQ:NP_569845,GB_protein:AAF45510,UniProt/Swiss-Prot:Q7KW39,FlyMine:FBpp0070087,modMine:FBpp0070087; MD5=fa5e3b71de702f6d4acbc0db138c517d; length=520; release=r6.23; species=Dmel;	0	118.227	41.1538	14	19	14	1	520	55.937	8.35	30995	CG17896; FBgn0023537	X	metabolic process	mitochondrion	catalytic activity	Pf00171	0.916	1.39	2181.2	1997.5	3030.9	13	13	13	3.771	93.0505	14
High	Master Protein	FBpp0079408	FBgn0000640	type=protein; loc=2L:join(9426935..9427258,9427319..9427765); ID=FBpp0079408; name=Fbp2-PA; parent=FBgn0000640,FBtr0079808; dbxref=FlyBase_Annotation_IDs:CG3763-PA,GB_protein:AAF52772.1,FlyBase:FBpp0079408,REFSEQ:NP_523522,GB_protein:AAF52772,UniProt/TrEMBL:X2J986,FlyMine:FBpp0079408,modMine:FBpp0079408; MD5=e198e5564995e17cc1941a6d27a3e48b; length=256; release=r6.23; species=Dmel;	0	274.33	71.0938	14	270	14	1	256	28.993	7.2	34259	Fbp2; FBgn0000640	2L	metabolic process		catalytic activity	Pf00106	0.801	0.804	24571.1	19686.5	19766.4	27	27	27	1636.89	1066.6	14
High	Master Protein	FBpp0079187	FBgn0020618	type=protein; loc=2L:complement(join(7827061..7827169,7826770..7826981,7825701..7826336)); ID=FBpp0079187; name=Rack1-PA; parent=FBgn0020618,FBtr0079565; dbxref=FlyBase:FBpp0079187,FlyBase_Annotation_IDs:CG7111-PA,GB_protein:AAF52566.1,REFSEQ:NP_477269,GB_protein:AAF52566,UniProt/Swiss-Prot:O18640,FlyMine:FBpp0079187,modMine:FBpp0079187; MD5=c367551df53d0ddb1b123145df73b49a; length=318; release=r…	0	84.2684	50	14	24	14	1	318	35.596	7.47	34070	Rack1; FBgn0020618	2L	cell communication;cell organization and biogenesis;cellular homeostasis;metabolic process;regulation of biological process;response to stimulus	cytoplasm;cytosol;ribosome;spliceosomal complex;vacuole	catalytic activity;protein binding	Pf00400	0.744	1.425	4538.7	3374.7	6467.9	13	13	14	5.579	97.3568	14
High	Master Protein	FBpp0074017	FBgn0004432	type=protein; loc=X:complement(join(16320079..16320336,16318182..16318607)); ID=FBpp0074017; name=Cyp1-PA; parent=FBgn0004432,FBtr0074238; dbxref=GB_protein:AAF48589.1,FlyBase:FBpp0074017,FlyBase_Annotation_IDs:CG9916-PA,GB_protein:AAF48589.2,REFSEQ:NP_523366,GB_protein:AAF48589,UniProt/Swiss-Prot:P25007,FlyMine:FBpp0074017,modMine:FBpp0074017; MD5=57b8ab74b3c125f25f28fc1df27fe914; length=227; re…	0	154.9	59.9119	14	60	14	1	227	24.65	9.22	32595	Cyp1; FBgn0004432	X	cell death;metabolic process	cytoplasm;cytosol;nucleus	catalytic activity	Pf00160	0.766	1.31	12829	9825.5	16803.4	16	17	17	22.357	300.329	14
High	Master Protein	FBpp0075870	FBgn0086254	type=protein; loc=3L:complement(join(11623548..11623616,11622033..11622175,11621483..11621966,11621214..11621422,11620620..11620665)); ID=FBpp0075870; name=CG6084-PA; parent=FBgn0086254,FBtr0076139; dbxref=FlyBase:FBpp0075870,FlyBase_Annotation_IDs:CG6084-PA,GB_protein:AAF50039.2,REFSEQ:NP_648484,GB_protein:AAF50039,UniProt/TrEMBL:Q9VTK9,FlyMine:FBpp0075870,modMine:FBpp0075870; MD5=cbf6356c857420…	0	111.528	52.8481	14	35	14	1	316	35.9	6.65	39304	CG6084; FBgn0086254	3L	metabolic process	cytosol	catalytic activity	Pf00248	0.982	1.109	4357.1	4277.6	4830	14	14	14	11.452	142.925	14
High	Master Protein	FBpp0076722	FBgn0002526	type=protein; loc=3L:complement(join(6217594..6217815,6217103..6217249,6215095..6215719,6214802..6215011,6214329..6214742,6213990..6214262,6213071..6213923,6212364..6213015,6212021..6212301,6211726..6211954,6211198..6211668,6209236..6211136,6205977..6209168,6205693..6205907,6204175..6205628)); ID=FBpp0076722; name=LanA-PA; parent=FBgn0002526,FBtr0077014; dbxref=FlyBase:FBpp0076722,FlyBase_Annotat…	0	87.6708	5.36099	14	20	14	1	3712	410.866	5.22	38723	LanA; FBgn0002526	3L	cell organization and biogenesis;cellular component movement;defense response;metabolic process;regulation of biological process;response to stimulus	cytoskeleton	catalytic activity;motor activity;protein binding;structural molecule activity	Pf00038, Pf00052, Pf00053, Pf00054, Pf00055, Pf01576, Pf02210, Pf03302, Pf03962, Pf05802, Pf05911, Pf06008, Pf06009, Pf06160, Pf10145, Pf10174, Pf12128, Pf13385, Pf13514	1.061	1.286	756.7	803.1	973.2	14	14	14	0.234	84.4801	14
High	Master Protein	FBpp0072567	FBgn0010246	type=protein; loc=3L:join(1324571..1324629,1325995..1326139,1326201..1326316,1326373..1326835,1326898..1329161,1329224..1329320,1329401..1329415); ID=FBpp0072567; name=Myo61F-PD; parent=FBgn0010246,FBtr0072674; dbxref=GB_protein:AAF47478.3,GB_protein:AAF47478.2,FlyBase:FBpp0072567,FlyBase_Annotation_IDs:CG9155-PD,REFSEQ:NP_476934,GB_protein:AAF47478,FlyMine:FBpp0072567,modMine:FBpp0072567; MD5=fd…	0	109.002	19.1065	14	19	14	1	1052	121.029	8.97	38153	Myo61F; FBgn0010246	3L	cell organization and biogenesis;defense response;response to stimulus		catalytic activity;motor activity;nucleotide binding	Pf00063, Pf06017	1.135	1.722	2637.1	2993.3	4540.2	14	14	14	0.778	93.8295	14
High	Master Protein	FBpp0292999	FBgn0026418	type=protein; loc=3L:join(14037644..14037750,14039048..14039999,14040064..14040594,14041427..14041522,14042159..14042359,14042448..14043071); ID=FBpp0292999; name=Hsc70Cb-PG; parent=FBgn0026418,FBtr0304036; dbxref=FlyBase:FBpp0292999,FlyBase_Annotation_IDs:CG6603-PG,REFSEQ:NP_001189103,GB_protein:ADV37539,UniProt/TrEMBL:M9MSL3,FlyMine:FBpp0292999,modMine:FBpp0292999; MD5=3683c722faa5f9c55cd6e5e5f…	0	117.054	21.2919	14	22	14	1	836	91.846	5.36	39557	Hsc70Cb; FBgn0026418	3L		cytoplasm;cytosol;nucleus	nucleotide binding	Pf00012	0.728	1.187	5401.4	3932.7	6410.1	14	14	14	1.384	112.865	14
High	Master Protein	FBpp0071743	FBgn0034733	type=protein; loc=2R:join(22478431..22478875,22478932..22479244,22479747..22481519,22481585..22482785,22482844..22482996); ID=FBpp0071743; name=CG4752-PA; parent=FBgn0034733,FBtr0071832; dbxref=GB_protein:AAF46852.1,FlyBase:FBpp0071743,FlyBase_Annotation_IDs:CG4752-PA,GB_protein:AAF46852.2,REFSEQ:NP_611675,GB_protein:AAF46852,UniProt/TrEMBL:Q9W247,FlyMine:FBpp0071743,modMine:FBpp0071743; MD5=d30b…	0	96.2084	15.5332	14	21	14	1	1294	139.525	6.47	37569	CG4752; FBgn0034733	2R	metabolic process	cytosol	catalytic activity	Pf01968, Pf02538, Pf05378, Pf06890	0.9	1.283	2943.8	2649.2	3777	14	14	14	0.674	97.9086	14
High	Master Protein	FBpp0303827	FBgn0004654	type=protein; loc=X:join(2145407..2145414,2145490..2145713,2147175..2148388); ID=FBpp0303827; name=Pgd-PB; parent=FBgn0004654,FBtr0331410; dbxref=REFSEQ:NP_001259175,GB_protein:AGB95021,FlyBase:FBpp0303827,FlyBase_Annotation_IDs:CG3724-PB,UniProt/TrEMBL:M9PIS3; MD5=b283b0592fd645e1d5d8c9e48059540d; length=481; release=r6.23; species=Dmel;	0	124.015	41.7879	14	42	14	1	481	52.458	6.32	31185	Pgd; FBgn0004654	X	metabolic process;regulation of biological process		catalytic activity;nucleotide binding	Pf00393, Pf03446, Pf14833	0.544	1.339	9168.3	4987.7	12279.4	14	14	14	3.642	198.224	14
High	Master Protein	FBpp0087583	FBgn0023143	type=protein; loc=2R:complement(join(9692282..9693040,9689982..9691703,9689611..9689919,9688768..9689553)); ID=FBpp0087583; name=Uba1-PA; parent=FBgn0023143,FBtr0088499; dbxref=FlyBase:FBpp0087583,FlyBase_Annotation_IDs:CG1782-PA,GB_protein:AAF58910.2,REFSEQ:NP_477310,GB_protein:AAF58910,UniProt/TrEMBL:Q8T0L3,FlyMine:FBpp0087583,modMine:FBpp0087583; MD5=9f5acad33cb62c2cc70fb20052911d64; length=11…	0	98.6397	17.7162	14	19	14	1	1191	130.676	5.29	35998	Uba1; FBgn0023143	2R	cell death;cell proliferation;metabolic process;regulation of biological process;response to stimulus	cytoplasm;membrane	catalytic activity;nucleotide binding	Pf00899, Pf02134, Pf09358, Pf10585	0.789	1.225	3160.7	2495.3	3872.2	14	14	14	0.843	94.3102	14
High	Master Protein	FBpp0085736	FBgn0261439	type=protein; loc=2R:complement(join(19395687..19395743,19392846..19394443,19392639..19392789,19392399..19392578)); ID=FBpp0085736; name=SdhA-PB; parent=FBgn0261439,FBtr0086552; dbxref=FlyBase:FBpp0085736,FlyBase_Annotation_IDs:CG17246-PB,GB_protein:AAM70849.1,REFSEQ:NP_725881,GB_protein:AAM70849,UniProt/Swiss-Prot:Q94523; MD5=b44908b45d9ed755369d3069e3c751b9; length=661; release=r6.23; species=D…	0	98.2982	28.4418	13	25	13	1	661	72.297	7.12	37228	SdhA; FBgn0261439	2R	metabolic process;transport	membrane;mitochondrion	catalytic activity;nucleotide binding	Pf00890, Pf02910	1.175	1.543	4177.3	4907.3	6445	13	13	13	1.512	125.947	13
High	Master Protein	FBpp0075461	FBgn0026409	type=protein; loc=3L:join(14538032..14538421,14538729..14539069,14539553..14539892); ID=FBpp0075461; name=Mpcp2-PA; parent=FBgn0026409,FBtr0075718; dbxref=FlyBase:FBpp0075461,FlyBase_Annotation_IDs:CG4994-PA,GB_protein:AAF49735.1,REFSEQ:NP_524069,GB_protein:AAF49735,UniProt/TrEMBL:Q0E8E8,FlyMine:FBpp0075461,modMine:FBpp0075461; MD5=17060b81e1ff01c85af78f788bbdb307; length=356; release=r6.23; spec…	0	121.696	41.573	15	54	13	1	356	38.825	8.88	39587	Mpcp; FBgn0026409	3L	transport	membrane;mitochondrion	transporter activity	Pf00153	1.024	1.793	6207.3	6354.6	11130.7	16	16	16	10.007	222.646	15
High	Master Protein	FBpp0305785	FBgn0036663	type=protein; loc=3L:complement(join(16799484..16799792,16799045..16799172,16795251..16796337,16794837..16794839,16794499..16794665,16793274..16794437,16793076..16793206,16792649..16793007,16792441..16792586,16791581..16791690,16791391..16791524,16790999..16791330,16789459..16790943,16788662..16789320,16788410..16788543)); ID=FBpp0305785; name=CG9674-PG; parent=FBgn0036663,FBtr0333608; dbxref=REF…	0	91.6782	9.03073	13	18	13	1	2115	232.059	6.42	39878	CG9674; FBgn0036663	3L	metabolic process	cytoplasm	catalytic activity;metal ion binding;nucleotide binding	Pf00070, Pf00310, Pf00743, Pf01266, Pf01493, Pf01593, Pf01645, Pf01946, Pf03486, Pf04898, Pf07992, Pf13450, Pf14691	0.825	1.314	2933.4	2419.7	3853.4	13	13	13	0.31	85.5406	13
High	Master Protein	FBpp0088126	FBgn0015039	type=protein; loc=2R:complement(join(7131884..7132089,7131312..7131819,7130603..7131239,7130376..7130542)); ID=FBpp0088126; name=Cyp9b2-PA; parent=FBgn0015039,FBtr0089055; dbxref=FlyBase:FBpp0088126,FlyBase_Annotation_IDs:CG4486-PA,GB_protein:AAF59290.1,REFSEQ:NP_523646,GB_protein:AAF59290,UniProt/Swiss-Prot:Q9V4I1,FlyMine:FBpp0088126,modMine:FBpp0088126; MD5=8b5a6d576edfef771c2fab31a99e3aa9; len…	0	106.664	35.4455	13	25	13	1	505	58.873	8.21	35635	Cyp9b2; FBgn0015039	2R	metabolic process	endoplasmic reticulum;membrane	catalytic activity;metal ion binding	Pf00067	0.768	1.094	6162.7	4732.9	6740	13	13	13	2.065	117.38	13
High	Master Protein	FBpp0099918	FBgn0032076	type=protein; loc=2L:complement(join(8940998..8941724,8940255..8940655,8939916..8940197)); ID=FBpp0099918; name=CG9510-PB; parent=FBgn0032076,FBtr0100481; dbxref=FlyBase_Annotation_IDs:CG9510-PB,FlyBase:FBpp0099918,GB_protein:AAO41174.2,REFSEQ:NP_001027234,GB_protein:AAO41174,UniProt/TrEMBL:Q9VLG9,FlyMine:FBpp0099918,modMine:FBpp0099918; MD5=4200e26e9d37c84439f8cb1791245dfe; length=469; release=r…	0	183.234	36.6738	13	43	13	1	469	52.173	6.37	3771738	CG9510; FBgn0032076	2L	metabolic process	cytoplasm	catalytic activity	Pf00206, Pf14698	0.729	1.327	4697	3423.1	6230.7	14	14	14	4.946	248.364	13
High	Master Protein	FBpp0073538	FBgn0020513	type=protein; loc=X:complement(join(12760349..12760373,12759712..12759915,12759463..12759607,12758923..12759035,12758052..12758854)); ID=FBpp0073538; name=Paics-PA; parent=FBgn0020513,FBtr0073705; dbxref=FlyBase:FBpp0073538,FlyBase_Annotation_IDs:CG3989-PA,GB_protein:AAG22346.2,REFSEQ:NP_572826,GB_protein:AAG22346,UniProt/Swiss-Prot:Q9I7S8,FlyMine:FBpp0073538,modMine:FBpp0073538; MD5=3e00c4e10186…	0	95.3824	35.8974	13	23	13	1	429	47.252	8.07	32228	ade5; FBgn0020513	X	metabolic process;response to stimulus	cytoplasm;cytosol	catalytic activity;nucleotide binding	Pf00731, Pf01259	0.46	1.203	5427.5	2495.8	6529.3	12	12	12	2.728	103.563	13
High	Master Protein	FBpp0312066	FBgn0002622	type=protein; loc=3R:join(23358855..23358890,23359154..23359858); ID=FBpp0312066; name=RpS3-PB; parent=FBgn0002622,FBtr0346349; dbxref=FlyBase:FBpp0312066,FlyBase_Annotation_IDs:CG6779-PB,GB_protein:AHN57480,REFSEQ:NP_001287481,UniProt/Swiss-Prot:Q06559; MD5=afce2f20264890e9f016128a095a23e6; length=246; release=r6.23; species=Dmel;	0	53.2103	51.2195	13	27	13	1	246	27.454	9.39	42761	RpS3; FBgn0002622	3R	metabolic process;regulation of biological process;response to stimulus	cytoplasm;nucleus;ribosome	catalytic activity;DNA binding;RNA binding;structural molecule activity	Pf00189, Pf07650	0.768	1.37	3931	3018.5	5384.6	13	13	13	5.31	90.5613	13
High	Master Protein	FBpp0070411	FBgn0005670	type=protein; loc=X:complement(join(2161581..2162118,2159625..2160248,2159215..2159564)); ID=FBpp0070411; name=Cyp4d1-PB; parent=FBgn0005670,FBtr0070427; dbxref=FlyBase:FBpp0070411,FlyBase_Annotation_IDs:CG3656-PB,GB_protein:AAF45736.1,REFSEQ:NP_726797,GB_protein:AAF45736,UniProt/TrEMBL:Q8MS75,FlyMine:FBpp0070411,modMine:FBpp0070411; MD5=98211c0c3ca5310d91a5ee7206dbdb7e; length=503; release=r6.23…	0	69.173	26.0437	13	23	13	1	503	57.403	7.08	31188	Cyp4d1; FBgn0005670	X	metabolic process		catalytic activity;metal ion binding	Pf00067	0.614	1.309	6394.7	3924.2	8368.8	13	13	13	2.398	89.6777	13
High	Master Protein	FBpp0076520	FBgn0035811	type=protein; loc=3L:join(7719440..7719457,7720060..7720416,7720477..7721361); ID=FBpp0076520; name=CG12262-PA; parent=FBgn0035811,FBtr0076808; dbxref=FlyBase:FBpp0076520,FlyBase_Annotation_IDs:CG12262-PA,GB_protein:AAF50524.1,REFSEQ:NP_648149,GB_protein:AAF50524,UniProt/Swiss-Prot:Q9VSA3,FlyMine:FBpp0076520,modMine:FBpp0076520; MD5=6244d606556faa327a61956fcd94d178; length=419; release=r6.23; spe…	0	93.2121	42.9594	13	26	13	1	419	45.842	7.94	38864	CG12262; FBgn0035811	3L	metabolic process	mitochondrion;organelle lumen	catalytic activity;nucleotide binding	Pf00441, Pf02770, Pf02771, Pf08028, Pf11794	0.717	1.494	3055.8	2190.2	4564.7	13	13	13	4.754	105.21	13
High	Master Protein	FBpp0311613	FBgn0034753	type=protein; loc=2R:complement(join(22646182..22646271,22645921..22646045,22645132..22645534)); ID=FBpp0311613; name=CG2852-PD; parent=FBgn0034753,FBtr0345504; dbxref=FlyBase:FBpp0311613,FlyBase_Annotation_IDs:CG2852-PD,GB_protein:AAG22196,REFSEQ:NP_726217,UniProt/TrEMBL:Q9W227; MD5=94c925e1fdde0d02d60040918dd6ce3f; length=205; release=r6.23; species=Dmel;	0	71.8783	60.9756	13	21	13	1	205	22.185	8.75	37591	CG2852; FBgn0034753	2R	metabolic process;reproduction	extracellular	catalytic activity	Pf00160	0.698	1.217	4609.7	3216.5	5609	12	13	13	10.548	86.6121	13
High	Master Protein	FBpp0300513	FBgn0011661	type=protein; loc=X:complement(join(8878469..8878537,8876573..8876752,8876306..8876437,8876033..8876059,8875094..8875860,8874512..8874899,8874189..8874401,8873947..8874111)); ID=FBpp0300513; name=Moe-PK; parent=FBgn0011661,FBtr0308193; dbxref=FlyBase:FBpp0300513,FlyBase_Annotation_IDs:CG10701-PK,REFSEQ:NP_001245583,GB_protein:AFH07297,UniProt/TrEMBL:C7LAH9; MD5=ff6a8588ddeab17416ad87c787514507; l…	0	101.219	25.5418	13	24	13	1	646	75.841	6.16	31816	Moe; FBgn0011661	X	cell organization and biogenesis;cellular component movement;metabolic process;regulation of biological process;response to stimulus	cytoplasm;cytoskeleton;cytosol;membrane;nucleus	protein binding	Pf00261, Pf00373, Pf00769, Pf03938, Pf03961, Pf04111, Pf04156, Pf05103, Pf05262, Pf08317, Pf08614, Pf09379, Pf09380, Pf09726, Pf10351, Pf11068, Pf12072, Pf12128, Pf12795, Pf13779	0.825	1.241	4384.1	3615.5	5439.3	12	12	12	1.644	105.578	13
High	Master Protein	FBpp0074019	FBgn0286508	type=protein; loc=X:complement(join(16308238..16308275,16307790..16308168,16307017..16307547)); ID=FBpp0074019; name=Had1-PA; parent=FBgn0286508,FBtr0074240; dbxref=GB_protein:AAF48586.1,GB_protein:AAF48586.2,FlyBase:FBpp0074019,FlyBase_Annotation_IDs:CG9914-PA,REFSEQ:NP_573114,GB_protein:AAF48586,UniProt/TrEMBL:Q9VXI1,FlyMine:FBpp0074019,modMine:FBpp0074019; MD5=269346739189d19a445c7614c9d19017;…	0	121.584	68.254	13	36	13	1	315	34.764	7.81	32592	CG9914; FBgn0030737	X	metabolic process		catalytic activity;nucleotide binding	Pf00725, Pf02737	0.767	1.066	8774.4	6726.6	9357.2	13	13	13	16.191	152.656	13
High	Master Protein	FBpp0072250	FBgn0016687	type=protein; loc=2R:complement(join(24560853..24561060,24560292..24560410,24559830..24560225,24559623..24559774,24559455..24559564,24559101..24559132)); ID=FBpp0072250; name=Nurf-38-PA; parent=FBgn0016687,FBtr0072343; dbxref=FlyBase_Annotation_IDs:CG4634-PA,FlyBase:FBpp0072250,GB_protein:AAF47227,REFSEQ:NP_523849,UniProt/Swiss-Prot:O77460,FlyMine:FBpp0072250,modMine:FBpp0072250; MD5=71a0b66df47f…	0	101.55	57.6923	13	25	13	1	338	37.915	7.01	37922	Nurf-38; FBgn0016687	2R	cell organization and biogenesis;metabolic process;regulation of biological process;response to stimulus	cytoplasm;nucleus	catalytic activity;metal ion binding	Pf00719	0.743	1.225	5169	3842.6	6332.5	14	14	14	6.197	123.88	13
High	Master Protein	FBpp0111817	FBgn0023213	type=protein; loc=4:complement(join(929822..929899,927393..928151,926011..926661,925768..925948,925575..925686,925083..925138,918903..921199,918536..918776,918324..918481,917275..917743,916867..917090,916121..916267,915837..916059,915617..915718,915492..915553)); ID=FBpp0111817; name=eIF4G1-PB; parent=FBgn0023213,FBtr0112904; dbxref=FlyBase:FBpp0111817,FlyBase_Annotation_IDs:CG10811-PB,REFSEQ:NP_…	0	111.754	11.777	13	18	13	1	1919	210.993	8.35	43839	eIF4G; FBgn0023213	4	cell differentiation;cell division;cell proliferation;metabolic process;regulation of biological process;response to stimulus	cytosol	protein binding;RNA binding	Pf02020, Pf02847, Pf02854	0.707	1.258	1936.5	1369.1	2435.8	13	13	12	0.432	94.3447	13
High	Master Protein	FBpp0311634	FBgn0002789	type=protein; loc=2R:join(13246743..13246772,13246917..13247249,13247317..13247504,13248812..13248830); ID=FBpp0311634; name=Mp20-PC; parent=FBgn0002789,FBtr0345532; dbxref=FlyBase:FBpp0311634,FlyBase_Annotation_IDs:CG4696-PC,GB_protein:AAM68603,REFSEQ:NP_001014522; MD5=727272a52b4b7acd36300fcde171d49b; length=189; release=r6.23; species=Dmel;	0	121.616	68.254	13	38	13	1	189	20.689	8.34	36468	Mp20; FBgn0002789	2R	regulation of biological process		protein binding	Pf00307, Pf00402	0.806	0.998	5779.2	4658	5769.2	14	14	14	48.239	171.848	13
High	Master Protein	FBpp0071128	FBgn0017566	type=protein; loc=X:complement(join(8251201..8251383,8250798..8251129,8249703..8250729,8249154..8249642,8248930..8249094)); ID=FBpp0071128; name=ND-75-PA; parent=FBgn0017566,FBtr0071180; dbxref=FlyBase:FBpp0071128,FlyBase_Annotation_IDs:CG2286-PA,GB_protein:AAF46356.1,REFSEQ:NP_511083,GB_protein:AAF46356,UniProt/Swiss-Prot:Q94511,FlyMine:FBpp0071128,modMine:FBpp0071128; MD5=0f74f1abf645a3e87a11c2…	0	128.765	29.275	13	24	13	1	731	78.581	6.84	31762	ND75; ND-75; FBgn0017566	X	cell organization and biogenesis;metabolic process;transport	membrane;mitochondrion	catalytic activity;metal ion binding	Pf00111, Pf00384, Pf09326, Pf10588, Pf13510	0.991	1.659	2371.1	2348.7	3934.4	14	14	14	1.766	121.902	13
High	Master Protein	FBpp0311560	FBgn0262782	type=protein; loc=2L:complement(join(10396215..10396217,10393934..10394944)); ID=FBpp0311560; name=Mdh1-PB; parent=FBgn0262782,FBtr0345435; dbxref=FlyBase:FBpp0311560,FlyBase_Annotation_IDs:CG5362-PB,GB_protein:AHN54317,REFSEQ:NP_001285803,UniProt/TrEMBL:Q9VKX2; MD5=7592a1e63fcbb7ed934ea5df36bc50fa; length=337; release=r6.23; species=Dmel;	0	128.364	60.8309	13	42	13	1	337	36.036	7.39	34414	Mdh1; FBgn0262782	2L	cell communication;metabolic process	cytosol;mitochondrion	catalytic activity	Pf00056, Pf02866	0.754	1.161	4927.1	3715.4	5721.5	14	14	14	10.103	195.746	13
High	Master Protein	FBpp0083071	FBgn0028670	type=protein; loc=3R:complement(join(18393272..18393388,18391578..18393205,18391259..18391517,18390962..18391196,18390625..18390890)); ID=FBpp0083071; name=Vha100-2-PB; parent=FBgn0028670,FBtr0083656; dbxref=FlyBase:FBpp0083071,FlyBase_Annotation_IDs:CG18617-PB,GB_protein:AAF55551.2,REFSEQ:NP_650722,GB_protein:AAF55551,UniProt/TrEMBL:Q9VE75; MD5=4a0d4c7381c2f858b8e1b7da2aa5d414; length=834; relea…	0	98.5475	21.8225	14	22	13	1	834	94.787	6.68	42216	Vha100-2; FBgn0028670	3R	cell organization and biogenesis;cellular homeostasis;metabolic process;transport	membrane	catalytic activity;protein binding;transporter activity	Pf01496, Pf03063	0.897	1.633	3013.8	2704	4922.4	13	13	13	1.485	117.778	14
High	Master Protein	FBpp0086317	FBgn0262511	type=protein; loc=2R:complement(join(16333278..16333412,16333034..16333187,16326974..16327160,16326811..16326909,16326493..16326748,16326333..16326430,16326135..16326273,16325966..16326064)); ID=FBpp0086317; name=Vha44-PA; parent=FBgn0262511,FBtr0087173; dbxref=GB_protein:AAF58011.1,FlyBase:FBpp0086317,FlyBase_Annotation_IDs:CG8048-PA,REFSEQ:NP_477266,GB_protein:AAF58011; MD5=f32f8aae578594ec84aa…	0	103.248	35.567	13	26	13	1	388	44.501	7.8	36826	Vha44; FBgn0262511	2R	transport	membrane	catalytic activity;transporter activity	Pf03223	0.811	1.53	4634.7	3758	7092.7	13	13	13	4.055	115.817	13
High	Master Protein	FBpp0077954	FBgn0037057	type=protein; loc=3L:join(21203091..21203322,21205677..21206626,21207436..21207594); ID=FBpp0077954; name=CG10512-PA; parent=FBgn0037057,FBtr0078297; dbxref=FlyBase:FBpp0077954,FlyBase_Annotation_IDs:CG10512-PA,GB_protein:AAF51687.1,REFSEQ:NP_649289,GB_protein:AAF51687,UniProt/TrEMBL:Q9VP68,FlyMine:FBpp0077954,modMine:FBpp0077954; MD5=272d7b06dd253ecf00eee08633167673; length=446; release=r6.23; s…	0	81.7072	42.8251	13	16	13	1	446	47.044	8.25	40339	CG10512; FBgn0037057	3L	metabolic process		catalytic activity	Pf02615	0.853	1.078	1607.5	1371.4	1732.4	13	13	13	2.455	72.6517	13
High	Master Protein	FBpp0084585	FBgn0039537	type=protein; loc=3R:27677684..27678922; ID=FBpp0084585; name=CG5590-PA; parent=FBgn0039537,FBtr0085215; dbxref=FlyBase:FBpp0084585,FlyBase_Annotation_IDs:CG5590-PA,GB_protein:AAF56735.1,REFSEQ:NP_651578,GB_protein:AAF56735,UniProt/TrEMBL:Q9VB10,FlyMine:FBpp0084585,modMine:FBpp0084585; MD5=996616d2921a7e2ec946cfb999bb0333; length=412; release=r6.23; species=Dmel;	0	85.3261	36.8932	13	25	13	1	412	44.326	8.02	43325	CG5590; FBgn0039537	3R				Pf00106, Pf02036, Pf08659, Pf13460, Pf13561	0.827	1.737	3345.3	2765.3	5809.4	13	13	13	3.047	107.546	13
High	Master Protein	FBpp0084735	FBgn0039635	type=protein; loc=3R:join(29113258..29113449,29113994..29114155,29115094..29115505,29115567..29115686,29115748..29115959); ID=FBpp0084735; name=Pdhb-PA; parent=FBgn0039635,FBtr0085366; dbxref=FlyBase:FBpp0084735,FlyBase_Annotation_IDs:CG11876-PA,GB_protein:AAN14149.1,REFSEQ:NP_733265,GB_protein:AAN14149,UniProt/TrEMBL:Q7K5K3,FlyMine:FBpp0084735,modMine:FBpp0084735; MD5=8762ea914d234be958c6ca8f8f6…	0	105.757	43.2877	13	30	13	1	365	39.326	7.8	43437	CG11876; FBgn0039635	3R	metabolic process	mitochondrion;organelle lumen	catalytic activity	Pf02779, Pf02780	0.789	1.602	4384.1	3458.1	7023.9	13	13	13	9	140.159	13
High	Master Protein	FBpp0081331	FBgn0037580	type=protein; loc=3R:join(8344866..8345023,8345093..8345399,8345459..8347354); ID=FBpp0081331; name=DppIII-PC; parent=FBgn0037580,FBtr0081841; dbxref=FlyBase:FBpp0081331,FlyBase_Annotation_IDs:CG7415-PC,GB_protein:AAN14313.1,REFSEQ:NP_731237,GB_protein:AAN14313,UniProt/Swiss-Prot:Q9VHR8,FlyMine:FBpp0081331,modMine:FBpp0081331; MD5=504ab076c65fcc73e16c874d1adac65e; length=786; release=r6.23; speci…	0	102.278	21.1196	13	22	13	1	786	89.138	6.43	40996	DppIII; FBgn0037580	3R	metabolic process	cytoplasm;cytosol;membrane	catalytic activity;metal ion binding	Pf03571	0.73	1.198	4806.6	3508.2	5756.9	13	13	13	1.123	108.181	13
High	Master Protein	FBpp0078607	FBgn0010225	type=protein; loc=3R:join(4236764..4236804,4237625..4237817,4238303..4238377,4238570..4238765,4238819..4240524,4240589..4240714,4240878..4240937); ID=FBpp0078607; name=Gel-PB; parent=FBgn0010225,FBtr0078968; dbxref=FlyBase:FBpp0078607,FlyBase_Annotation_IDs:CG1106-PB,GB_protein:AAF52163.1,REFSEQ:NP_524865,GB_protein:AAF52163,UniProt/Swiss-Prot:Q07171; MD5=61f224cd55506fd6fedefb499d6d5d43; length=…	0	119.121	20.3008	13	29	13	1	798	88.32	5.1	46008	Gel; FBgn0010225	3R	cell organization and biogenesis;regulation of biological process;transport	cytoplasm;cytoskeleton;cytosol;extracellular	metal ion binding;protein binding	Pf00626	0.989	1.014	4966.7	4914.1	5036.5	13	13	13	1.907	141.716	13
High	Master Protein	FBpp0076152	FBgn0010408	type=protein; loc=3L:complement(join(9511056..9511278,9510465..9510651,9509981..9510158)); ID=FBpp0076152; name=RpS9-PA; parent=FBgn0010408,FBtr0076423; dbxref=FlyBase:FBpp0076152,FlyBase_Annotation_IDs:CG3395-PA,GB_protein:AAF50249.1,REFSEQ:NP_524004,GB_protein:AAF50249,UniProt/Swiss-Prot:P55935; MD5=7752e85d52003f2a9702c19d0b7cfb88; length=195; release=r6.23; species=Dmel;	0	54.7935	40	13	27	13	1	195	22.61	10.61	39108	RpS9; FBgn0010408	3L	metabolic process;regulation of biological process	chromosome;cytoplasm;cytosol;ribosome	RNA binding;structural molecule activity	Pf00163, Pf01479	0.721	1.259	4985.3	3593.8	6277.1	14	14	14	17.478	81.5323	13
High	Master Protein	FBpp0070914	FBgn0286222	type=protein; loc=X:join(6678530..6678616,6679826..6679957,6680298..6680498,6680568..6681372,6681437..6681699); ID=FBpp0070914; name=Fum1-PA; parent=FBgn0286222,FBtr0070953; dbxref=FlyBase:FBpp0070914,FlyBase_Annotation_IDs:CG4094-PA,GB_protein:AAF46186.3,REFSEQ:NP_572339,GB_protein:AAF46186,UniProt/TrEMBL:Q9W3X6,FlyMine:FBpp0070914,modMine:FBpp0070914; MD5=9e8bc263b895d8f503da0b29e0cc88b2; lengt…	0	81.7959	42.8283	12	18	12	1	495	53.542	8.44	31605	l(1)G0255; FBgn0028336	X	metabolic process	cytoplasm;mitochondrion	catalytic activity	Pf00206, Pf10415	0.936	1.554	2327.9	2178.4	3616.8	12	12	12	2.162	70.6474	12
High	Master Protein	FBpp0088527	FBgn0034277	type=protein; loc=2R:complement(join(17766869..17766881,17766461..17766699,17765111..17766392,17764681..17765051)); ID=FBpp0088527; name=OstDelta-PA; parent=FBgn0034277,FBtr0089559; dbxref=FlyBase:FBpp0088527,FlyBase_Annotation_IDs:CG6370-PA,GB_protein:AAF57793.1,REFSEQ:NP_611265,GB_protein:AAF57793,UniProt/TrEMBL:Q7K110,FlyMine:FBpp0088527,modMine:FBpp0088527; MD5=d380feff7e3062c77891aeaf26ca802…	0	100.987	26.0252	12	18	12	1	634	69.187	9.17	37029	CG6370; OstDelta; FBgn0034277	2R	metabolic process	membrane	catalytic activity	Pf05817	0.945	1.43	2181.2	2061.1	3120.1	12	12	12	1.865	87.8236	12
High	Master Protein	FBpp0072097	FBgn0011726	type=protein; loc=2R:complement(join(24046666..24046668,24044992..24045182,24044814..24044919,24044604..24044750)); ID=FBpp0072097; name=tsr-PA; parent=FBgn0011726,FBtr0072188; dbxref=FlyBase:FBpp0072097,FlyBase_Annotation_IDs:CG4254-PA,GB_protein:AAF47146.1,REFSEQ:NP_477034,GB_protein:AAF47146,UniProt/Swiss-Prot:P45594,FlyMine:FBpp0072097,modMine:FBpp0072097; MD5=02b1c8e7700742cac8cd399509394e00…	0	77.911	66.8919	12	28	12	1	148	17.142	7.17	37841	tsr; FBgn0011726	2R	cell division;cell organization and biogenesis;cellular component movement;regulation of biological process	cytoplasm;cytoskeleton;cytosol;nucleus	protein binding	Pf00241	0.695	1.333	6291.2	4374.2	8388	13	13	13	37.312	116.565	12
High	Master Protein	FBpp0071116	FBgn0020653	type=protein; loc=X:join(8243729..8244059,8246094..8246439,8246510..8246736,8246808..8247694); ID=FBpp0071116; name=Trxr-1-PB; parent=FBgn0020653,FBtr0071168; dbxref=FlyBase:FBpp0071116,FlyBase_Annotation_IDs:CG2151-PB,GB_protein:AAF46355.2,REFSEQ:NP_727251,GB_protein:AAF46355,UniProt/Swiss-Prot:P91938,FlyMine:FBpp0071116,modMine:FBpp0071116; MD5=fb61ecaa3e10063042636c50b5ae0a81; length=596; rele…	0	128.37	29.0268	12	20	12	1	596	64.282	7.91	31760	Trxr-1; FBgn0020653	X	cellular homeostasis;metabolic process;regulation of biological process;response to stimulus	cytoplasm;cytosol;mitochondrion	antioxidant activity;catalytic activity;nucleotide binding;protein binding	Pf00070, Pf00890, Pf01266, Pf02852, Pf03486, Pf07992, Pf12831, Pf13738	0.934	1.264	2095.6	1958.2	2649.8	12	12	12	2.275	116.515	12
High	Master Protein	FBpp0312093	FBgn0002031	type=protein; loc=2L:complement(join(19123121..19123552,19122419..19122817)); ID=FBpp0312093; name=l(2)37Cc-PD; parent=FBgn0002031,FBtr0346428; dbxref=FlyBase:FBpp0312093,FlyBase_Annotation_IDs:CG10691-PD,GB_protein:ACZ94298,REFSEQ:NP_001163012,UniProt/Swiss-Prot:P24156; MD5=f6dedd003fb09a6103f763fec2be2c86; length=276; release=r6.23; species=Dmel;	0	91.3382	58.6957	12	19	12	1	276	30.365	5.73	49168	l(2)37Cc; FBgn0002031	2L	development;response to stimulus	membrane;mitochondrion		Pf01145	0.941	1.409	3988.4	3753.7	5618.2	12	12	12	5.158	97.6568	12
High	Master Protein	FBpp0083935	FBgn0039156	type=protein; loc=3R:join(24153097..24153767,24153824..24154787); ID=FBpp0083935; name=CG6178-PA; parent=FBgn0039156,FBtr0084550; dbxref=FlyBase:FBpp0083935,FlyBase_Annotation_IDs:CG6178-PA,GB_protein:AAF56245.1,REFSEQ:NP_651221,GB_protein:AAF56245,UniProt/TrEMBL:Q9VCC6,FlyMine:FBpp0083935,modMine:FBpp0083935; MD5=7ac6016c0b4ae8459b56d11ace2cffbc; length=544; release=r6.23; species=Dmel;	0	67.3028	30.6985	12	17	12	1	544	59.901	8.1	42867	CG6178; FBgn0039156	3R	metabolic process		catalytic activity	Pf00501, Pf13193	0.962	1.957	3745.2	3602.1	7328.1	12	12	12	1.656	74.3081	12
High	Master Protein	FBpp0088688	FBgn0002773	type=protein; loc=3R:complement(join(30174484..30174486,30173572..30173814,30172990..30173412)); ID=FBpp0088688; name=Mlc2-PA; parent=FBgn0002773,FBtr0089747; dbxref=FlyBase:FBpp0088688,FlyBase_Annotation_IDs:CG2184-PA,GB_protein:AAF57016.1,REFSEQ:NP_524586,GB_protein:AAF57016,UniProt/Swiss-Prot:P18432,FlyMine:FBpp0088688,modMine:FBpp0088688; MD5=85c1604afd024358874320fb67f217c6; length=222; rele…	0	109.223	69.3694	12	25	12	1	222	23.7	4.81	43587	Mlc2; FBgn0002773	3R	cell organization and biogenesis		metal ion binding	Pf13405	1.372	1.532	3669.1	5034.5	5621.7	12	12	12	23.245	115.037	12
High	Master Protein	FBpp0308239	FBgn0265180	type=protein; loc=2R:join(21200652..21200658,21211243..21212478,21212546..21212613); ID=FBpp0308239; name=CG44245-PA; parent=FBgn0265180,FBtr0339094; dbxref=FlyBase:FBpp0308239,FlyBase_Annotation_IDs:CG44245-PA,GB_protein:AAF46695,REFSEQ:NP_611562,UniProt/TrEMBL:Q9W2J5; MD5=7e2741d44ec197585adb01633186f930; length=436; release=r6.23; species=Dmel;	0	100.427	42.4312	12	19	12	1	436	49.186	6.24	37419; 19835749	Glycogenin; CG44245; FBgn0265180	2R	metabolic process	cytosol	catalytic activity		1.058	1.072	3123.7	3303.4	3347.2	12	12	12	2.981	103.714	12
High	Master Protein	FBpp0292397	FBgn0030329	type=protein; loc=X:join(11717074..11717264,11718368..11718770,11718832..11719488); ID=FBpp0292397; name=prtp-PB; parent=FBgn0030329,FBtr0303334; dbxref=FlyBase:FBpp0292397,FlyBase_Annotation_IDs:CG1837-PB,REFSEQ:NP_001188583,GB_protein:ADV37665,UniProt/Swiss-Prot:Q9VYV3; MD5=3253ac7abb413192f16488acbd7b9c8e; length=416; release=r6.23; species=Dmel;	0	73.077	36.0577	12	19	12	1	416	46.621	5.27	32124	prtp; FBgn0030329	X	cellular homeostasis;metabolic process;regulation of biological process;response to stimulus;transport	cell surface;endoplasmic reticulum	catalytic activity;protein binding	Pf00085, Pf13098, Pf13905	0.784	1.583	4681.4	3671.9	7409.3	12	12	12	2.162	78.64	12
High	Master Protein	FBpp0077773	FBgn0001142	type=protein; loc=2L:132483..133682; ID=FBpp0077773; name=Gs1-PB; parent=FBgn0001142,FBtr0078114; dbxref=FlyBase:FBpp0077773,FlyBase_Annotation_IDs:CG2718-PB,GB_protein:AAF51547.1,REFSEQ:NP_476570,GB_protein:AAF51547,UniProt/Swiss-Prot:P20477,FlyMine:FBpp0077773,modMine:FBpp0077773; MD5=1fb1c0671762b91796d7e7379e26325d; length=399; release=r6.23; species=Dmel;	0	91.5243	38.8471	12	27	12	1	399	44.368	6.46	33172	Gs1; FBgn0001142	2L	cell organization and biogenesis;metabolic process;transport	mitochondrion	catalytic activity;nucleotide binding	Pf00120, Pf03951	1.106	1.665	2330.6	2578.2	3879.3	12	11	12	5.952	121.333	12
High	Master Protein	FBpp0086845	FBgn0053138	type=protein; loc=2R:join(13171520..13171599,13172551..13172720,13172782..13173722,13173785..13174651); ID=FBpp0086845; name=AGBE-PA; parent=FBgn0053138,FBtr0087732; dbxref=GB_protein:AAF58416.2,FlyBase:FBpp0086845,FlyBase_Annotation_IDs:CG33138-PA,REFSEQ:NP_788342,GB_protein:AAF58416,UniProt/TrEMBL:A1Z992,FlyMine:FBpp0086845,modMine:FBpp0086845; MD5=6ee92af65817c316df213e1bdd42a999; length=685; …	0	109.697	28.4672	12	19	12	1	685	79.06	6.25	326264	CG33138; AGBE; FBgn0053138	2R	metabolic process		catalytic activity	Pf00128, Pf02806, Pf02922	0.614	1.186	2383.6	1462.4	2827.5	12	12	12	1.3	109.572	12
High	Master Protein	FBpp0075247	FBgn0003076	type=protein; loc=3L:complement(join(16128413..16128490,16128095..16128341,16126342..16127560,16126137..16126275)); ID=FBpp0075247; name=Pgm1-PA; parent=FBgn0003076,FBtr0075492; dbxref=FlyBase:FBpp0075247,FlyBase_Annotation_IDs:CG5165-PA,GB_protein:AAF49533.1,REFSEQ:NP_524675,GB_protein:AAF49533,UniProt/Swiss-Prot:Q9VUY9,FlyMine:FBpp0075247,modMine:FBpp0075247; MD5=afccaafff092029abaf4d9c8cf04f48…	0	81.7472	31.7857	12	18	12	1	560	60.728	6.7	44010	Pgm; FBgn0003076	3L	cell communication;metabolic process	cytosol	catalytic activity;metal ion binding	Pf00408, Pf02878, Pf02879, Pf02880	0.651	1.147	3595.8	2342.1	4125.2	12	11	11	1.61	81.8007	12
High	Master Protein	FBpp0305216	FBgn0263120	type=protein; loc=2R:join(8676473..8676607,8677966..8678028,8678430..8678868,8678928..8679134,8680012..8680486,8680549..8680721,8680785..8681048,8681110..8681385,8681451..8681605); ID=FBpp0305216; name=Acsl-PJ; parent=FBgn0263120,FBtr0333001; dbxref=REFSEQ:NP_001260810,GB_protein:AGB93343,FlyBase:FBpp0305216,FlyBase_Annotation_IDs:CG8732-PJ,UniProt/TrEMBL:A0A0B4KFE4; MD5=97c188e2cd427a814c3b1c811…	0	86.3319	21.4286	12	17	12	1	728	81.762	8.29	46068	Acsl; FBgn0263120	2R	cell communication;cellular component movement;metabolic process;regulation of biological process;transport	cytoplasm;cytosol;endoplasmic reticulum	catalytic activity	Pf00501	1.208	1.469	4472.6	5404.8	6572.1	12	12	12	1.085	75.5508	12
High	Master Protein	FBpp0071075	FBgn0029990	type=protein; loc=X:complement(join(8037262..8037485,8036900..8037212,8036726..8036802,8036220..8036634,8035944..8036159)); ID=FBpp0071075; name=CG2233-PA; parent=FBgn0029990,FBtr0071123; dbxref=FlyBase:FBpp0071075,FlyBase_Annotation_IDs:CG2233-PA,GB_protein:AAF46311.1,REFSEQ:NP_572433,GB_protein:AAF46311,UniProt/TrEMBL:Q9W3L4,FlyMine:FBpp0071075,modMine:FBpp0071075; MD5=aeaf55c5bb37838d894d5fccb…	0	82.1496	36.2319	12	22	12	1	414	46.479	6.38	31721	CG2233; FBgn0029990	X					0.407	0.904	2722.1	1109	2462	12	11	12	3.262	85.2481	12
High	Master Protein	FBpp0087506	FBgn0003071	type=protein; loc=2R:join(10109842..10109885,10109951..10110053,10110106..10110173,10110232..10110547,10111474..10111575,10112617..10112958,10113016..10113170,10113543..10113651,10114917..10115105,10115315..10115757,10115815..10116657,10116737..10116875); ID=FBpp0087506; name=Pfk-PA; parent=FBgn0003071,FBtr0088420; dbxref=FlyBase:FBpp0087506,FlyBase_Annotation_IDs:CG4001-PA,GB_protein:AAF58840.1,…	0	91.4078	18.2105	12	19	12	1	950	105.12	8.54	36060	Pfk; FBgn0003071	2R	metabolic process;response to stimulus	cytoplasm	catalytic activity;nucleotide binding	Pf00365	0.827	1.262	3683.7	3047.3	4650	12	11	11	0.833	92.825	12
High	Master Protein	FBpp0073600	FBgn0030478	type=protein; loc=X:join(13370787..13370802,13373863..13374103,13374241..13374385,13377858..13377947,13378013..13378275,13378547..13379370,13379433..13379581); ID=FBpp0073600; name=CG1640-PB; parent=FBgn0030478,FBtr0073769; dbxref=GB_protein:AAF48263.2,FlyBase:FBpp0073600,FlyBase_Annotation_IDs:CG1640-PB,GB_protein:AAF48263.3,REFSEQ:NP_727696,GB_protein:AAF48263,UniProt/TrEMBL:Q9VYD9,FlyMine:FBpp…	0	89.3691	27.1304	12	24	12	1	575	64.006	9.1	32292	CG1640; FBgn0030478	X	metabolic process	cytosol;mitochondrion	catalytic activity	Pf00155	0.811	1.369	2767.3	2245.1	3787.7	12	12	12	1.801	113.862	12
High	Master Protein	FBpp0072694	FBgn0025725	type=protein; loc=3L:complement(join(1644012..1644957,1641197..1643955)); ID=FBpp0072694; name=alphaCOP-PA; parent=FBgn0025725,FBtr0072812; dbxref=FlyBase:FBpp0072694,FlyBase_Annotation_IDs:CG7961-PA,GB_protein:AAF47534.1,REFSEQ:NP_477395,GB_protein:AAF47534,UniProt/TrEMBL:Q9W0B8,FlyMine:FBpp0072694,modMine:FBpp0072694; MD5=66c92cebeb44706586c8d2870900e903; length=1234; release=r6.23; species=Dme…	0	97.735	14.9919	12	19	12	1	1234	139.241	7.65	38199	alphaCop; FBgn0025725	3L	cell organization and biogenesis;regulation of biological process;transport	cytoplasm;Golgi;membrane	protein binding;structural molecule activity	Pf00400, Pf04053, Pf06957	0.919	1.167	1312.8	1207	1532	12	12	12	0.674	92.2308	12
High	Master Protein	FBpp0070365	FBgn0023507	type=protein; loc=X:join(2143057..2143248,2143311..2143452,2143527..2144220,2144287..2144860); ID=FBpp0070365; name=D2hgdh-PB; parent=FBgn0023507,FBtr0070381; dbxref=FlyBase:FBpp0070365,FlyBase_Annotation_IDs:CG3835-PB,GB_protein:AAF45731.1,REFSEQ:NP_726794,GB_protein:AAF45731,UniProt/TrEMBL:Q7K511; MD5=2d390d325232bddb7ea5c7d367c45fae; length=533; release=r6.23; species=Dmel;	0	84.9035	23.2645	12	15	12	1	533	58.327	6.93	31184	CG3835; D2hgdh; FBgn0023507	X	metabolic process	mitochondrion	catalytic activity;nucleotide binding	Pf01565, Pf02913	0.741	1.156	3723.3	2758.2	4303.9	12	12	12	1.762	68.3903	12
High	Master Protein	FBpp0074812	FBgn0036837	type=protein; loc=3L:complement(18990827..18993139); ID=FBpp0074812; name=CG18135-PD; parent=FBgn0036837,FBtr0075045; dbxref=FlyBase:FBpp0074812,FlyBase_Annotation_IDs:CG18135-PD,GB_protein:AAO41238.1,REFSEQ:NP_788526,GB_protein:AAO41238,UniProt/TrEMBL:Q86BI9,FlyMine:FBpp0074812,modMine:FBpp0074812; MD5=ce865800ff28b03a7ee24e35bc3c1c08; length=770; release=r6.23; species=Dmel;	0	88.8618	21.9481	12	19	12	1	770	86.693	7.44	40073	CG18135; FBgn0036837	3L	cellular homeostasis;metabolic process;reproduction		catalytic activity;protein binding	Pf00686, Pf03009	0.662	1.054	3987.3	2639.7	4202.3	12	12	12	1.254	86.2086	12
High	Master Protein	FBpp0307010	FBgn0039114	type=protein; loc=3R:join(23764313..23764316,23764386..23764684,23764749..23764959,23765512..23765696,23765876..23766066,23766130..23766307,23766374..23766523); ID=FBpp0307010; name=Lsd-1-PD; parent=FBgn0039114,FBtr0335002; dbxref=FlyBase:FBpp0307010,FlyBase_Annotation_IDs:CG10374-PD,REFSEQ:NP_001262883,GB_protein:AGB96263,UniProt/TrEMBL:A0A0B4KHZ1; MD5=f99cf16af58142196afdaa6e68d19b26; length=40…	0	134.916	41.2346	12	50	12	1	405	45.751	8.66	42810	Lsd-1; FBgn0039114	3R	cell organization and biogenesis;metabolic process;regulation of biological process;transport			Pf03036	0.847	1.573	4798.7	4063.8	7548.4	13	13	13	11.115	202.656	12
High	Master Protein	FBpp0307142	FBgn0027779	type=protein; loc=2L:complement(join(16727630..16727666,16727010..16727488,16724859..16724993,16724232..16724794,16724058..16724171,16723819..16723897)); ID=FBpp0307142; name=VhaSFD-PE; parent=FBgn0027779,FBtr0335143; dbxref=REFSEQ:NP_001260510,GB_protein:AGB93045,FlyBase:FBpp0307142,FlyBase_Annotation_IDs:CG17332-PE,UniProt/Swiss-Prot:Q9V3J1; MD5=346db55e9e4058481676c6c9c1199730; length=468; rel…	0	83.2879	33.7607	12	24	12	1	468	53.7	6.61	34997	VhaSFD; FBgn0027779	2L	cellular homeostasis;transport	membrane	catalytic activity;transporter activity	Pf03224, Pf11698	0.905	1.497	3742.7	3386.1	5603.4	13	13	13	2.162	99.7587	12
High	Master Protein	FBpp0074285	FBgn0021765	type=protein; loc=X:join(18091382..18091390,18091952..18092710); ID=FBpp0074285; name=scu-PA; parent=FBgn0021765,FBtr0074511; dbxref=FlyBase:FBpp0074285,FlyBase_Annotation_IDs:CG7113-PA,GB_protein:AAF48797.1,REFSEQ:NP_523396,GB_protein:AAF48797,UniProt/Swiss-Prot:O18404,FlyMine:FBpp0074285,modMine:FBpp0074285; MD5=d03401683704e83d48b03dcb4ad6ae15; length=255; release=r6.23; species=Dmel;	0	109.911	60.7843	12	43	12	1	255	26.888	9.03	32789	scu; FBgn0021765	X	metabolic process	cytosol;mitochondrion	catalytic activity	Pf00106, Pf01370, Pf03435, Pf08659, Pf13561	0.789	1.579	5659.8	4465.7	8938.7	13	13	13	14.013	192.959	12
High	Master Protein	FBpp0084906	FBgn0020235	type=protein; loc=3R:complement(29747854..29748747); ID=FBpp0084906; name=ATPsyngamma-PB; parent=FBgn0020235,FBtr0085540; dbxref=FlyBase:FBpp0084906,FlyBase_Annotation_IDs:CG7610-PB,GB_protein:AAF56932.1,REFSEQ:NP_733304,GB_protein:AAF56932,UniProt/Swiss-Prot:O01666; MD5=2870f590ec709925b038ac6907413c32; length=297; release=r6.23; species=Dmel;	0	75.6346	41.0774	11	29	11	1	297	32.85	9.22	43507	ATPsyn-gamma; ATPsyngamma; FBgn0020235	3R	metabolic process;transport	membrane;mitochondrion	catalytic activity;transporter activity	Pf00231	0.938	1.607	5528.7	5183.8	8882.4	11	11	11	3.806	120.71	11
High	Master Protein	FBpp0082301	FBgn0000454	type=protein; loc=3R:join(13782828..13782841,13783817..13784093,13784161..13784259,13784317..13785453); ID=FBpp0082301; name=Dip-B-PB; parent=FBgn0000454,FBtr0082833; dbxref=FlyBase:FBpp0082301,FlyBase_Annotation_IDs:CG9285-PB,GB_protein:AAN13593.1,REFSEQ:NP_731863,GB_protein:AAN13593,UniProt/TrEMBL:Q9VFQ9; MD5=19bf4237afb23dfa9493f60969bd93da; length=508; release=r6.23; species=Dmel;	0	85.7403	36.0236	11	19	11	1	508	55.499	6.76	48450	Dip-B; FBgn0000454	3R	metabolic process	cytoplasm	catalytic activity;metal ion binding	Pf00883	0.824	1.837	2825.1	2328.7	5190	11	11	11	2.054	88.4771	11
High	Master Protein	FBpp0309201	FBgn0015756	type=protein; loc=2L:complement(join(11003511..11003751,11002907..11003238)); ID=FBpp0309201; name=RpL9-PC; parent=FBgn0015756,FBtr0340226; dbxref=FlyBase:FBpp0309201,FlyBase_Annotation_IDs:CG6141-PC,GB_protein:AHN54340,REFSEQ:NP_001285826,UniProt/Swiss-Prot:P50882; MD5=34fd4750956f462f757b4355f18215dd; length=190; release=r6.23; species=Dmel;	0	87.0674	47.3684	11	21	11	1	190	21.378	9.69	34526	RpL9; FBgn0015756	2L	metabolic process	ribosome	RNA binding;structural molecule activity	Pf00347	0.664	1.181	3868.9	2568.5	4568.8	13	13	13	42.288	93.4096	11
High	Master Protein	FBpp0084948	FBgn0086355	type=protein; loc=3R:complement(join(30134279..30134533,30133510..30134094,30133242..30133448)); ID=FBpp0084948; name=Tpi-PA; parent=FBgn0086355,FBtr0085582; dbxref=FlyBase:FBpp0084948,FlyBase_Annotation_IDs:CG2171-PA,GB_protein:AAN14218.1,REFSEQ:NP_788764,GB_protein:AAN14218,FlyMine:FBpp0084948,modMine:FBpp0084948; MD5=3f759e5a45645903bea5450dd0a5cce6; length=348; release=r6.23; species=Dmel;	0	112.749	40.5172	11	38	11	1	348	37.915	7.64	43582	Tpi; FBgn0086355	3R	metabolic process;response to stimulus	cytosol	catalytic activity;protein binding	Pf00121	0.738	1.055	6680.5	4932.4	7049.9	11	11	11	4.623	185.717	11
High	Master Protein	FBpp0086370	FBgn0001124	type=protein; loc=2R:join(16138385..16138438,16138767..16138884,16140330..16140437,16140500..16140573,16140634..16141593); ID=FBpp0086370; name=Got1-PB; parent=FBgn0001124,FBtr0087231; dbxref=GB_protein:AAM70954.1,FlyBase:FBpp0086370,FlyBase_Annotation_IDs:CG8430-PB,REFSEQ:NP_725534,GB_protein:AAM70954,UniProt/TrEMBL:A1ZAA5,FlyMine:FBpp0086370,modMine:FBpp0086370; MD5=5cf7ed8ed2a9595c5bf180419c98…	0	95.8522	27.2311	11	21	11	1	437	48.549	8	36782	Got1; FBgn0001124	2R	metabolic process	cytosol;mitochondrion;organelle lumen	catalytic activity	Pf00155	0.848	1.212	1823.8	1545.9	2209.8	11	11	11	2.914	100.856	11
High	Master Protein	FBpp0078561	FBgn0263594	type=protein; loc=3R:join(4403202..4403280,4404469..4404639,4404701..4405419,4405480..4405548,4405601..4405811,4405867..4406255); ID=FBpp0078561; name=lost-PA; parent=FBgn0263594,FBtr0078921; dbxref=FlyBase:FBpp0078561,FlyBase_Annotation_IDs:CG14648-PA,GB_protein:AAF52130.1,REFSEQ:NP_649466,GB_protein:AAF52130,UniProt/TrEMBL:Q9VN21,FlyMine:FBpp0078561,modMine:FBpp0078561; MD5=fb8ec086e8c95c678aeb…	0	54.4753	26.789	11	16	11	1	545	59.706	9.06	40559	lost; FBgn0263594	3R	metabolic process	cytoplasm;cytosol;spliceosomal complex		Pf01812	0.881	1.231	2613.6	2302.8	3217.6	9	10	9	1.371	60.6474	11
High	Master Protein	FBpp0082070	FBgn0038037	type=protein; loc=3R:complement(join(12405703..12405908,12404370..12404889,12403651..12404308,12403427..12403593)); ID=FBpp0082070; name=Cyp9f2-PA; parent=FBgn0038037,FBtr0082598; dbxref=FlyBase:FBpp0082070,FlyBase_Annotation_IDs:CG11466-PA,GB_protein:AAF54803.1,REFSEQ:NP_650189,GB_protein:AAF54803,UniProt/Swiss-Prot:Q9VG82,FlyMine:FBpp0082070,modMine:FBpp0082070; MD5=5f155c5496d7f6e4315bc4d2249f…	0	70.7114	26.938	11	17	11	1	516	60.239	7.81	41520	Cyp9f2; FBgn0038037	3R	metabolic process	endoplasmic reticulum;membrane	catalytic activity;metal ion binding	Pf00067	0.912	1.419	1663.6	1517.5	2361	11	11	11	1.707	65.7314	11
High	Master Protein	FBpp0079331	FBgn0001114	type=protein; loc=2L:join(8673202..8674369,8674763..8676675); ID=FBpp0079331; name=Glt-PA; parent=FBgn0001114,FBtr0079727; dbxref=FlyBase:FBpp0079331,FlyBase_Annotation_IDs:CG9280-PA,GB_protein:AAN10678.1,REFSEQ:NP_477504,GB_protein:AAN10678,UniProt/Swiss-Prot:P33438,FlyMine:FBpp0079331,modMine:FBpp0079331; MD5=d5df7ed860253f279cabcd4c23a0364a; length=1026; release=r6.23; species=Dmel;	0	53.1625	13.8402	11	14	11	1	1026	118.677	4.77	34193	Glt; FBgn0001114	2L	cell organization and biogenesis;cellular component movement;defense response;metabolic process;regulation of biological process;response to stimulus;transport	cell surface;extracellular	catalytic activity;protein binding;receptor activity	Pf00135, Pf07859	1.063	1.074	1490.4	1584.3	1600.4	11	10	9	0.974	50.1731	11
High	Master Protein	FBpp0082055	FBgn0038038	type=protein; loc=3R:12406724..12408019; ID=FBpp0082055; name=Sccpdh2-PA; parent=FBgn0038038,FBtr0082583; dbxref=FlyBase:FBpp0082055,FlyBase_Annotation_IDs:CG5167-PA,GB_protein:AAF54804.1,REFSEQ:NP_650190,GB_protein:AAF54804,UniProt/TrEMBL:Q9VG81,FlyMine:FBpp0082055,modMine:FBpp0082055; MD5=be72ccc51b7b4f0b0ee6033ba8bfa799; length=431; release=r6.23; species=Dmel;	0	130.992	44.5476	11	22	11	1	431	47.22	9.44	41521	CG5167; FBgn0038038	3R	metabolic process	membrane	catalytic activity	Pf03435, Pf13460	0.868	1.471	3312.3	2875	4873.2	11	11	11	3.262	133.206	11
High	Master Protein	FBpp0113095	FBgn0031813	type=protein; loc=2L:complement(join(6447607..6447849,6447301..6447435,6446750..6447240,6446196..6446673,6445861..6446131,6445642..6445796,6445287..6445577,6445119..6445229)); ID=FBpp0113095; name=CG9527-PB; parent=FBgn0031813,FBtr0114603; dbxref=FlyBase:FBpp0113095,FlyBase_Annotation_IDs:CG9527-PB,REFSEQ:NP_001137800,GB_protein:ACL83006,UniProt/TrEMBL:B7Z028,FlyMine:FBpp0113095,modMine:FBpp01130…	0	95.3509	24.4475	11	21	11	1	724	81.281	7.21	33898	CG9527; FBgn0031813	2L	metabolic process;transport		catalytic activity;nucleotide binding	Pf00441, Pf01756, Pf02770	0.961	1.161	2720.4	2615.2	3158.1	12	12	12	1.462	97.8872	11
High	Master Protein	FBpp0083584	FBgn0038924	type=protein; loc=3R:complement(join(22025140..22025404,22024926..22025053,22024366..22024854)); ID=FBpp0083584; name=CG6028-PA; parent=FBgn0038924,FBtr0084186; dbxref=FlyBase:FBpp0083584,FlyBase_Annotation_IDs:CG6028-PA,GB_protein:AAF55945.2,REFSEQ:NP_651002,GB_protein:AAF55945,UniProt/TrEMBL:Q95SI7,FlyMine:FBpp0083584,modMine:FBpp0083584; MD5=8ea0923cf2afd03937a74162b05015d3; length=293; releas…	0	85.6888	53.5836	11	20	11	1	293	32.273	6.57	42589	CG6028; FBgn0038924	3R	metabolic process		catalytic activity	Pf01557	0.913	1.338	4026.2	3676.3	5387.1	11	11	11	3.833	110.989	11
High	Master Protein	FBpp0312205	FBgn0022355	type=protein; loc=X:join(18387949..18388048,18388124..18388366,18388574..18389669,18389732..18390116,18390180..18390281); ID=FBpp0312205; name=Tsf1-PC; parent=FBgn0022355,FBtr0346625; dbxref=FlyBase:FBpp0312205,FlyBase_Annotation_IDs:CG6186-PC,GB_protein:AHN59874,REFSEQ:NP_001285404,UniProt/TrEMBL:Q9VWV6; MD5=a22e31f8a4c6539a0472ed7142db086e; length=641; release=r6.23; species=Dmel;	0	86.4264	19.0328	11	19	11	1	641	71.766	7.06	32821	Tsf1; FBgn0022355	X	response to stimulus;transport	extracellular;membrane	metal ion binding	Pf00405, Pf12974	0.656	1.072	1709.3	1121.3	1832.5	11	11	11	1.276	85.1674	11
High	Master Protein	FBpp0076840	FBgn0029118	type=protein; loc=3L:complement(join(5563493..5563543,5563266..5563395,5563085..5563184,5561902..5562871)); ID=FBpp0076840; name=ScsbetaG-PA; parent=FBgn0029118,FBtr0077134; dbxref=FlyBase:FBpp0076840,FlyBase_Annotation_IDs:CG10622-PA,GB_protein:AAF50771.1,REFSEQ:NP_651963,GB_protein:AAF50771,UniProt/TrEMBL:Q9V470,FlyMine:FBpp0076840,modMine:FBpp0076840; MD5=4e0b921c04cd8481b37d8065ba078e98; leng…	0	83.1925	32.2115	11	16	11	1	416	45.01	6.01	44001	Sucb; FBgn0029118	3L	metabolic process	mitochondrion	catalytic activity;metal ion binding;nucleotide binding	Pf00549, Pf08442	0.752	1.244	5389.2	4054.7	6703	12	12	12	1.626	78.5466	11
High	Master Protein	FBpp0311983	FBgn0016120	type=protein; loc=3R:19095409..19095945; ID=FBpp0311983; name=ATPsynD-PC; parent=FBgn0016120,FBtr0346155; dbxref=FlyBase:FBpp0311983,FlyBase_Annotation_IDs:CG6030-PC,GB_protein:AHN57400,REFSEQ:NP_001287401,UniProt/Swiss-Prot:Q24251; MD5=4c219e22ca9e6524cc08e858fd05becc; length=178; release=r6.23; species=Dmel;	0	98.3428	71.9101	11	34	11	1	178	20.188	6.55	42291	ATPsyn-d; ATPsynD; FBgn0016120	3R	metabolic process;regulation of biological process;response to stimulus;transport	membrane;mitochondrion	catalytic activity;transporter activity	Pf05873	1.056	1.764	4976	5256.9	8775.3	12	12	12	14.849	142.441	11
High	Master Protein	FBpp0084996	FBgn0015222	type=protein; loc=3R:complement(join(30387464..30387530,30386319..30386596,30385984..30386256)); ID=FBpp0084996; name=Fer1HCH-PB; parent=FBgn0015222,FBtr0085632; dbxref=FlyBase:FBpp0084996,FlyBase_Annotation_IDs:CG2216-PB,GB_protein:AAF57035.1,REFSEQ:NP_733358,GB_protein:AAF57035,UniProt/TrEMBL:Q7KRU8; MD5=143f8a780ee15c6f092b32df022835df; length=205; release=r6.23; species=Dmel;	0	125.148	60	11	60	11	1	205	23.131	5.87	46415	Fer1HCH; FBgn0015222	3R	cell proliferation;cellular homeostasis;metabolic process;response to stimulus;transport	cytoplasm;extracellular;Golgi	catalytic activity;metal ion binding	Pf00210	0.89	0.914	9326.5	8297	8523.6	13	13	13	124.893	262.364	11
High	Master Protein	FBpp0089207	FBgn0265137	type=protein; loc=2R:complement(join(6878845..6878869,6877427..6878358,6877221..6877362,6875997..6876118)); ID=FBpp0089207; name=Spn42Da-PI; parent=FBgn0265137,FBtr0086203; dbxref=FlyBase:FBpp0089207,FlyBase_Annotation_IDs:CG9453-PI,GB_protein:AAS64782.1,REFSEQ:NP_995756,GB_protein:AAS64782,UniProt/TrEMBL:Q8MPN7,FlyMine:FBpp0089207,modMine:FBpp0089207; MD5=4aec099fbe6a012b6f17ab61a2ff8e64; length…	0	83.3477	35.7143	11	17	11	1	406	45.591	7.01	49805	Spn4; Spn42Da; FBgn0265137	2R	regulation of biological process		enzyme regulator activity	Pf00079	0.85	1.186	2961.5	2518	3511.8	11	11	11	3.507	77.9107	11
High	Master Protein	FBpp0075581	FBgn0260049	type=protein; loc=3L:join(13412942..13412975,13413317..13413438,13414058..13414148,13414337..13414600,13414666..13415720,13415777..13415927,13415995..13416104); ID=FBpp0075581; name=flr-PA; parent=FBgn0260049,FBtr0075845; dbxref=FlyBase:FBpp0075581,FlyBase_Annotation_IDs:CG10724-PA,GB_protein:AAF49822.1,REFSEQ:NP_648642,GB_protein:AAF49822,UniProt/Swiss-Prot:Q9VU68,FlyMine:FBpp0075581,modMine:FBp…	0	87.8985	30.9211	11	13	11	1	608	66.509	6.73	39505	flr; FBgn0260049	3L	cell organization and biogenesis;cellular component movement;development;regulation of biological process;transport	cytoplasm;cytoskeleton	protein binding	Pf00400, Pf08662	0.993	1.261	919.8	913.4	1159.9	11	11	11	1.154	66.3115	11
High	Master Protein	FBpp0307649	FBgn0027291	type=protein; loc=X:complement(join(19521673..19521699,19521328..19521396,19520660..19520827,19519904..19520298,19519696..19519831,19519287..19519625)); ID=FBpp0307649; name=l(1)G0156-PD; parent=FBgn0027291,FBtr0336668; dbxref=FlyBase:FBpp0307649,FlyBase_Annotation_IDs:CG12233-PD,REFSEQ:NP_001259705,GB_protein:AGB95545,UniProt/Swiss-Prot:Q9VWH4; MD5=9f977ea006542241d601beeff1126caf; length=377; r…	0	74.3057	39.2573	11	23	11	1	377	40.818	7.36	32940	l(1)G0156; FBgn0027291	X	metabolic process	mitochondrion	catalytic activity;metal ion binding;nucleotide binding	Pf00180	1.093	1.479	4329.6	4730.6	6401.4	11	11	10	3.062	99.6742	11
High	Master Protein	FBpp0074906	FBgn0036762	type=protein; loc=3L:join(17847197..17847238,17847547..17848074,17848138..17849016,17849080..17849145); ID=FBpp0074906; name=CG7430-PA; parent=FBgn0036762,FBtr0075140; dbxref=FlyBase:FBpp0074906,FlyBase_Annotation_IDs:CG7430-PA,GB_protein:AAF49294.1,REFSEQ:NP_649017,GB_protein:AAF49294,UniProt/TrEMBL:Q9VVL7,FlyMine:FBpp0074906,modMine:FBpp0074906; MD5=da88333728589e9aeb95a103049c2960; length=504;…	0	127.4	33.3333	11	30	11	1	504	53.052	6.87	39988	CG7430; FBgn0036762	3L	cellular homeostasis;metabolic process;regulation of biological process		catalytic activity;nucleotide binding	Pf00070, Pf00890, Pf01134, Pf01946, Pf02852, Pf07992, Pf12831, Pf13434, Pf13738	1.12	1.901	1755.7	1967.2	3336.9	12	12	12	4.736	132.681	11
High	Master Protein	FBpp0084901	FBgn0039697	type=protein; loc=3R:complement(join(29802790..29802840,29801949..29802659)); ID=FBpp0084901; name=CG7834-PA; parent=FBgn0039697,FBtr0085535; dbxref=FlyBase:FBpp0084901,FlyBase_Annotation_IDs:CG7834-PA,GB_protein:AAN14188.1,REFSEQ:NP_651727,GB_protein:AAN14188,UniProt/TrEMBL:Q0KHZ6,FlyMine:FBpp0084901,modMine:FBpp0084901; MD5=8eccfcf4926bcdcb040a77e7403a71f2; length=253; release=r6.23; species=Dm…	0	112.549	51.7787	11	34	11	1	253	27.201	8.05	43515	CG7834; FBgn0039697	3R	metabolic process;regulation of biological process	cytosol;mitochondrion		Pf01012	0.908	1.272	6286.6	5706.6	7999.4	12	12	12	12.111	156.791	11
High	Master Protein	FBpp0070792	FBgn0029823	type=protein; loc=X:complement(join(5916263..5916469,5914581..5914780,5913197..5914403)); ID=FBpp0070792; name=Shmt-PA; parent=FBgn0029823,FBtr0070827; dbxref=FlyBase:FBpp0070792,FlyBase_Annotation_IDs:CG3011-PA,GB_protein:AAF46101.1,REFSEQ:NP_572278,GB_protein:AAF46101,UniProt/TrEMBL:Q9W457,FlyMine:FBpp0070792,modMine:FBpp0070792; MD5=a69af1a6676775f8558641d4e127fcc6; length=537; release=r6.23; …	0	70.6296	25.6983	11	15	11	1	537	58.765	9.04	31524	CG3011; FBgn0029823	X	metabolic process;regulation of biological process;response to stimulus	mitochondrion	catalytic activity	Pf00155, Pf00464	0.515	1.075	4900	2521.9	5267.4	11	11	11	1.246	67.3428	11
High	Master Protein	FBpp0078354	FBgn0037351	type=protein; loc=3R:join(5624500..5624520,5624890..5625130,5625514..5625869); ID=FBpp0078354; name=RpL13A-PB; parent=FBgn0037351,FBtr0078705; dbxref=FlyBase:FBpp0078354,FlyBase_Annotation_IDs:CG1475-PB,GB_protein:AAF51987.1,REFSEQ:NP_649560,GB_protein:AAF51987,UniProt/Swiss-Prot:Q9VNE9,FlyMine:FBpp0078354,modMine:FBpp0078354; MD5=b12cede152a797013706236cb3f27e6d; length=205; release=r6.23; speci…	0	58.8548	40.9756	11	23	11	1	205	23.632	11.03	40687	RpL13A; FBgn0037351	3R	metabolic process;regulation of biological process;response to stimulus	ribosome	RNA binding;structural molecule activity	Pf00572	0.611	1.199	6020.8	3676.5	7221.4	11	11	11	7.733	78.2853	11
High	Master Protein	FBpp0075764	FBgn0036213	type=protein; loc=3L:join(11822886..11822890,11823200..11823355,11823658..11824150); ID=FBpp0075764; name=RpL10Ab-PA; parent=FBgn0036213,FBtr0076032; dbxref=FlyBase:FBpp0075764,FlyBase_Annotation_IDs:CG7283-PA,GB_protein:AAF50002.2,REFSEQ:NP_648514,GB_protein:AAF50002,UniProt/Swiss-Prot:Q9VTP4,FlyMine:FBpp0075764,modMine:FBpp0075764; MD5=10f16de0b4b7aa8b0b1fe2b1479d7ba8; length=217; release=r6.23…	0	128.189	49.3088	11	28	11	1	217	24.258	9.86	39338	RpL10Ab; FBgn0036213	3L	metabolic process	ribosome	RNA binding;structural molecule activity	Pf00687	0.725	1.403	4008.7	2904.4	5623.6	12	11	11	30.623	132.679	11
High	Master Protein	FBpp0082460	FBgn0038271	type=protein; loc=3R:join(14890358..14890426,14890696..14890902,14890962..14891290,14891353..14891723,14891785..14891876,14891951..14892295); ID=FBpp0082460; name=UQCR-C1-PB; parent=FBgn0038271,FBtr0083001; dbxref=FlyBase:FBpp0082460,FlyBase_Annotation_IDs:CG3731-PB,GB_protein:AAN13622.1,REFSEQ:NP_650401,GB_protein:AAN13622,UniProt/TrEMBL:Q9VFF0; MD5=86d41abaf76ec0fffd92e3d756a4dc4a; length=470; …	0	108.781	30.4255	10	26	10	1	470	51.841	6	41800	CG3731; UQCR-C1; FBgn0038271	3R	metabolic process;transport	mitochondrion;organelle lumen	catalytic activity;metal ion binding;transporter activity	Pf00675, Pf05193	0.903	1.673	3324.9	3001.5	5564.1	12	12	12	3.175	121.762	10
High	Master Protein	FBpp0290502	FBgn0032773	type=protein; loc=2L:complement(join(19386087..19386135,19385780..19385792,19385670..19385705,19383881..19385363,19383610..19383762)); ID=FBpp0290502; name=fon-PC; parent=FBgn0032773,FBtr0301287; dbxref=REFSEQ:NP_001163013,GB_protein:ACZ94299,FlyBase:FBpp0290502,FlyBase_Annotation_IDs:CG15825-PC,UniProt/TrEMBL:Q9VIX7; MD5=68d375459e3c286774360e4d4e8ca3c1; length=577; release=r6.23; species=Dmel;	0	82.903	26.3432	10	23	10	1	577	57.998	6.96	35211	fon; FBgn0032773	2L	coagulation;defense response;response to stimulus	extracellular			1.381	0.834	1664.5	2298.5	1388.6	10	10	10	13.251	102.373	10
High	Master Protein	FBpp0088368	FBgn0025885	type=protein; loc=2R:complement(join(7458609..7458737,7456149..7456847,7455834..7456076,7455302..7455769,7455073..7455231)); ID=FBpp0088368; name=Inos-PA; parent=FBgn0025885,FBtr0089329; dbxref=GB_protein:AAF59252.1,FlyBase:FBpp0088368,FlyBase_Annotation_IDs:CG11143-PA,REFSEQ:NP_477405,GB_protein:AAF59252,UniProt/Swiss-Prot:O97477,FlyMine:FBpp0088368,modMine:FBpp0088368; MD5=eac53558cf836df5402cb…	0	87.363	26.0177	10	18	10	1	565	62.211	6.23	35671	Inos; FBgn0025885	2R	metabolic process	cytoplasm	catalytic activity	Pf01658, Pf07994	0.974	1.11	2333.2	2273.5	2588.8	10	10	10	2.631	89.9126	10
High	Master Protein	FBpp0306433	FBgn0263231	type=protein; loc=3R:complement(join(8659963..8660007,8658015..8658387,8655978..8657843,8655785..8655906)); ID=FBpp0306433; name=bel-PB; parent=FBgn0263231,FBtr0334319; dbxref=FlyBase:FBpp0306433,FlyBase_Annotation_IDs:CG9748-PB,REFSEQ:NP_001262379,GB_protein:AGB95761,UniProt/TrEMBL:A0A0B4KGU4; MD5=9de66c7170463405c5d73c15a1d7ad2a; length=801; release=r6.23; species=Dmel;	0	72.732	21.4732	11	15	10	1	801	85.361	7.77	45826	bel; FBgn0263231	3R	cell organization and biogenesis;metabolic process;regulation of biological process;response to stimulus	cytoplasm;cytosol	catalytic activity;DNA binding;nucleotide binding	Pf00270, Pf00271, Pf04851	0.822	1.313	1010.7	831.2	1327	10	10	10	0.957	64.698	11
High	Master Protein	FBpp0099919	FBgn0014869	type=protein; loc=3R:join(29148450..29148552,29149009..29149506,29149569..29149735); ID=FBpp0099919; name=Pglym78-PB; parent=FBgn0014869,FBtr0100482; dbxref=FlyBase_Annotation_IDs:CG1721-PB,FlyBase:FBpp0099919,GB_protein:ABC66194.1,REFSEQ:NP_001034076,GB_protein:ABC66194,UniProt/TrEMBL:Q9VAN7,FlyMine:FBpp0099919,modMine:FBpp0099919; MD5=dd6cdabc22748aa805f65bf1c27d8a9f; length=255; release=r6.23;…	0	94.2286	49.4118	10	22	10	1	255	28.555	6.89	43447	Pglym78; FBgn0014869	3R	metabolic process;regulation of biological process	cytosol	catalytic activity	Pf00300	0.911	1.318	4377.4	3987.3	5769.8	11	11	11	16.013	108.927	10
High	Master Protein	FBpp0312080	FBgn0011284	type=protein; loc=3L:join(13042012..13042014,13042110..13042368,13042442..13042539,13043166..13043337,13043574..13043827); ID=FBpp0312080; name=RpS4-PC; parent=FBgn0011284,FBtr0346390; dbxref=FlyBase:FBpp0312080,FlyBase_Annotation_IDs:CG11276-PC,GB_protein:AHN58080,REFSEQ:NP_001287055,UniProt/Swiss-Prot:P41042; MD5=9432bd09df680f6871c732d2390f7b76; length=261; release=r6.23; species=Dmel;	0	67.3453	44.0613	10	29	10	1	261	29.116	10.18	39484	RpS4; FBgn0011284	3L	metabolic process	ribosome	RNA binding;structural molecule activity	Pf00900, Pf01479, Pf08071	0.668	1.309	6750.1	4509.4	8838.7	10	10	10	4.456	128.314	10
High	Master Protein	FBpp0302626	FBgn0011272	type=protein; loc=2L:join(9967635..9967877,9967939..9968247,9968317..9968421); ID=FBpp0302626; name=RpL13-PC; parent=FBgn0011272,FBtr0310482; dbxref=FlyBase:FBpp0302626,FlyBase_Annotation_IDs:CG4651-PC,REFSEQ:NP_001260312,GB_protein:AGB92847,UniProt/Swiss-Prot:P41126; MD5=6aea7ab718156ab77fd20fc1241572d5; length=218; release=r6.23; species=Dmel;	0	64.1046	44.9541	10	24	10	1	218	24.936	10.99	34329	RpL13; FBgn0011272	2L	metabolic process	ribosome	RNA binding;structural molecule activity	Pf01294	0.836	1.349	3916	3275.1	5283.3	11	11	11	23.245	76.6734	10
High	Master Protein	FBpp0088505	FBgn0000083	type=protein; loc=3R:join(21067470..21067499,21068069..21068777,21068838..21069019,21070278..21070331); ID=FBpp0088505; name=AnxB9-PA; parent=FBgn0000083,FBtr0089517; dbxref=FlyBase:FBpp0088505,FlyBase_Annotation_IDs:CG5730-PA,GB_protein:AAF55841.1,REFSEQ:NP_476604,GB_protein:AAF55841,UniProt/Swiss-Prot:P22464,FlyMine:FBpp0088505,modMine:FBpp0088505; MD5=840a18617e271c9f89fd09de614262d4; length=3…	0	56.7141	35.4938	10	22	10	1	324	36.035	4.88	42492	AnnIX; AnxB9; FBgn0000083	3R	cell organization and biogenesis;transport		metal ion binding;protein binding	Pf00191	0.953	1.44	5279.8	5031.4	7603.1	10	10	10	3.642	84.812	10
High	Master Protein	FBpp0087828	FBgn0050359	type=protein; loc=2R:join(8462845..8463055,8463113..8463573,8463631..8464083,8464145..8464599,8464653..8464796,8464864..8465032); ID=FBpp0087828; name=Mal-A5-PA; parent=FBgn0050359,FBtr0088749; dbxref=FlyBase:FBpp0087828,FlyBase_Annotation_IDs:CG30359-PA,GB_protein:AAF59085.2,REFSEQ:NP_610382,GB_protein:AAF59085,UniProt/TrEMBL:Q5U124,FlyMine:FBpp0087828,modMine:FBpp0087828; MD5=91c22fb1b11e115208…	0	79.0434	19.8413	10	16	10	1	630	72.29	5.81	35828	Mal-A5; FBgn0050359	2R	metabolic process		catalytic activity	Pf00128	0.679	1.028	2474.1	1678.9	2543.7	10	10	10	1.412	78.8869	10
High	Master Protein	FBpp0079090	FBgn0031913	type=protein; loc=2L:complement(join(7432937..7433176,7431079..7431540,7430673..7430855)); ID=FBpp0079090; name=CG5958-PA; parent=FBgn0031913,FBtr0079466; dbxref=FlyBase:FBpp0079090,FlyBase_Annotation_IDs:CG5958-PA,GB_protein:AAF52516.1,REFSEQ:NP_609119,GB_protein:AAF52516,UniProt/TrEMBL:Q9VM12,FlyMine:FBpp0079090,modMine:FBpp0079090; MD5=edc324a56946349974c78197c7b82b76; length=294; release=r6.2…	0	66.7309	35.034	10	25	10	1	294	33.914	7.44	34022	CG5958; FBgn0031913	2L	transport		transporter activity	Pf00650, Pf13716	0.66	1.106	7373.5	4863.3	8157.4	11	11	11	4.337	93.7542	10
High	Master Protein	FBpp0303405	FBgn0028692	type=protein; loc=3R:join(29153731..29154673,29154736..29156043,29156302..29157140); ID=FBpp0303405; name=Rpn2-PB; parent=FBgn0028692,FBtr0330379; dbxref=FlyBase:FBpp0303405,FlyBase_Annotation_IDs:CG11888-PB,REFSEQ:NP_001263057,GB_protein:AGB96437,UniProt/TrEMBL:A0A0B4KI10; MD5=ff25a37913b5766d12b642811e21713c; length=1029; release=r6.23; species=Dmel;	0	75.5305	13.6054	10	16	10	1	1029	114.142	5.19	43449	Rpn2; FBgn0028692	3R	metabolic process;regulation of biological process;response to stimulus	nucleus;proteasome	catalytic activity;enzyme regulator activity;metal ion binding	Pf01851, Pf13646	0.876	1.241	2714.6	2378.5	3369.7	10	10	10	0.691	71.587	10
High	Master Protein	FBpp0310201	FBgn0250843	type=protein; loc=2L:join(10221443..10221445,10221514..10222143,10222202..10222408); ID=FBpp0310201; name=Prosalpha6-PB; parent=FBgn0250843,FBtr0343606; dbxref=GB_protein:AHN54312,REFSEQ:NP_001285798,FlyBase:FBpp0310201,FlyBase_Annotation_IDs:CG4904-PB,UniProt/Swiss-Prot:P12881; MD5=886525974845f95b71998d3dd36cfb51; length=279; release=r6.23; species=Dmel;	0	82.9742	48.3871	10	17	10	1	279	31.04	6.55	34359	Pros35; Prosalpha6; FBgn0250843	2L	metabolic process;regulation of biological process;response to stimulus	cytoplasm;cytosol;nucleus;proteasome	catalytic activity	Pf00227, Pf10584	0.862	1.332	1986.8	1712	2647.4	10	10	10	5.31	73.4495	10
High	Master Protein	FBpp0311965	FBgn0283535	type=protein; loc=3R:join(5592006..5592038,5592568..5592780,5592859..5593185,5593247..5593354); ID=FBpp0311965; name=Vha26-PC; parent=FBgn0283535,FBtr0346137; dbxref=FlyBase:FBpp0311965,FlyBase_Annotation_IDs:CG1088-PC,GB_protein:AHN57181,REFSEQ:NP_001287182,UniProt/Swiss-Prot:P54611; MD5=31a012818729f11dddd32a3732cfbc05; length=226; release=r6.23; species=Dmel;	0	82.0382	44.6903	10	28	10	1	226	26.066	6.15	40679	Vha26; FBgn0015324	3R	transport	membrane	catalytic activity;transporter activity	Pf01991	0.983	1.561	6079.6	5975.7	9492.6	11	11	11	6.848	119.638	10
High	Master Protein	FBpp0079069	FBgn0031908	type=protein; loc=2L:join(7405318..7405382,7405448..7405772,7406000..7406186,7408146..7408399); ID=FBpp0079069; name=CG5177-PA; parent=FBgn0031908,FBtr0079441; dbxref=FlyBase:FBpp0079069,FlyBase_Annotation_IDs:CG5177-PA,GB_protein:AAF52510.1,REFSEQ:NP_609114,GB_protein:AAF52510,UniProt/TrEMBL:Q9VM18,FlyMine:FBpp0079069,modMine:FBpp0079069; MD5=3246801888d7f0fc8eb2c1443d623abc; length=276; release…	0	72.0201	38.4058	10	22	10	1	276	31.234	7.12	34017	CG5177; FBgn0031908	2L	metabolic process;response to stimulus	cytoplasm;extracellular	catalytic activity	Pf02358	0.928	1.142	5478.6	5085.7	6254.5	10	10	10	4.012	91.2616	10
High	Master Protein	FBpp0308990	FBgn0001220	type=protein; loc=2R:complement(join(14255834..14255923,14255669..14255715,14254829..14255407,14253553..14254657,14253352..14253492,14253190..14253288)); ID=FBpp0308990; name=Hsc70-5-PB; parent=FBgn0001220,FBtr0339969; dbxref=FlyBase:FBpp0308990,FlyBase_Annotation_IDs:CG8542-PB,GB_protein:AHN56212,REFSEQ:NP_001286414,UniProt/Swiss-Prot:P29845; MD5=453b5723b93c47f60ee36aafd23cdb2a; length=686; rel…	0	85.1026	20.8455	10	15	10	1	686	74.02	6.35	36583	Hsc70-5; FBgn0001220	2R	cell organization and biogenesis;metabolic process	mitochondrion	catalytic activity;nucleotide binding;protein binding	Pf00012, Pf06723	0.845	1.513	2706.6	2287.2	4096.2	10	10	10	0.974	76.197	10
High	Master Protein	FBpp0074517	FBgn0004057	type=protein; loc=X:join(19667602..19667620,19670484..19670743,19670806..19671023,19671109..19672186); ID=FBpp0074517; name=Zw-PA; parent=FBgn0004057,FBtr0074748; dbxref=FlyBase:FBpp0074517,FlyBase_Annotation_IDs:CG12529-PA,GB_protein:AAF48999.1,REFSEQ:NP_523411,GB_protein:AAF48999,UniProt/TrEMBL:B7FNK0,FlyMine:FBpp0074517,modMine:FBpp0074517; MD5=5c87f47d4ff742a164a9206c06484527; length=524; rel…	0	67.9664	26.7176	10	14	10	1	524	60.376	6.44	32974	Zw; FBgn0004057	X	metabolic process		catalytic activity;nucleotide binding	Pf00479, Pf02781	0.73	1.575	2971.7	2169.6	4681.4	10	10	10	1.154	66.6079	10
High	Master Protein	FBpp0086887	FBgn0020370	type=protein; loc=2R:complement(join(13158767..13158935,13158020..13158276,13157496..13157832,13156887..13157436,13156076..13156630,13155748..13155869,13155537..13155693,13155269..13155474,13155047..13155210,13154870..13154981,13153814..13154809,13153425..13153752,13152994..13153366)); ID=FBpp0086887; name=TppII-PD; parent=FBgn0020370,FBtr0087774; dbxref=FlyBase:FBpp0086887,FlyBase_Annotation_IDs…	0	46.6586	9.02151	10	12	10	1	1441	158.638	7.59	36444	TppII; FBgn0020370	2R	cell organization and biogenesis;metabolic process	cytoplasm;mitochondrion	catalytic activity;protein binding	Pf00082, Pf12580, Pf12583	0.926	1.302	2360.4	2185.6	3073.3	9	9	9	0.389	34.3616	10
High	Master Protein	FBpp0083525	FBgn0051233	type=protein; loc=3R:join(21749990..21750684,21750893..21751370,21751429..21751667,21751728..21753174); ID=FBpp0083525; name=CG31233-PA; parent=FBgn0051233,FBtr0084127; dbxref=FlyBase:FBpp0083525,FlyBase_Annotation_IDs:CG31233-PA,GB_protein:AAF55912.3,REFSEQ:NP_732653,GB_protein:AAF55912,UniProt/TrEMBL:Q8MRN5,FlyMine:FBpp0083525,modMine:FBpp0083525; MD5=57ad45a8b15247a589153c3c7428bee7; length=95…	0	70.6735	15.8613	10	14	10	1	952	106.791	4.98	42557	CG31233; FBgn0051233	3R	metabolic process		catalytic activity;metal ion binding	Pf01433, Pf11838, Pf13485	1.523	2.511	1009.4	1537.3	2534.4	10	10	10	0.719	60.8876	10
High	Master Protein	FBpp0082987	FBgn0020238	type=protein; loc=3R:join(18242846..18242909,18247433..18247902,18247971..18248151,18248215..18248288); ID=FBpp0082987; name=14-3-3epsilon-PA; parent=FBgn0020238,FBtr0083565; dbxref=FlyBase:FBpp0082987,FlyBase_Annotation_IDs:CG31196-PA,GB_protein:AAF55519.2,REFSEQ:NP_732309,GB_protein:AAF55519,UniProt/Swiss-Prot:P92177,FlyMine:FBpp0082987,modMine:FBpp0082987; MD5=e3d4754790310e5d929d6f9769e621bf;…	0	98.8614	46.9466	12	35	10	1	262	29.78	4.78	42186	14-3-3epsilon; FBgn0020238	3R	cellular component movement;regulation of biological process;response to stimulus	chromosome;cytoplasm;cytosol;membrane;nucleus	protein binding	Pf00244	1.121	1.185	6368.5	7139.4	7543.8	11	11	11	14.013	145.293	12
High	Master Protein	FBpp0085630	FBgn0034488	type=protein; loc=2R:complement(join(20245199..20245249,20244485..20244680,20243173..20244412,20242890..20243109)); ID=FBpp0085630; name=CG11208-PA; parent=FBgn0034488,FBtr0086322; dbxref=FlyBase:FBpp0085630,FlyBase_Annotation_IDs:CG11208-PA,GB_protein:AAF57501.1,REFSEQ:NP_611460,GB_protein:AAF57501,UniProt/TrEMBL:Q7K3B7,FlyMine:FBpp0085630,modMine:FBpp0085630; MD5=ebe2e8eaadf70a268ce8559ba187000…	0	73.1286	28.169	10	15	10	1	568	62.225	7.47	37285	CG11208; FBgn0034488	2R	metabolic process		catalytic activity;metal ion binding	Pf00205, Pf02775, Pf02776	0.886	1.575	1346	1192.9	2120.4	11	11	11	1.913	71.4765	10
High	Master Protein	FBpp0079536	FBgn0005593	type=protein; loc=2L:join(10201230..10201528,10201599..10202058); ID=FBpp0079536; name=RpL7-PA; parent=FBgn0005593,FBtr0079946; dbxref=FlyBase:FBpp0079536,FlyBase_Annotation_IDs:CG4897-PA,GB_protein:AAF52868.1,REFSEQ:NP_523531,GB_protein:AAF52868,UniProt/Swiss-Prot:P32100,FlyMine:FBpp0079536,modMine:FBpp0079536; MD5=6c173242113a02c4d9003f2e5857d863; length=252; release=r6.23; species=Dmel;	0	84.6114	44.0476	10	22	10	1	252	29.534	10.89	34352	RpL7; FBgn0005593	2L	metabolic process	ribosome	RNA binding;structural molecule activity	Pf00327, Pf08079	0.898	1.413	3214.5	2885.2	4542.5	10	10	10	7.66	114.849	10
High	Master Protein	FBpp0297155	FBgn0010470	type=protein; loc=2R:complement(join(21495131..21495324,21488273..21488361,21488007..21488206,21487666..21487845)); ID=FBpp0297155; name=Fkbp14-PD; parent=FBgn0010470,FBtr0306013; dbxref=REFSEQ:NP_001246448,GB_protein:AFH08201,FlyBase:FBpp0297155,FlyBase_Annotation_IDs:CG9847-PD,UniProt/TrEMBL:A0A0B4K7C5; MD5=31004d87c69a56c1825846cd1ab0c629; length=220; release=r6.23; species=Dmel;	0	78.7261	42.2727	10	19	10	1	220	24.419	4.87	37449	Fkbp13; Fkbp14; FBgn0010470	2R	cellular homeostasis;metabolic process;regulation of biological process;response to stimulus	cytoplasm;endoplasmic reticulum	catalytic activity;metal ion binding	Pf00036, Pf00254, Pf13499	0.739	1.217	938.5	693.6	1142.2	10	10	10	12.895	87.1346	10
High	Master Protein	FBpp0085852	FBgn0063497	type=protein; loc=2R:18400757..18401419; ID=FBpp0085852; name=GstE3-PA; parent=FBgn0063497,FBtr0086671; dbxref=FlyBase:FBpp0085852,FlyBase_Annotation_IDs:CG17524-PA,GB_protein:AAF57699.1,REFSEQ:NP_611325,GB_protein:AAF57699,UniProt/TrEMBL:A1ZB68,FlyMine:FBpp0085852,modMine:FBpp0085852; MD5=2c4af09c57af74162db437900c96614b; length=220; release=r6.23; species=Dmel;	0	33.9629	53.6364	10	12	10	1	220	24.932	7.59	37108	GstE3; FBgn0063497	2R	metabolic process	cytoplasm	catalytic activity;protein binding	Pf00043, Pf02798, Pf13409, Pf13410, Pf13417, Pf14497	0.618	1.418	2958.7	1828.5	4196.6	10	10	10	3.217	43.656	10
High	Master Protein	FBpp0072460	FBgn0016715	type=protein; loc=3L:complement(join(606343..606500,606197..606285,605196..605731)); ID=FBpp0072460; name=Reg-2-PA; parent=FBgn0016715,FBtr0072561; dbxref=FlyBase:FBpp0072460,FlyBase_Annotation_IDs:CG3200-PA,GB_protein:AAF47397.1,REFSEQ:NP_612043,GB_protein:AAF47397,UniProt/Swiss-Prot:Q94915,FlyMine:FBpp0072460,modMine:FBpp0072460; MD5=3f855f152c12bef5b82e5234afa2eeb6; length=260; release=r6.23; …	0	62.6272	46.5385	10	12	10	1	260	30.094	7.78	38075	Reg-2; FBgn0016715	3L	metabolic process		catalytic activity	Pf00702, Pf13242, Pf13419	0.518	1.306	2401.1	1244.4	3136.7	10	10	10	3.642	51.3516	10
High	Master Protein	FBpp0099726	FBgn0037913	type=protein; loc=3R:complement(join(11566918..11566987,11564440..11564711,11564321..11564371)); ID=FBpp0099726; name=fabp-PB; parent=FBgn0037913,FBtr0100321; dbxref=FlyBase_Annotation_IDs:CG6783-PB,FlyBase:FBpp0099726,GB_protein:AAN13512.1,REFSEQ:NP_001027180,GB_protein:AAN13512,UniProt/TrEMBL:Q9VGM2,FlyMine:FBpp0099726,modMine:FBpp0099726; MD5=08a2f2896907f3e872ec919ee8c98e7c; length=130; relea…	0	74.8769	83.8462	10	44	10	1	130	14.493	5.66	3772232	fabp; FBgn0037913	3R	response to stimulus;transport	cytosol	transporter activity	Pf00061, Pf14651	0.872	0.896	8828.5	7700.1	7910.6	11	11	11	30.623	190.329	10
High	Master Protein	FBpp0078584	FBgn0037249	type=protein; loc=3R:complement(join(4433699..4433747,4432517..4433601,4430228..4432466,4430119..4430168)); ID=FBpp0078584; name=eIF3a-PA; parent=FBgn0037249,FBtr0078944; dbxref=FlyBase:FBpp0078584,FlyBase_Annotation_IDs:CG9805-PA,GB_protein:AAF52126.1,REFSEQ:NP_649470,GB_protein:AAF52126,UniProt/Swiss-Prot:Q9VN25,FlyMine:FBpp0078584,modMine:FBpp0078584; MD5=a9e06dfa231684c2368069e26acb24ea; leng…	0	59.2915	11.0526	10	16	10	1	1140	133.798	9.01	40563	eIF3-S10; FBgn0037249	3R	cell organization and biogenesis;metabolic process;regulation of biological process	cytoplasm;cytosol	protein binding;RNA binding	Pf01399, Pf05262	0.815	1.244	730	595	908.1	10	10	10	0.585	53.9318	10
High	Master Protein	FBpp0083742	FBgn0039049	type=protein; loc=3R:join(23091871..23091961,23092056..23092547,23092601..23093018,23093082..23093286); ID=FBpp0083742; name=CG6726-PA; parent=FBgn0039049,FBtr0084349; dbxref=FlyBase:FBpp0083742,FlyBase_Annotation_IDs:CG6726-PA,GB_protein:AAF56094.2,REFSEQ:NP_651120,GB_protein:AAF56094,UniProt/TrEMBL:Q9VCR2,FlyMine:FBpp0083742,modMine:FBpp0083742; MD5=6487603518dff6157a26343cfb8b6233; length=401;…	0	120.642	39.4015	11	26	10	1	401	44.97	5.62	42728	CG6726; FBgn0039049	3R	metabolic process	cytoplasm	catalytic activity	Pf01546, Pf07687	0.764	1.242	2222	1698.1	2759.5	11	11	11	5.19	132.038	11
High	Master Protein	FBpp0079621	FBgn0027611	type=protein; loc=2L:join(10457852..10457962,10458448..10458818,10458880..10459085,10459144..10459280,10459662..10459795,10459880..10460520,10460581..10460801,10460869..10461280,10461343..10461785,10461844..10462410); ID=FBpp0079621; name=LManII-PB; parent=FBgn0027611,FBtr0080031; dbxref=GB_protein:AAN10754.1,FlyBase:FBpp0079621,FlyBase_Annotation_IDs:CG6206-PB,REFSEQ:NP_723591,GB_protein:AAN1075…	0	99.3389	14.4444	11	21	10	1	1080	122.659	5.73	34437	CG6206; LM408; LManII; FBgn0027611	2L	metabolic process	extracellular	catalytic activity;metal ion binding	Pf01074, Pf07748, Pf09261	0.861	1.08	2514	2164.5	2716.3	10	10	10	0.812	103.755	11
High	Master Protein	FBpp0078500	FBgn0087013	type=protein; loc=3R:join(4649687..4649767,4650585..4650734,4650799..4651893,4651983..4653336,4653452..4654089); ID=FBpp0078500; name=Karybeta3-PA; parent=FBgn0087013,FBtr0078860; dbxref=FlyBase:FBpp0078500,FlyBase_Annotation_IDs:CG1059-PA,GB_protein:AAF52107.1,REFSEQ:NP_524226,GB_protein:AAF52107,UniProt/TrEMBL:Q9VN44,FlyMine:FBpp0078500,modMine:FBpp0078500; MD5=159db4c67d28d8e2289d4cf0d9f0283a;…	0	65.7449	13.4842	10	14	10	1	1105	123.482	4.73	40581	Karybeta3; FBgn0087013	3R	transport	cytosol;membrane	protein binding;transporter activity	Pf01602, Pf02985, Pf12755, Pf13513, Pf13646	0.699	1.184	1338.9	935.3	1585	10	10	10	0.691	62.4045	10
High	Master Protein	FBpp0308665	FBgn0003517	type=protein; loc=X:complement(join(1482673..1482891,1481887..1482480)); ID=FBpp0308665; name=sta-PE; parent=FBgn0003517,FBtr0339593; dbxref=FlyBase:FBpp0308665,FlyBase_Annotation_IDs:CG14792-PE,GB_protein:AAN09050,REFSEQ:NP_726745,UniProt/Swiss-Prot:P38979; MD5=0bfecb7568a3ebf3a816b44ac5c6e70a; length=270; release=r6.23; species=Dmel;	0	80.9097	47.4074	10	18	10	1	270	30.209	4.87	31106	sta; FBgn0003517	X	cell organization and biogenesis;development;metabolic process;transport	cytoplasm;nucleus;ribosome	structural molecule activity	Pf00318	1.032	1.347	3050.2	3148.9	4109.9	10	10	10	4.817	87.5813	10
High	Master Protein	FBpp0311371	FBgn0040309	type=protein; loc=X:13331122..13331706; ID=FBpp0311371; name=Jafrac1-PE; parent=FBgn0040309,FBtr0345161; dbxref=FlyBase:FBpp0311371,FlyBase_Annotation_IDs:CG1633-PE,GB_protein:AHN59674,REFSEQ:NP_001285204,UniProt/Swiss-Prot:Q9V3P0; MD5=d145d0f26fe3adfbc2bf2e4107e1da94; length=194; release=r6.23; species=Dmel;	0	77.9277	41.2371	9	30	9	1	194	21.724	5.71	53578	Jafrac1; FBgn0040309	X	cellular component movement;cellular homeostasis;metabolic process;regulation of biological process;response to stimulus	cytoplasm;cytosol	antioxidant activity;catalytic activity;protein binding	Pf00578, Pf08534, Pf10417	0.813	1.323	5302	4308.3	7014.8	10	10	10	20.544	133.838	9
High	Master Protein	FBpp0304991	FBgn0261797	type=protein; loc=3L:complement(join(4825328..4825571,4823587..4824161,4822690..4823524,4822023..4822626,4821864..4821969,4821428..4821466,4821111..4821266,4816987..4821042,4816705..4816731,4815493..4816645,4813328..4815436,4812057..4812255,4811552..4811669,4807892..4811490,4807667..4807832)); ID=FBpp0304991; name=Dhc64C-PI; parent=FBgn0261797,FBtr0332750; dbxref=REFSEQ:NP_001261432,GB_protein:AG…	0	50.1829	3.28256	9	10	9	1	4661	532.266	6.35	38580	Dhc64C; FBgn0261797	3L	cell differentiation;cell division;cell organization and biogenesis;cell proliferation;cellular component movement;defense response;metabolic process;regulation of biological process;response to stimulus;transport	chromosome;cytoplasm;Golgi	catalytic activity;motor activity;nucleotide binding;protein binding	Pf03028, Pf03938, Pf07728, Pf08385, Pf08393, Pf12774, Pf12775, Pf12777, Pf12780, Pf12781, Pf13173, Pf13401	0.81	1.152	639.5	518.2	736.4	9	9	9	0.079	44.8191	9
High	Master Protein	FBpp0307454	FBgn0031497	type=protein; loc=2L:complement(3035645..3037150); ID=FBpp0307454; name=SerRS-PB; parent=FBgn0031497,FBtr0335480; dbxref=REFSEQ:NP_001259982,GB_protein:AGB92519,FlyBase:FBpp0307454,FlyBase_Annotation_IDs:CG17259-PB,UniProt/TrEMBL:Q9VQL1; MD5=ba4ce5819a59738c9cd887b0c89b50ce; length=501; release=r6.23; species=Dmel;	0	82.2413	27.3453	9	15	9	1	501	56.42	6.49	33518	CG17259; SerRS; FBgn0031497	2L	metabolic process	cytoplasm	catalytic activity;nucleotide binding	Pf00587, Pf02403	0.973	1.393	3036	2954.4	4229.2	9	9	9	1.929	69.8682	9
High	Master Protein	FBpp0306707	FBgn0001208	type=protein; loc=3L:join(7760627..7760656,7761563..7762235,7762294..7762556,7762622..7762851,7762912..7763074); ID=FBpp0306707; name=Hn-PC; parent=FBgn0001208,FBtr0334645; dbxref=FlyBase:FBpp0306707,FlyBase_Annotation_IDs:CG7399-PC,REFSEQ:NP_001261542,GB_protein:AGB94237,UniProt/Swiss-Prot:P17276; MD5=1c95da0a67fe0ff270dad8a0000cd726; length=452; release=r6.23; species=Dmel;	0	54.4949	29.646	9	13	9	1	452	51.628	5.86	38871	Hn; FBgn0001208	3L	metabolic process;response to stimulus;transport		catalytic activity;metal ion binding	Pf00351, Pf01842	0.511	0.886	2278.8	1164.5	2018.1	9	9	9	1.512	52.6459	9
High	Master Protein	FBpp0086103	FBgn0010409	type=protein; loc=2R:complement(join(17547409..17547426,17546471..17546986)); ID=FBpp0086103; name=RpL18A-PA; parent=FBgn0010409,FBtr0086947; dbxref=FlyBase:FBpp0086103,FlyBase_Annotation_IDs:CG6510-PA,GB_protein:AAF57838.1,REFSEQ:NP_523774,GB_protein:AAF57838,UniProt/Swiss-Prot:P41093,FlyMine:FBpp0086103,modMine:FBpp0086103; MD5=25f9c528cffc82e53fb412237bba44d8; length=177; release=r6.23; specie…	0	38.6373	34.4633	9	24	9	1	177	21.016	10.62	36985	RpL18A; FBgn0010409	2R	metabolic process	ribosome	RNA binding;structural molecule activity	Pf01775	0.739	1.348	7056.9	5213.4	9513.2	9	9	9	9	78.9897	9
High	Master Protein	FBpp0085697	FBgn0010434	type=protein; loc=2R:join(19235516..19235662,19235763..19236208,19236267..19236419,19236485..19236843,19236942..19237063,19238152..19238314,19238382..19238434,19238789..19241785,19242174..19242395,19242484..19242585,19242704..19242859,19243069..19243179,19243255..19243320); ID=FBpp0085697; name=cora-PA; parent=FBgn0010434,FBtr0086509; dbxref=FlyBase:FBpp0085697,FlyBase_Annotation_IDs:CG11949-PA,G…	0	66.0739	8.71614	9	11	9	1	1698	184.056	8.7	37205	cora; FBgn0010434	2R	cell organization and biogenesis;development;transport	cytoskeleton;membrane	protein binding;structural molecule activity	Pf00373, Pf05902, Pf08736, Pf09379, Pf09380	0.956	1.214	544.7	520.7	661.2	9	9	9	0.251	55.0272	9
High	Master Protein	FBpp0079072	FBgn0283658	type=protein; loc=2L:join(7427201..7427361,7428047..7428216,7428281..7428679,7428878..7429104,7429167..7429515,7429582..7429684,7429743..7429872); ID=FBpp0079072; name=muc-PB; parent=FBgn0283658,FBtr0079444; dbxref=FlyBase:FBpp0079072,FlyBase_Annotation_IDs:CG5261-PB,GB_protein:AAF52514.1,REFSEQ:NP_609118,GB_protein:AAF52514,UniProt/TrEMBL:Q9VM14,FlyMine:FBpp0079072,modMine:FBpp0079072; MD5=3762d…	0	48.8941	21.2891	9	20	9	1	512	54.218	9.57	34021	CG5261; muc; FBgn0031912	2L	metabolic process;response to stimulus		catalytic activity	Pf00198, Pf00364, Pf02817	0.743	1.677	5958.8	4425.3	9993.3	9	9	9	1.154	66.1261	9
High	Master Protein	FBpp0086790	FBgn0024556	type=protein; loc=2R:13507744..13509213; ID=FBpp0086790; name=mEFTu1-PA; parent=FBgn0024556,FBtr0087670; dbxref=FlyBase:FBpp0086790,FlyBase_Annotation_IDs:CG6050-PA,GB_protein:AAF58366.1,REFSEQ:NP_524752,GB_protein:AAF58366,UniProt/TrEMBL:A1Z9E3,FlyMine:FBpp0086790,modMine:FBpp0086790; MD5=7a0e5fa7d05e880ec944f46cbdf44dd5; length=489; release=r6.23; species=Dmel;	0	111.026	33.3333	9	20	9	1	489	53.958	8.03	44438	EfTuM; FBgn0024556	2R	cell organization and biogenesis;cell proliferation;metabolic process	mitochondrion	catalytic activity;nucleotide binding;RNA binding	Pf00009, Pf03143, Pf03144	0.819	1.492	2095.8	1716	3126.7	9	9	9	1.848	107.825	9
High	Master Protein	FBpp0311164	FBgn0284248	type=protein; loc=2L:16722050..16722376; ID=FBpp0311164; name=Cyt-c-p-PB; parent=FBgn0284248,FBtr0344849; dbxref=FlyBase:FBpp0311164,FlyBase_Annotation_IDs:CG17903-PB,GB_protein:AHN54498,REFSEQ:NP_001285984,UniProt/Swiss-Prot:P84029; MD5=fa9fca659c726ffcd513d013a168ed31; length=108; release=r6.23; species=Dmel;	0	73.1561	65.7407	9	23	9	1	108	11.727	9.57	34996	Cyt-c-p; FBgn0000409	2L	metabolic process;regulation of biological process;transport	cytosol;membrane;mitochondrion	metal ion binding	Pf00034, Pf13442, Pf14495	0.892	1.408	1791.1	1597.7	2522.2	9	9	9	99	90.9106	9
High	Master Protein	FBpp0089366	FBgn0027094	type=protein; loc=2L:complement(join(8380448..8381442,8378419..8380324)); ID=FBpp0089366; name=AlaRS-PB; parent=FBgn0027094,FBtr0079722; dbxref=FlyBase_Annotation_IDs:CG13391-PB,FlyBase:FBpp0089366,GB_protein:AAS64737.1,REFSEQ:NP_995656,GB_protein:AAS64737,UniProt/Swiss-Prot:Q9VLM8; MD5=ab07c298c3d38c9598b031b38c408ace; length=966; release=r6.23; species=Dmel;	0	60.3658	12.0083	9	12	9	1	966	107.674	6.13	34156	Aats-ala; AlaRS; FBgn0027094	2L	metabolic process	cytoplasm;mitochondrion	catalytic activity;metal ion binding;nucleotide binding;RNA binding	Pf01411, Pf02272, Pf07973	0.784	1.201	2428.3	1904.3	2917.6	9	9	9	0.613	54.732	9
High	Master Protein	FBpp0081820	FBgn0037874	type=protein; loc=3R:11210381..11210899; ID=FBpp0081820; name=Tctp-PA; parent=FBgn0037874,FBtr0082344; dbxref=FlyBase:FBpp0081820,FlyBase_Annotation_IDs:CG4800-PA,GB_protein:AAF54603.1,REFSEQ:NP_650048,GB_protein:AAF54603,UniProt/Swiss-Prot:Q9VGS2,FlyMine:FBpp0081820,modMine:FBpp0081820; MD5=194d55b50f5e517ec07810161a7b3d5b; length=172; release=r6.23; species=Dmel;	0	83.5637	58.7209	9	21	9	1	172	19.625	4.81	41341	Tctp; FBgn0037874	3R	cell organization and biogenesis;metabolic process;regulation of biological process;response to stimulus	chromosome;cytoplasm;membrane;nucleus	metal ion binding;protein binding	Pf00838	0.738	1.244	4346.9	3206.4	5407.7	9	9	9	18.953	117.007	9
High	Master Protein	FBpp0079809	FBgn0032350	type=protein; loc=2L:complement(join(11155518..11155601,11155083..11155133,11153410..11153564,11152335..11152554,11152139..11152271,11151671..11152026)); ID=FBpp0079809; name=CG6287-PA; parent=FBgn0032350,FBtr0080222; dbxref=GB_protein:AAF53080.1,FlyBase:FBpp0079809,FlyBase_Annotation_IDs:CG6287-PA,REFSEQ:NP_609496,GB_protein:AAF53080,UniProt/TrEMBL:Q9VKI8,FlyMine:FBpp0079809,modMine:FBpp0079809;…	0	52.8012	38.253	9	12	9	1	332	35.213	7.36	34554	CG6287; FBgn0032350	2L	metabolic process		catalytic activity;nucleotide binding	Pf00389, Pf00670, Pf02826	0.709	1.254	2176.2	1543.7	2728.4	9	9	9	2.36	56.6348	9
High	Master Protein	FBpp0080048	FBgn0025724	type=protein; loc=2L:join(13379022..13379376,13379495..13380114,13380177..13380759,13380995..13382181); ID=FBpp0080048; name=beta'COP-PA; parent=FBgn0025724,FBtr0080469; dbxref=FlyBase:FBpp0080048,FlyBase_Annotation_IDs:CG6699-PA,GB_protein:AAF53294.2,REFSEQ:NP_524836,GB_protein:AAF53294,UniProt/Swiss-Prot:O62621,FlyMine:FBpp0080048,modMine:FBpp0080048; MD5=4642d653163872c0bb3f07e4fd6b6fd0; lengt…	0	75.5075	14.5514	9	11	9	1	914	102.648	5.26	45757	beta'Cop; FBgn0025724	2L	regulation of biological process;transport	cytoplasm;Golgi;membrane	protein binding;structural molecule activity	Pf00400, Pf04053	0.772	1.272	2639.3	2038.8	3357.3	9	9	9	0.628	58.4206	9
High	Master Protein	FBpp0305832	FBgn0039909	type=protein; loc=4:complement(join(570604..570695,570409..570533,570234..570343,569975..570176,569114..569301,568367..569056)); ID=FBpp0305832; name=ND-49-PB; parent=FBgn0039909,FBtr0333676; dbxref=REFSEQ:NP_001259064,GB_protein:AGB96554,FlyBase:FBpp0305832,FlyBase_Annotation_IDs:CG1970-PB,UniProt/TrEMBL:Q9V4E0; MD5=34fc4f346cb05e74e8ae5dbf4d537486; length=468; release=r6.23; species=Dmel;	0	70.9689	23.0769	9	17	9	1	468	52.887	6.67	43798	CG1970; ND-49; FBgn0039909	4	cell communication;cell organization and biogenesis;metabolic process	mitochondrion	catalytic activity;nucleotide binding	Pf00346	0.962	1.687	3649.6	3510	6156.8	9	9	9	2.3	77.1001	9
High	Master Protein	FBpp0078370	FBgn0037370	type=protein; loc=3R:join(5736789..5736928,5737005..5737908); ID=FBpp0078370; name=CG1236-PA; parent=FBgn0037370,FBtr0078721; dbxref=GB_protein:AAF51963.2,FlyBase:FBpp0078370,FlyBase_Annotation_IDs:CG1236-PA,REFSEQ:NP_649579,GB_protein:AAF51963,UniProt/TrEMBL:Q8I725,FlyMine:FBpp0078370,modMine:FBpp0078370; MD5=2cbf48cc180c99930fdb98bf3bdf9da2; length=347; release=r6.23; species=Dmel;	0	88.8772	35.7349	9	19	9	1	347	38.35	8.27	40708	CG1236; FBgn0037370	3R	metabolic process	cytosol	catalytic activity;nucleotide binding	Pf00389, Pf02826, Pf03807	0.603	1.257	3471.2	2091.8	4362.9	9	9	9	3.507	83.3516	9
High	Master Protein	FBpp0305608	FBgn0016122	type=protein; loc=2L:join(8522278..8522325,8522402..8522966,8523443..8524684,8524743..8524780); ID=FBpp0305608; name=Acer-PB; parent=FBgn0016122,FBtr0333416; dbxref=FlyBase:FBpp0305608,REFSEQ:NP_001260258,GB_protein:AGB92794,FlyBase_Annotation_IDs:CG10593-PB,UniProt/Swiss-Prot:Q9VLJ6; MD5=fb696fbcb636d530ed96e91fa1a4d226; length=630; release=r6.23; species=Dmel;	0	54.1633	16.0317	9	14	9	1	630	73.011	6.35	34189	Acer; FBgn0016122	2L	metabolic process;regulation of biological process;response to stimulus	extracellular;membrane	catalytic activity;metal ion binding	Pf01401	0.999	0.914	6782.4	6775.5	6201.6	9	9	9	0.947	64.2043	9
High	Master Protein	FBpp0079328	FBgn0010265	type=protein; loc=2L:complement(join(8364541..8364563,8364188..8364315,8363821..8364125)); ID=FBpp0079328; name=RpS13-PA; parent=FBgn0010265,FBtr0079724; dbxref=FlyBase:FBpp0079328,GB_protein:AAF52649.1,FlyBase_Annotation_IDs:CG13389-PA,REFSEQ:NP_476938,GB_protein:AAF52649,UniProt/Swiss-Prot:Q03334; MD5=64e6acba0b4cb2697fd1862d9d26fa02; length=151; release=r6.23; species=Dmel;	0	66.9136	44.3709	9	17	9	1	151	17.168	10.55	34149	RpS13; FBgn0010265	2L	metabolic process	chromosome;cytoplasm;ribosome	RNA binding;structural molecule activity	Pf00312, Pf08069	0.792	1.318	1962.3	1554.9	2585.8	10	10	10	13.678	72.5035	9
High	Master Protein	FBpp0311547	FBgn0000566	type=protein; loc=2R:18627995..18629176; ID=FBpp0311547; name=Eip55E-PB; parent=FBgn0000566,FBtr0345422; dbxref=FlyBase:FBpp0311547,FlyBase_Annotation_IDs:CG5345-PB,GB_protein:AHN56373,REFSEQ:NP_001286578,UniProt/TrEMBL:Q7JXZ2; MD5=625551b366c2516466d882a9d7d92e6a; length=393; release=r6.23; species=Dmel;	0	49.6775	36.1323	9	9	9	1	393	42.961	7.62	37143	Eip55E; FBgn0000566	2R	metabolic process	cytoplasm	catalytic activity	Pf00155, Pf00266, Pf01041, Pf01053, Pf06838	0.658	1.19	1442.1	948.3	1715.6	8	8	8	1.371	39.4921	9
High	Master Protein	FBpp0085585	FBgn0010411	type=protein; loc=2R:join(20264108..20264110,20264247..20264432,20264493..20264762); ID=FBpp0085585; name=RpS18-PB; parent=FBgn0010411,FBtr0086273; dbxref=FlyBase:FBpp0085585,FlyBase_Annotation_IDs:CG8900-PB,GB_protein:AAM68401.1,REFSEQ:NP_725943,GB_protein:AAM68401,UniProt/Swiss-Prot:P41094; MD5=97ba9ef101737c9989d87e4dd680b173; length=152; release=r6.23; species=Dmel;	0	54.57	46.0526	9	17	9	1	152	17.601	10.48	37292	RpS18; FBgn0010411	2R	metabolic process	chromosome;cytoplasm;ribosome	RNA binding;structural molecule activity	Pf00416	0.644	1.214	5012.3	3228.9	6084	9	9	9	7.254	66.7558	9
High	Master Protein	FBpp0077790	FBgn0024352	type=protein; loc=2L:join(295272..295280,295346..295628,295704..296811,296977..297049); ID=FBpp0077790; name=Stip1-PA; parent=FBgn0024352,FBtr0078131; dbxref=FlyBase:FBpp0077790,FlyBase_Annotation_IDs:CG2720-PA,GB_protein:AAF51511.1,REFSEQ:NP_477354,GB_protein:AAF51511,UniProt/TrEMBL:Q9VPN5,FlyMine:FBpp0077790,modMine:FBpp0077790; MD5=a53cd93a7b5c709a53e05f904613d174; length=490; release=r6.23; s…	0	62.1106	24.2857	9	10	9	1	490	55.663	6.81	33202	Hop; FBgn0024352	2L			protein binding	Pf00515, Pf13414, Pf13424, Pf13432, Pf14559	0.684	1.146	3313.3	2265.4	3797.9	9	9	9	0.931	53.9346	9
High	Master Protein	FBpp0080968	FBgn0266369	type=protein; loc=2L:complement(join(20922686..20922752,20921272..20922071,20920286..20921216,20919686..20920226,20919451..20919618,20919239..20919392)); ID=FBpp0080968; name=Mtp-PA; parent=FBgn0266369,FBtr0081439; dbxref=FlyBase:FBpp0080968,FlyBase_Annotation_IDs:CG9342-PA,GB_protein:AAF53946.2,REFSEQ:NP_610075,GB_protein:AAF53946,UniProt/TrEMBL:Q9VIH3,FlyMine:FBpp0080968,modMine:FBpp0080968; MD…	0	43.9521	12.1896	9	13	9	1	886	98.715	6.06	35362	Mtp; FBgn0266369	2L	cell organization and biogenesis;metabolic process;transport		transporter activity	Pf01347	0.552	1.269	3812.1	2103.8	4836.4	9	9	9	0.501	55.4769	9
High	Master Protein	FBpp0086770	FBgn0033879	type=protein; loc=2R:complement(join(13854102..13854198,13853181..13853905,13853050..13853115)); ID=FBpp0086770; name=Echs1-PB; parent=FBgn0033879,FBtr0087644; dbxref=FlyBase:FBpp0086770,FlyBase_Annotation_IDs:CG6543-PB,GB_protein:AAF58327.1,REFSEQ:NP_725332,GB_protein:AAF58327,UniProt/TrEMBL:Q7JR58,FlyMine:FBpp0086770; MD5=4b91cc34197b0b9aecbe45ee0af9f0af; length=295; release=r6.23; species=Dmel;	0	84.7583	39.322	9	30	9	1	295	31.562	8.63	36536	CG6543; FBgn0033879	2R	metabolic process	mitochondrion;organelle lumen	catalytic activity	Pf00378	0.759	1.368	4897.8	3718.6	6701.9	8	8	8	5.158	138.431	9
High	Master Protein	FBpp0073624	FBgn0010198	type=protein; loc=X:complement(13335985..13336377); ID=FBpp0073624; name=RpS15Aa-PA; parent=FBgn0010198,FBtr0073793; dbxref=FlyBase:FBpp0073624,FlyBase_Annotation_IDs:CG2033-PA,GB_protein:AAF48256.1,REFSEQ:NP_727690,GB_protein:AAF48256,UniProt/Swiss-Prot:P48149; MD5=cff801b442d4e4dfa786d71bafa2fb16; length=130; release=r6.23; species=Dmel;	0	56.4159	70.7692	9	25	9	1	130	14.762	9.8	44150	RpS15Aa; FBgn0010198	X	metabolic process	ribosome	structural molecule activity	Pf00410	0.754	1.348	8383.3	6325	11303.2	9	9	9	11.328	96.0902	9
High	Master Protein	FBpp0072531	FBgn0035189	type=protein; loc=3L:complement(join(1204555..1204639,1203403..1204286)); ID=FBpp0072531; name=CG9119-PA; parent=FBgn0035189,FBtr0072635; dbxref=FlyBase:FBpp0072531,FlyBase_Annotation_IDs:CG9119-PA,GB_protein:AAF47447.1,REFSEQ:NP_612081,GB_protein:AAF47447,UniProt/TrEMBL:Q9W0J9,FlyMine:FBpp0072531,modMine:FBpp0072531; MD5=6458a7abf889499c2af6decabbce2b63; length=322; release=r6.23; species=Dmel;	0	79.1578	39.1304	9	14	9	1	322	35.581	6.38	38124	CG9119; FBgn0035189	3L		nucleus	catalytic activity;metal ion binding	Pf08925	0.657	0.777	2551.2	1675	1982	9	9	9	4.817	71.3314	9
High	Master Protein	FBpp0312552	FBgn0032721	type=protein; loc=2L:complement(join(18859137..18859160,18858952..18859075,18857177..18857403,18856916..18857064,18856143..18856848,18855253..18856077)); ID=FBpp0312552; name=CG10602-PF; parent=FBgn0032721,FBtr0347402; dbxref=FlyBase:FBpp0312552,FlyBase_Annotation_IDs:CG10602-PF,REFSEQ:NP_609916,GB_protein:AAF53718,UniProt/TrEMBL:Q9VJ39; MD5=fb3e292950747e29cc80261af1ad0481; length=684; release=r…	0	65.2432	21.6374	9	12	9	1	684	76.833	6.55	35146	CG10602; FBgn0032721	2L	metabolic process	cytoplasm;ribosome	catalytic activity;metal ion binding;structural molecule activity	Pf00572, Pf01433, Pf09127, Pf13485	0.641	1.115	1093.4	701	1219.4	9	9	9	0.855	56.6176	9
High	Master Protein	FBpp0082094	FBgn0037996	type=protein; loc=3R:complement(join(12210165..12210305,12209886..12210093,12209587..12209773,12209401..12209517,12208360..12209311)); ID=FBpp0082094; name=CG4830-PA; parent=FBgn0037996,FBtr0082625; dbxref=FlyBase:FBpp0082094,FlyBase_Annotation_IDs:CG4830-PA,GB_protein:AAF54758.1,REFSEQ:NP_650160,GB_protein:AAF54758,UniProt/TrEMBL:Q9VGC5,FlyMine:FBpp0082094,modMine:FBpp0082094; MD5=a5385fe897dc90…	0	89.7058	24.1573	9	15	9	1	534	59.207	6.35	41477	CG4830; FBgn0037996	3R	metabolic process		catalytic activity	Pf00501, Pf13193	1.205	0.813	1598.3	1925.2	1299	9	9	9	2.03	90.0999	9
High	Master Protein	FBpp0110424	FBgn0064225	type=protein; loc=2L:complement(join(22536537..22536539,22536115..22536378,22535617..22536054,22534869..22535063)); ID=FBpp0110424; name=RpL5-PB; parent=FBgn0064225,FBtr0111132; dbxref=FlyBase_Annotation_IDs:CG17489-PB,GB_protein:EAA46016.1,FlyBase:FBpp0110424,REFSEQ:NP_001036388,GB_protein:EAA46016,UniProt/Swiss-Prot:Q9W5R8,FlyMine:FBpp0110424,modMine:FBpp0110424; MD5=4509e147e248f30dbcb4ce925dd…	0	65.4482	29.7659	9	20	9	1	299	34.016	9.77	3355124	RpL5; FBgn0064225	2L	cell organization and biogenesis;metabolic process	cytoplasm;nucleus;ribosome	protein binding;RNA binding;structural molecule activity	Pf00861, Pf14204	0.621	1.314	3594.3	2232.7	4723.6	10	10	10	4.012	76.0889	9
High	Master Protein	FBpp0072082	FBgn0285952	type=protein; loc=2R:join(24058486..24058691,24058932..24059133,24059196..24059267); ID=FBpp0072082; name=eEF5-PA; parent=FBgn0285952,FBtr0072173; dbxref=FlyBase:FBpp0072082,FlyBase_Annotation_IDs:CG3186-PA,GB_protein:AAF47151.1,REFSEQ:NP_611878,GB_protein:AAF47151,UniProt/Swiss-Prot:Q9GU68; MD5=c7cb54e1f8c2de4e5aea6fb4f583c3c9; length=159; release=r6.23; species=Dmel;	0	88.0022	57.8616	9	24	9	1	159	17.58	5.15	37846	eIF-5A; FBgn0034967	2R	metabolic process;regulation of biological process;reproduction	cytoplasm	RNA binding	Pf01287	0.599	1.215	3178.2	1904.5	3861.6	10	10	10	34.112	103.675	9
High	Master Protein	FBpp0111775	FBgn0010551	type=protein; loc=2R:join(18819633..18819765,18820196..18820542,18820605..18820838,18821041..18821118,18821184..18821283,18821976..18822100); ID=FBpp0111775; name=Phb2-PE; parent=FBgn0010551,FBtr0112862; dbxref=FlyBase:FBpp0111775,FlyBase_Annotation_IDs:CG15081-PE,REFSEQ:NP_001097372,GB_protein:ABV53848,UniProt/TrEMBL:A8DYI6,FlyMine:FBpp0111775,modMine:FBpp0111775; MD5=ea280e7b30d18dca377a7b30826…	0	72.1706	27.8107	9	23	9	1	338	37.257	9.54	46038	l(2)03709; Phb2; FBgn0010551	2R		membrane;mitochondrion		Pf01145	1.062	1.526	3422.1	3635.2	5223.4	9	9	9	2.3	109.883	9
High	Master Protein	FBpp0071406	FBgn0011770	type=protein; loc=X:complement(10328968..10329762); ID=FBpp0071406; name=Gip-PA; parent=FBgn0011770,FBtr0071472; dbxref=FlyBase:FBpp0071406,FlyBase_Annotation_IDs:CG2227-PA,GB_protein:AAF46573.1,REFSEQ:NP_511106,GB_protein:AAF46573,UniProt/Swiss-Prot:P36951,FlyMine:FBpp0071406,modMine:FBpp0071406; MD5=6e42b47e801cbc598b606234a1be9ae3; length=264; release=r6.23; species=Dmel;	0	70.447	40.9091	9	12	9	1	264	29.075	6.54	31960	Gip; FBgn0011770	X	metabolic process	extracellular	catalytic activity	Pf01261	0.862	1.064	1729.4	1491.3	1840.7	9	9	9	2.34	54.4557	9
High	Master Protein	FBpp0072312	FBgn0285950	type=protein; loc=2R:complement(join(24969469..24969473,24969118..24969224,24968552..24969051)); ID=FBpp0072312; name=RpL19-PA; parent=FBgn0285950,FBtr0072405; dbxref=FlyBase:FBpp0072312,FlyBase_Annotation_IDs:CG2746-PA,GB_protein:AAF47305.1,REFSEQ:NP_476631,GB_protein:AAF47305,UniProt/Swiss-Prot:P36241,FlyMine:FBpp0072312,modMine:FBpp0072312; MD5=fcdd38cc9f41bc412274951108e1b95c; length=203; rel…	0	50.7767	36.4532	9	18	9	1	203	23.983	11	37995	RpL19; FBgn0002607	2R	metabolic process	ribosome	RNA binding;structural molecule activity	Pf01280	0.808	1.274	2700.9	2183.6	3441.5	9	9	9	11.328	65.526	9
High	Master Protein	FBpp0074425	FBgn0030968	type=protein; loc=X:complement(join(18857069..18857376,18856013..18856433)); ID=FBpp0074425; name=CG7322-PA; parent=FBgn0030968,FBtr0074654; dbxref=FlyBase:FBpp0074425,FlyBase_Annotation_IDs:CG7322-PA,GB_protein:AAF48896.1,REFSEQ:NP_573333,GB_protein:AAF48896,UniProt/TrEMBL:Q9VWP2,FlyMine:FBpp0074425,modMine:FBpp0074425; MD5=6826f36ea81824df3923548cc24d8695; length=242; release=r6.23; species=Dme…	0	45.9003	52.0661	9	11	9	1	242	25.6	7.12	32880	CG7322; FBgn0030968	X	metabolic process		catalytic activity;nucleotide binding	Pf00106, Pf01073, Pf01370, Pf01488, Pf02826, Pf04321, Pf08659, Pf13460, Pf13561	0.622	0.987	3151.6	1960.9	3109.7	9	9	9	2.981	40.4384	9
High	Master Protein	FBpp0290843	FBgn0035909	type=protein; loc=3L:join(8535006..8535186,8535374..8536092,8536168..8536643,8536891..8537016,8537082..8537118); ID=FBpp0290843; name=ergic53-PA; parent=FBgn0035909,FBtr0301629; dbxref=FlyBase_Annotation_IDs:CG6822-PA,GB_protein:AAF50400.1,FlyBase:FBpp0076351,FlyBase:FBpp0290843,REFSEQ:NP_524776,GB_protein:AAF50400,UniProt/TrEMBL:Q9V3A8; MD5=059fa17a842838db7c2234d3a6073b89; length=512; release=r…	0	68.6524	28.3203	9	16	9	1	512	57.533	6.07	44679	ergic53; FBgn0035909	3L		membrane		Pf03388	0.769	1.271	1779.4	1367.5	2261.7	8	9	9	1.264	77.0564	9
High	Master Protein	FBpp0074729	FBgn0022774	type=protein; loc=3L:complement(join(19649441..19649760,19647611..19648425,19647394..19647554)); ID=FBpp0074729; name=Oat-PA; parent=FBgn0022774,FBtr0074961; dbxref=GB_protein:AAF49127.1,FlyBase:FBpp0074729,FlyBase_Annotation_IDs:CG8782-PA,REFSEQ:NP_649139,GB_protein:AAF49127,UniProt/Swiss-Prot:Q9VW26,FlyMine:FBpp0074729,modMine:FBpp0074729; MD5=8c08ff5c5103966cc42856410aebc5bb; length=431; relea…	0	50.3398	28.5383	9	12	9	1	431	47.281	7.05	40145	Oat; FBgn0022774	3L	metabolic process	mitochondrion;organelle lumen	catalytic activity;protein binding	Pf00202	0.362	1.127	3944.3	1429.7	4446.7	9	9	9	1.212	52.3659	9
High	Master Protein	FBpp0297149	FBgn0037723	type=protein; loc=3R:join(9631721..9631854,9632377..9633106); ID=FBpp0297149; name=SpdS-PC; parent=FBgn0037723,FBtr0306007; dbxref=REFSEQ:NP_001247005,GB_protein:AFH06323,FlyBase:FBpp0297149,FlyBase_Annotation_IDs:CG8327-PC,UniProt/TrEMBL:Q9VHA1; MD5=1150ed07a02bcd8e932f660800ecb316; length=287; release=r6.23; species=Dmel;	0	78.4798	43.2056	9	21	9	1	287	32.314	5.78	41167	SpdS; FBgn0037723	3R	metabolic process		catalytic activity	Pf01488, Pf01564, Pf08242, Pf13659	0.562	1.474	3822.4	2147.2	5633.3	9	9	9	5.494	104.569	9
High	Master Protein	FBpp0087069	FBgn0033717	type=protein; loc=2R:complement(join(12341488..12341670,12341210..12341429,12340566..12341140,12339893..12340504)); ID=FBpp0087069; name=CG8839-PE; parent=FBgn0033717,FBtr0087958; dbxref=GB_protein:AAM68671.1,FlyBase:FBpp0087069,FlyBase_Annotation_IDs:CG8839-PE,REFSEQ:NP_725139,GB_protein:AAM68671,UniProt/TrEMBL:Q7K2E1,modMine:FBpp0087069; MD5=c982a2882a9ee0b08453139f1f47f671; length=529; release…	0	63.2449	23.2514	9	11	9	1	529	58.227	7.75	36340	CG8839; FBgn0033717	2R			catalytic activity	Pf01425	0.924	1.284	820.6	758.2	1053.4	9	9	9	1.207	49.2955	9
High	Master Protein	FBpp0085458	FBgn0014009	type=protein; loc=2R:join(6696884..6696929,6697416..6697575,6698049..6698385,6698446..6698544); ID=FBpp0085458; name=Rab2-PA; parent=FBgn0014009,FBtr0086124; dbxref=FlyBase:FBpp0085458,FlyBase_Annotation_IDs:CG3269-PA,GB_protein:AAM70817.1,REFSEQ:NP_477090,GB_protein:AAM70817,UniProt/TrEMBL:O18333,FlyMine:FBpp0085458,modMine:FBpp0085458; MD5=7793fcf044afc75ee51ebae045dcde64; length=213; release=r…	0	79.7907	58.216	9	14	9	1	213	23.546	6.39	35577	Rab2; FBgn0014009	2R	regulation of biological process;response to stimulus;transport	Golgi;membrane	catalytic activity;metal ion binding;nucleotide binding;protein binding	Pf00009, Pf00025, Pf00071, Pf01926, Pf04670, Pf08477	0.838	1.382	2392.9	2004.2	3307.5	9	9	9	6.356	71.7476	9
High	Master Protein	FBpp0305165	FBgn0028737	type=protein; loc=2R:join(16868312..16868391,16868491..16869079); ID=FBpp0305165; name=eEF1beta-PB; parent=FBgn0028737,FBtr0332947; dbxref=REFSEQ:NP_524808,GB_protein:AAF57941,FlyBase:FBpp0305165,FlyBase_Annotation_IDs:CG6341-PB,UniProt/Swiss-Prot:O96827; MD5=db65b931eba2f027cda91e367d763098; length=222; release=r6.23; species=Dmel;	0	78.9932	49.5495	9	23	9	1	222	24.232	4.58	45249	Ef1beta; FBgn0028737	2R	metabolic process	cytosol	RNA binding	Pf00736, Pf10587	0.72	1.341	4616.5	3324.5	6189	9	9	9	10.659	103.937	9
High	Master Protein	FBpp0310188	FBgn0030251	type=protein; loc=X:join(10927578..10927644,10927712..10928759,10928837..10929266,10929392..10929625); ID=FBpp0310188; name=CG2145-PB; parent=FBgn0030251,FBtr0343591; dbxref=GB_protein:AHN59572,REFSEQ:NP_001285102,FlyBase:FBpp0310188,FlyBase_Annotation_IDs:CG2145-PB,UniProt/Swiss-Prot:Q9VZ49; MD5=638a3c8d3f46f8708545e4145d8ec1b8; length=592; release=r6.23; species=Dmel;	0	70.5405	19.9324	9	13	9	1	592	63.557	8.88	32027	CG2145; FBgn0030251	X	metabolic process	extracellular	catalytic activity;metal ion binding;RNA binding	Pf09412	1.26	1.09	3408.1	4294.3	3714.6	9	9	9	2.311	59.2417	9
High	Master Protein	FBpp0082605	FBgn0038349	type=protein; loc=3R:complement(join(15547355..15547394,15546729..15546883,15545935..15546669,15545644..15545877,15544497..15545588,15543729..15544437,15542870..15543669)); ID=FBpp0082605; name=AOX3-PA; parent=FBgn0038349,FBtr0083151; dbxref=FlyBase:FBpp0082605,FlyBase_Annotation_IDs:CG6045-PA,GB_protein:AAF55209.1,REFSEQ:NP_650477,GB_protein:AAF55209,UniProt/TrEMBL:Q9VF51,FlyMine:FBpp0082605,mod…	0	60.6556	11.6427	9	11	8	1	1254	137.799	6.57	41896	CG6045; AOX3; FBgn0038349	3R	metabolic process	cytosol	catalytic activity;metal ion binding;nucleotide binding	Pf00111, Pf00941, Pf01315, Pf01799, Pf02738, Pf03450	0.814	1.214	1630.6	1327.8	1978.8	8	8	8	0.459	53.5634	9
High	Master Protein	FBpp0085489	FBgn0014028	type=protein; loc=2R:join(6807755..6807817,6808090..6808526,6808583..6808976); ID=FBpp0085489; name=SdhB-PA; parent=FBgn0014028,FBtr0086156; dbxref=FlyBase:FBpp0085489,FlyBase_Annotation_IDs:CG3283-PA,GB_protein:AAF57396.1,REFSEQ:NP_477101,GB_protein:AAF57396,UniProt/Swiss-Prot:P21914,FlyMine:FBpp0085489,modMine:FBpp0085489; MD5=07875fa885061be522ab24df6cd88565; length=297; release=r6.23; species…	0	43.0197	30.9764	8	13	8	1	297	33.719	8.66	35590	SdhB; FBgn0014028	2R	metabolic process;transport	membrane;mitochondrion	catalytic activity;metal ion binding	Pf13085, Pf13183, Pf13534	1.024	1.692	2049.9	2100.1	3468.7	8	8	8	2.162	44.1378	8
High	Master Protein	FBpp0070679	FBgn0028325	type=protein; loc=X:join(4702532..4702591,4702692..4702892,4703555..4704119,4704195..4704517,4704588..4704770); ID=FBpp0070679; name=Pdha-PC; parent=FBgn0028325,FBtr0070711; dbxref=FlyBase:FBpp0070679,FlyBase_Annotation_IDs:CG7010-PC,GB_protein:AAF45977.1,REFSEQ:NP_726945,GB_protein:AAF45977,UniProt/TrEMBL:Q7KVX1,FlyMine:FBpp0070679,modMine:FBpp0070679; MD5=e9551883002a15b9df3dea125d04cf3c; lengt…	0	63.577	29.7968	8	17	8	1	443	48.845	8.13	31406	l(1)G0334; FBgn0028325	X	metabolic process	mitochondrion	catalytic activity	Pf00676	0.873	1.522	1516.2	1323.3	2307.8	7	7	8	1.61	71.9947	8
High	Master Protein	FBpp0070395	FBgn0023529	type=protein; loc=X:complement(join(2274026..2274336,2271491..2273951)); ID=FBpp0070395; name=CG2918-PA; parent=FBgn0023529,FBtr0070411; dbxref=FlyBase:FBpp0070395,FlyBase_Annotation_IDs:CG2918-PA,GB_protein:AAF45769.1,REFSEQ:NP_569995,GB_protein:AAF45769,UniProt/TrEMBL:O46067,FlyMine:FBpp0070395,modMine:FBpp0070395; MD5=cfdfc2261bbd406d60be0a8d7ee44248; length=923; release=r6.23; species=Dmel;	0	52.1622	12.2427	8	11	8	1	923	103.382	5.12	31215	CG2918; FBgn0023529	X	reproduction		nucleotide binding	Pf00012	0.675	1.218	2889.3	1949.3	3518.1	8	8	8	0.405	55.7476	8
High	Master Protein	FBpp0082902	FBgn0003375	type=protein; loc=3R:join(17595392..17595659,17595716..17595904,17595964..17595998); ID=FBpp0082902; name=Sgs5-PA; parent=FBgn0003375,FBtr0083461; dbxref=FlyBase:FBpp0082902,FlyBase_Annotation_IDs:CG7596-PA,GB_protein:AAF55436.1,REFSEQ:NP_524388,GB_protein:AAF55436,UniProt/Swiss-Prot:P07701,FlyMine:FBpp0082902,modMine:FBpp0082902; MD5=3dc295a96ed419660715518ae3c1ddad; length=163; release=r6.23; s…	0	63.1815	66.8712	8	39	8	1	163	18.808	7.72	42114	Sgs5; FBgn0003375	3R					1.107	2.112	5695.6	6307.7	12028.2	8	8	8	14.199	151.303	8
High	Master Protein	FBpp0081064	FBgn0015570	type=protein; loc=3R:join(7542850..7542896,7543037..7543503,7543892..7545078); ID=FBpp0081064; name=alpha-Est2-PA; parent=FBgn0015570,FBtr0081540; dbxref=FlyBase:FBpp0081064,FlyBase_Annotation_IDs:CG2505-PA,GB_protein:AAF54003.2,REFSEQ:NP_524268,GB_protein:AAF54003,UniProt/TrEMBL:Q961N0,FlyMine:FBpp0081064,modMine:FBpp0081064; MD5=d7b77a93016f30a9fd06d121c3041497; length=566; release=r6.23; speci…	0	72.1852	19.258	8	18	8	1	566	64.623	7.05	40908	alpha-Est2; FBgn0015570	3R	metabolic process		catalytic activity	Pf00135, Pf07859	0.803	1.282	4871.7	3914.3	6247	8	8	8	1.297	89.0777	8
High	Master Protein	FBpp0300518	FBgn0010548	type=protein; loc=2R:complement(join(7475440..7475494,7475342..7475380,7473722..7473843,7473288..7473346,7470702..7470882,7470394..7470615,7469909..7470072,7469615..7469845,7469360..7469557,7468422..7468537,7467691..7467826,7467483..7467633,7467296..7467316)); ID=FBpp0300518; name=Aldh-III-PQ; parent=FBgn0010548,FBtr0308198; dbxref=FlyBase:FBpp0300518,FlyBase_Annotation_IDs:CG11140-PQ,REFSEQ:NP_7…	0	54.1525	17.5532	8	14	8	1	564	62.999	6.48	45398	Aldh-III; FBgn0010548	2R	metabolic process	membrane	catalytic activity	Pf00171	0.981	1.68	2293.4	2248.7	3853.6	8	8	8	1.154	62.5182	8
High	Master Protein	FBpp0086157	FBgn0010226	type=protein; loc=2R:complement(join(17094765..17095035,17094529..17094696,17094316..17094458,17094061..17094228)); ID=FBpp0086157; name=GstS1-PA; parent=FBgn0010226,FBtr0087006; dbxref=FlyBase_Annotation_IDs:CG8938-PA,FlyBase:FBpp0086157,GB_protein:AAF57901.1,REFSEQ:NP_725653,GB_protein:AAF57901,UniProt/Swiss-Prot:P41043; MD5=310597df1275e46a7e40d804373f88e1; length=249; release=r6.23; species=D…	0	55.4715	42.9719	8	14	8	1	249	27.596	4.65	36927	GstS1; FBgn0010226	2R	metabolic process;response to stimulus	cytoplasm	antioxidant activity;catalytic activity;protein binding	Pf00043, Pf02798, Pf13409, Pf13410, Pf13417	1.249	1.141	2567.5	3205.7	2930.2	8	8	8	3.642	65.8048	8
High	Master Protein	FBpp0082077	FBgn0001149	type=protein; loc=3R:complement(12367942..12368571); ID=FBpp0082077; name=GstD1-PA; parent=FBgn0001149,FBtr0082607; dbxref=FlyBase:FBpp0082077,FlyBase_Annotation_IDs:CG10045-PA,GB_protein:AAF54786.1,REFSEQ:NP_524326,GB_protein:AAF54786,UniProt/Swiss-Prot:P20432; MD5=0832b5b9e4e7e5b4df7a9fd8b74397c5; length=209; release=r6.23; species=Dmel;	0	97.4005	48.8038	9	24	8	1	209	23.851	7.23	41503	GstD1; FBgn0001149	3R	metabolic process;response to stimulus	cytoplasm	catalytic activity;protein binding	Pf00043, Pf02798, Pf13409, Pf13410, Pf13417, Pf14497	0.621	1.4	4035.1	2506.5	5649.1	8	8	8	12.895	112.76	9
High	Master Protein	FBpp0078555	FBgn0037239	type=protein; loc=3R:join(4379456..4379618,4379675..4379824,4379928..4380045,4380109..4380270,4380504..4380631,4380703..4380947); ID=FBpp0078555; name=Sfxn1-3-PD; parent=FBgn0037239,FBtr0078915; dbxref=FlyBase:FBpp0078555,FlyBase_Annotation_IDs:CG11739-PD,GB_protein:AAN13307.2,REFSEQ:NP_730821,GB_protein:AAN13307,UniProt/TrEMBL:Q9VN13; MD5=313f9709cd3b37b024c00d10b323c313; length=321; release=r6.…	0	56.3252	31.7757	8	12	8	1	321	35.721	9.41	40552	CG11739; FBgn0037239	3R	transport	membrane;mitochondrion	transporter activity	Pf03820	0.77	1.075	1021.8	787	1098.5	8	8	8	2.793	45.0761	8
High	Master Protein	FBpp0083843	FBgn0028684	type=protein; loc=3R:join(23753014..23753223,23753288..23753708,23753766..23754421); ID=FBpp0083843; name=Rpt5-PA; parent=FBgn0028684,FBtr0084452; dbxref=FlyBase:FBpp0083843,FlyBase_Annotation_IDs:CG10370-PA,GB_protein:AAF56177.1,REFSEQ:NP_524464,GB_protein:AAF56177,UniProt/TrEMBL:Q9V3V6,FlyMine:FBpp0083843,modMine:FBpp0083843; MD5=d644ae57f045a0329802b0442d8a3e33; length=428; release=r6.23; spec…	0	52.1182	25.4673	8	11	8	1	428	47.777	5.34	42805	Tbp-1; Rpt5; FBgn0028684	3R	metabolic process;regulation of biological process;response to stimulus	cytoplasm;cytosol;proteasome	catalytic activity;nucleotide binding;protein binding	Pf00004, Pf01078, Pf01695, Pf05496, Pf07724, Pf07728, Pf13191	0.856	1.206	2346.3	2008.7	2830.5	8	8	8	0.978	50.0534	8
High	Master Protein	FBpp0111673	FBgn0085484	type=protein; loc=3L:join(9360670..9360771,9360843..9360942,9361009..9361721); ID=FBpp0111673; name=Pdxk-PC; parent=FBgn0085484,FBtr0112761; dbxref=GB_protein:AAS65053.1,FlyBase:FBpp0111673,FlyBase:FBpp0076171,FlyBase_Annotation_IDs:CG34455-PC,FlyBase_Annotation_IDs:CG4446-PB,REFSEQ:NP_996031,GB_protein:AAS65053,UniProt/TrEMBL:Q7KUC2; MD5=4296103d49fb8d2fdbe3a3976ba32722; length=304; release=r6.2…	0	68.1528	47.3684	8	14	8	1	304	33.408	6.96	39066	CG34455; Pdxk; FBgn0085484	3L	metabolic process;response to stimulus	cytoplasm;cytosol	catalytic activity	Pf00294, Pf08543	0.665	1.252	1898.3	1262.1	2376.6	9	9	9	2.594	76.5037	8
High	Master Protein	FBpp0074843	FBgn0036824	type=protein; loc=3L:complement(join(18898140..18898175,18897944..18898049,18894356..18894834,18893342..18893965)); ID=FBpp0074843; name=CG3902-PA; parent=FBgn0036824,FBtr0075076; dbxref=FlyBase:FBpp0074843,FlyBase_Annotation_IDs:CG3902-PA,GB_protein:AAF49216.1,REFSEQ:NP_649069,GB_protein:AAF49216,UniProt/TrEMBL:Q9VVU1,FlyMine:FBpp0074843,modMine:FBpp0074843; MD5=b58ed00f94cb2f7450612774cc8ba8a0;…	0	79.5874	31.6425	8	19	8	1	414	45.337	6.71	40059	CG3902; FBgn0036824	3L	metabolic process	cytosol;mitochondrion	catalytic activity;nucleotide binding	Pf00441, Pf02770, Pf02771, Pf08028	0.98	1.563	3282.7	3217	5132	8	8	8	2.162	95.9657	8
High	Master Protein	FBpp0086737	FBgn0033886	type=protein; loc=2R:complement(join(13959568..13960088,13959205..13959398,13958645..13959099)); ID=FBpp0086737; name=Rpn13-PB; parent=FBgn0033886,FBtr0087611; dbxref=GB_protein:AAG22269.1,FlyBase:FBpp0086737,FlyBase_Annotation_IDs:CG13349-PB,REFSEQ:NP_725346,GB_protein:AAG22269,UniProt/Swiss-Prot:Q7K2G1; MD5=fc07f5d055821428f9a70a7ef39a2131; length=389; release=r6.23; species=Dmel;	0	70.0697	41.9023	8	10	8	1	389	41.986	5.64	36545	CG13349; Rpn13; FBgn0033886	2R	cell communication;cell organization and biogenesis;metabolic process;regulation of biological process	cytoplasm;nucleus;proteasome	enzyme regulator activity;protein binding	Pf04683	0.698	1.154	588.6	410.6	679.4	8	7	8	2.36	55.504	8
High	Master Protein	FBpp0078134	FBgn0000100	type=protein; loc=3L:join(22076288..22076341,22076416..22077315); ID=FBpp0078134; name=RpLP0-PA; parent=FBgn0000100,FBtr0078481; dbxref=FlyBase:FBpp0078134,FlyBase_Annotation_IDs:CG7490-PA,GB_protein:AAF51807.1,REFSEQ:NP_524211,GB_protein:AAF51807,UniProt/Swiss-Prot:P19889,FlyMine:FBpp0078134,modMine:FBpp0078134; MD5=86e1796e988a2ee9e406941fb4905ecb; length=317; release=r6.23; species=Dmel;	0	61.9304	30.2839	8	25	8	1	317	34.181	6.95	40451	RpLP0; FBgn0000100	3L	metabolic process;response to stimulus	cytoplasm;cytosol;nucleus;ribosome	catalytic activity;metal ion binding;protein binding;structural molecule activity	Pf00428, Pf00466	0.762	1.365	4619.2	3519.1	6303.6	8	8	8	4.817	94.893	8
High	Master Protein	FBpp0078151	FBgn0027086	type=protein; loc=3L:join(22288797..22288939,22289004..22290255,22290313..22291163,22291229..22291721,22291783..22292733); ID=FBpp0078151; name=IleRS-PC; parent=FBgn0027086,FBtr0078499; dbxref=FlyBase:FBpp0078151,FlyBase_Annotation_IDs:CG11471-PC,GB_protein:AAF51823.2,REFSEQ:NP_524840,GB_protein:AAF51823,UniProt/TrEMBL:Q8MSW0; MD5=569e292448c5a4f522b244946d0fe388; length=1229; release=r6.23; spec…	0	61.7456	9.8454	8	8	8	1	1229	141.01	7.52	45785	Aats-ile; IleRS; FBgn0027086	3L	metabolic process;regulation of biological process	cytoplasm	catalytic activity;nucleotide binding;RNA binding	Pf00133, Pf08264, Pf09334	0.878	1.206	907.1	796.8	1093.7	8	8	8	0.266	48.6462	8
High	Master Protein	FBpp0083648	FBgn0038973	type=protein; loc=3R:22466091..22466621; ID=FBpp0083648; name=Pebp1-PA; parent=FBgn0038973,FBtr0084255; dbxref=FlyBase:FBpp0083648,FlyBase_Annotation_IDs:CG18594-PA,GB_protein:AAF56004.1,REFSEQ:NP_651051,GB_protein:AAF56004,UniProt/TrEMBL:Q9VD01,FlyMine:FBpp0083648,modMine:FBpp0083648; MD5=632800af69309b2b9ceee0ed87d97438; length=176; release=r6.23; species=Dmel;	0	84.4165	59.6591	8	40	8	1	176	19.596	6.02	42644	Pebp1; FBgn0038973	3R	defense response;regulation of biological process;response to stimulus			Pf01161	0.876	0.576	9579.1	8390.6	5519.3	8	8	8	24.119	199.316	8
High	Master Protein	FBpp0076111	FBgn0267348	type=protein; loc=3L:join(9617247..9617441,9617779..9617912,9617976..9618103,9618170..9618784,9619301..9619712,9619779..9622364,9622423..9622759,9622817..9623117,9623179..9623390); ID=FBpp0076111; name=LanB2-PA; parent=FBgn0267348,FBtr0076382; dbxref=FlyBase:FBpp0076111,FlyBase_Annotation_IDs:CG3322-PA,GB_protein:AAF50238.1,REFSEQ:NP_524006,GB_protein:AAF50238,UniProt/Swiss-Prot:P15215,FlyMine:FB…	0	63.7788	6.16229	8	10	8	1	1639	182.223	5.38	39118	LanB2; FBgn0267348	3L	cell organization and biogenesis;metabolic process;regulation of biological process;transport	cytoplasm;cytoskeleton;extracellular	catalytic activity;motor activity;protein binding;transporter activity	Pf00052, Pf00053, Pf00055, Pf00430, Pf00769, Pf01576, Pf01991, Pf02403, Pf03207, Pf04012, Pf05557, Pf05667, Pf05701, Pf05816, Pf06160, Pf09731, Pf10174, Pf10473, Pf12128, Pf12795, Pf13166, Pf13514	1.114	1.189	1018	1133.9	1210.4	8	8	8	0.221	52.9922	8
High	Master Protein	FBpp0312403	FBgn0040813	type=protein; loc=3L:join(13356599..13356643,13356727..13356852,13357008..13357196); ID=FBpp0312403; name=Nplp2-PC; parent=FBgn0040813,FBtr0346863; dbxref=FlyBase:FBpp0312403,FlyBase_Annotation_IDs:CG11051-PC,REFSEQ:NP_001303387,GB_protein:ALI30477,UniProt/TrEMBL:A0A0S0WH10; MD5=67d1f57072be256ff239bdb976435d97; length=119; release=r6.23; species=Dmel;	0	53.6522	41.1765	8	46	8	1	119	13.146	8.65	50286	Nplp2; FBgn0040813	3L	regulation of biological process;response to stimulus	extracellular	protein binding		0.848	1.079	12882.5	10924.7	13895.4	8	8	8	36.276	191.869	8
High	Master Protein	FBpp0311987	FBgn0039713	type=protein; loc=3R:join(29861931..29861934,29862199..29862305,29862785..29863196,29863415..29863518); ID=FBpp0311987; name=RpS8-PG; parent=FBgn0039713,FBtr0346159; dbxref=FlyBase:FBpp0311987,FlyBase_Annotation_IDs:CG7808-PG,GB_protein:AHN57596,REFSEQ:NP_001287597,UniProt/Swiss-Prot:Q8MLY8; MD5=6f3fd8d03f294cec518e459314d26d3c; length=208; release=r6.23; species=Dmel;	0	82.296	42.3077	8	31	8	1	208	23.745	10.48	43532	RpS8; FBgn0039713	3R	metabolic process	ribosome	structural molecule activity	Pf01201	0.613	1.128	8268.5	5070.2	9329.3	8	8	8	24.119	151.235	8
High	Master Protein	FBpp0074086	FBgn0010412	type=protein; loc=X:join(16638233..16638303,16638406..16638805); ID=FBpp0074086; name=RpS19a-PA; parent=FBgn0010412,FBtr0074311; dbxref=FlyBase:FBpp0074086,FlyBase_Annotation_IDs:CG4464-PA,REFSEQ:NP_523376,GB_protein:AAF48633,UniProt/Swiss-Prot:P39018; MD5=3c25226b523535b66e41a44b0ea5ba1a; length=156; release=r6.23; species=Dmel;	0	43.0094	42.9487	8	15	8	1	156	17.28	10.11	32635	RpS19a; FBgn0010412	X	cell organization and biogenesis;metabolic process	ribosome	structural molecule activity	Pf01090	0.882	1.387	1368.9	1207.6	1898.9	9	9	9	7.483	55.4568	8
High	Master Protein	FBpp0080637	FBgn0284256	type=protein; loc=2L:complement(join(18454347..18454486,18453392..18453917,18452017..18453325,18450239..18451960,18449634..18450175)); ID=FBpp0080637; name=bsf-PA; parent=FBgn0284256,FBtr0081087; dbxref=FlyBase:FBpp0080637,FlyBase_Annotation_IDs:CG10302-PA,GB_protein:AAF53668.2,REFSEQ:NP_523596,GB_protein:AAF53668,UniProt/TrEMBL:Q9VJ86,FlyMine:FBpp0080637,modMine:FBpp0080637; MD5=6c47153da07156e3…	0	32.1254	6.94051	8	10	8	1	1412	157.167	7.14	35100	bsf; FBgn0032679	2L	cell organization and biogenesis;metabolic process;regulation of biological process	cytoplasm;mitochondrion;nucleus	catalytic activity;protein binding;RNA binding	Pf12854, Pf13041	0.733	1.068	3319.2	2432.2	3543.8	8	8	8	0.194	39.4583	8
High	Master Protein	FBpp0312095	FBgn0027081	type=protein; loc=2L:join(12103895..12104056,12104492..12104552,12104688..12105121,12105176..12106762); ID=FBpp0312095; name=ThrRS-PD; parent=FBgn0027081,FBtr0346436; dbxref=FlyBase:FBpp0312095,FlyBase_Annotation_IDs:CG5353-PD,GB_protein:AHN54382,REFSEQ:NP_001285868,UniProt/TrEMBL:Q9VKB0; MD5=0fec1876502d3cb9b57707ae2a47d2bb; length=747; release=r6.23; species=Dmel;	0	51.9034	15.1272	8	11	8	1	747	85.923	7.78	45784	Aats-thr; ThrRS; FBgn0027081	2L	metabolic process	cytoplasm;mitochondrion	catalytic activity;nucleotide binding	Pf00587, Pf02824, Pf03129, Pf07973	0.948	1.235	1638.4	1553.2	2023.2	8	8	8	0.54	50.8248	8
High	Master Protein	FBpp0070875	FBgn0014031	type=protein; loc=X:join(6529116..6529265,6529567..6530429,6530498..6530669); ID=FBpp0070875; name=Spat-PA; parent=FBgn0014031,FBtr0070913; dbxref=FlyBase:FBpp0070875,FlyBase_Annotation_IDs:CG3926-PA,GB_protein:AAF46168.1,REFSEQ:NP_511062,GB_protein:AAF46168,UniProt/TrEMBL:Q9W3Z3,FlyMine:FBpp0070875,modMine:FBpp0070875; MD5=e7baee28d29eccd3b5f4b149ea97586e; length=394; release=r6.23; species=Dmel;	0	83.3129	27.665	8	18	8	1	394	43.771	7.71	31587	Spat; FBgn0014031	X	metabolic process		catalytic activity	Pf00266, Pf11088	0.606	1.234	2076.8	1258.7	2562.4	8	8	8	2.162	89.0134	8
High	Master Protein	FBpp0309477	FBgn0031057	type=protein; loc=X:join(19684001..19684096,19684440..19685910,19685990..19686066); ID=FBpp0309477; name=Ubqn-PB; parent=FBgn0031057,FBtr0340612; dbxref=GB_protein:AHN59927,REFSEQ:NP_001285457,FlyBase:FBpp0309477,FlyBase_Annotation_IDs:CG14224-PB,UniProt/TrEMBL:Q9VWD9; MD5=3897ea93189b34cb09c0452404194680; length=547; release=r6.23; species=Dmel;	0	59.411	24.8629	8	12	8	1	547	58.798	5.11	32977	Ubqn; FBgn0031057	X	metabolic process	cytosol	protein binding	Pf00240, Pf00627	0.827	1.087	1911	1580.1	2077.4	7	7	7	1.096	63.5659	8
High	Master Protein	FBpp0271945	FBgn0052702	type=protein; loc=X:complement(join(9571214..9571308,9570873..9571148,9570454..9570637,9569456..9570208,9568638..9569390,9567876..9568571,9566070..9567806,9565841..9566003,9565376..9565740,9564627..9565308,9562241..9564567,9561675..9562172,9559819..9561612,9559073..9559748,9558761..9559014)); ID=FBpp0271945; name=Cubn-PB; parent=FBgn0052702,FBtr0273437; dbxref=FlyBase_Annotation_IDs:CG32702-PB,Fl…	0	49.4486	3.17333	8	8	8	1	3750	417.912	5.6	326235	CG32702; Cubn; FBgn0052702	X	transport	membrane	metal ion binding;protein binding	Pf00008, Pf00431, Pf07645, Pf12947, Pf14670	1.236	1.384	555.3	686.2	768.4	8	8	8	0.097	36.6826	8
High	Master Protein	FBpp0086013	FBgn0034258	type=protein; loc=2R:join(17666067..17666159,17666222..17668861); ID=FBpp0086013; name=eIF3c-PA; parent=FBgn0034258,FBtr0086836; dbxref=FlyBase:FBpp0086013,FlyBase_Annotation_IDs:CG4954-PA,GB_protein:AAF57818.1,REFSEQ:NP_611242,GB_protein:AAF57818,UniProt/Swiss-Prot:A1ZAX1,FlyMine:FBpp0086013,modMine:FBpp0086013; MD5=d2c71da1cca2c3e0984f6a9688d8d595; length=910; release=r6.23; species=Dmel;	0	51.8743	11.7582	8	11	8	1	910	105.588	6.06	37005	eIF3-S8; FBgn0034258	2R	cell organization and biogenesis;metabolic process;regulation of biological process	cytoplasm;cytosol;mitochondrion	protein binding;RNA binding	Pf01399, Pf05470	0.75	1.219	1938.9	1454.7	2364.2	8	8	8	0.571	46.558	8
High	Master Protein	FBpp0290753	FBgn0053113	type=protein; loc=2L:complement(join(5008181..5009375,5004172..5004207,4994787..4994994,4994508..4994716,4994339..4994444,4994208..4994277)); ID=FBpp0290753; name=Rtnl1-PH; parent=FBgn0053113,FBtr0301538; dbxref=REFSEQ:NP_001162875,GB_protein:ACZ94166,FlyBase:FBpp0290753,FlyBase_Annotation_IDs:CG33113-PH,UniProt/TrEMBL:E1JHT6,FlyMine:FBpp0290753,modMine:FBpp0290753; MD5=5b303c37e253ca41aef7b69812…	0	105.65	34.5964	14	22	8	1	607	65.404	4.87	33721	Rtnl1; FBgn0053113	2L	cell organization and biogenesis;response to stimulus	cytoplasm;cytosol;endoplasmic reticulum;membrane		Pf02453	1.004	1.098	1266.2	1271.7	1390.8	8	8	8	3.52	103.256	14
High	Master Protein	FBpp0307033	FBgn0038535	type=protein; loc=3R:complement(join(17676837..17678120,17676087..17676749,17675642..17675737,17675075..17675533,17674889..17675011)); ID=FBpp0307033; name=alt-PI; parent=FBgn0038535,FBtr0335027; dbxref=FlyBase:FBpp0307033,FlyBase_Annotation_IDs:CG18212-PI,REFSEQ:NP_001262679,GB_protein:AGB96059,UniProt/TrEMBL:Q960Y8; MD5=3eeeeceea8ee3e46624bfb425e6ce682; length=874; release=r6.23; species=Dmel;	0	110.578	17.3913	8	13	8	1	874	98.534	7.34	42127	alt; FBgn0038535	3R	cell organization and biogenesis;metabolic process	membrane;ribosome	receptor activity		0.734	1.205	523.1	384.1	630.1	8	8	8	0.675	87.3865	8
High	Master Protein	FBpp0300747	FBgn0034436	type=protein; loc=2R:join(19358396..19358500,19359186..19359844,19359909..19360269,19360329..19360712,19360767..19360947,19361011..19361339,19361397..19361496,19361556..19361658,19361721..19361913,19361970..19362062,19362124..19362291); ID=FBpp0300747; name=CG11961-PC; parent=FBgn0034436,FBtr0308495; dbxref=FlyBase:FBpp0300747,FlyBase_Annotation_IDs:CG11961-PC,REFSEQ:NP_001246418,GB_protein:AFH08…	0	61.9032	15.7127	8	12	8	1	891	100.933	8.92	37221	CG11961; FBgn0034436	2R	metabolic process	membrane	catalytic activity	Pf01546, Pf04389	1.19	1.424	1197.2	1424.5	1704.4	8	8	8	0.855	60.0482	8
High	Master Protein	FBpp0072583	FBgn0261243	type=protein; loc=3L:join(1517692..1517755,1517987..1518052,1518177..1518796,1519947..1520763,1521134..1522458,1522522..1522644,1522707..1522919); ID=FBpp0072583; name=Psa-PC; parent=FBgn0261243,FBtr0072699; dbxref=FlyBase:FBpp0072583,FlyBase_Annotation_IDs:CG1009-PC,GB_protein:AAN11480.1,REFSEQ:NP_728614,GB_protein:AAN11480,UniProt/TrEMBL:Q8IRH1,FlyMine:FBpp0072583,modMine:FBpp0072583; MD5=55161…	0	50.407	10.3256	8	12	8	1	1075	122.681	6.34	38175	Psa; FBgn0261243	3L	metabolic process	cytoplasm	catalytic activity;metal ion binding	Pf01433, Pf11838, Pf13485	0.835	1.158	1784	1490.4	2066	8	8	8	0.422	50.0541	8
High	Master Protein	FBpp0300657	FBgn0033465	type=protein; loc=2R:join(9911255..9911282,9911394..9911620,9911677..9912248,9912314..9912763,9912828..9913365); ID=FBpp0300657; name=Etf-QO-PB; parent=FBgn0033465,FBtr0308338; dbxref=FlyBase:FBpp0300657,FlyBase_Annotation_IDs:CG12140-PB,REFSEQ:NP_001246231,GB_protein:AFH07986,UniProt/TrEMBL:Q7JWF1; MD5=0252bcd06e1b031a90bf73e380a5c740; length=604; release=r6.23; species=Dmel;	0	46.9861	19.5364	8	10	8	1	604	65.946	6.64	36031	CG12140; Etf-QO; FBgn0033465	2R	metabolic process	membrane;mitochondrion	catalytic activity;nucleotide binding	Pf00890, Pf01494, Pf01946, Pf03486, Pf05187, Pf07992, Pf12831, Pf12838, Pf13450, Pf13454, Pf13738	0.633	1.276	1589.6	1007	2028	8	8	8	0.833	45.0447	8
High	Master Protein	FBpp0308324	FBgn0039757	type=protein; loc=3R:complement(join(30208490..30208657,30208093..30208425,30206638..30206721)); ID=FBpp0308324; name=RpS7-PE; parent=FBgn0039757,FBtr0339183; dbxref=GB_protein:AAN14225,REFSEQ:NP_733356,FlyBase:FBpp0308324,FlyBase_Annotation_IDs:CG1883-PE,UniProt/Swiss-Prot:Q9VA91; MD5=447ca4c3ce12c2358f0f94bf5fea1d6b; length=194; release=r6.23; species=Dmel;	0	59.129	42.268	8	19	8	1	194	22.156	9.8	43594	RpS7; FBgn0039757	3R	metabolic process	nucleus;ribosome	structural molecule activity	Pf01251	0.849	1.334	1507	1279.9	2010.2	8	8	8	7.483	65.8335	8
High	Master Protein	FBpp0075612	FBgn0286213	type=protein; loc=3L:join(13023509..13023525,13023732..13023866,13024370..13024637); ID=FBpp0075612; name=RpS12-PB; parent=FBgn0286213,FBtr0075878; dbxref=FlyBase:FBpp0075612,GB_protein:AAF49851.1,FlyBase_Annotation_IDs:CG11271-PB,FlyBase:FBpp0075611,GB_protein:AAN11845.1,FlyBase_Annotation_IDs:CG11271-PA,REFSEQ:NP_729866,GB_protein:AAN11845,UniProt/Swiss-Prot:P80455,FlyMine:FBpp0075612,modMine:F…	0	101.018	50.3597	8	20	8	1	139	15.159	6.38	39480	RpS12; FBgn0260441	3L	metabolic process	ribosome	structural molecule activity	Pf01248	0.576	1.421	3878.3	2234.6	5511.6	8	8	8	99	101.58	8
High	Master Protein	FBpp0073650	FBgn0030519	type=protein; loc=X:join(13739980..13740112,13740678..13740892); ID=FBpp0073650; name=CG11151-PA; parent=FBgn0030519,FBtr0073819; dbxref=FlyBase:FBpp0073650,FlyBase_Annotation_IDs:CG11151-PA,GB_protein:AAF48311.1,REFSEQ:NP_572917,GB_protein:AAF48311,UniProt/TrEMBL:Q9VY92,FlyMine:FBpp0073650,modMine:FBpp0073650; MD5=9f32d787b553d978ad3d2aff48b80546; length=115; release=r6.23; species=Dmel;	0	43.7207	60	8	20	8	1	115	12.445	9.11	32335	CG11151; FBgn0030519	X				Pf02036, Pf14864	0.613	1.444	3435.8	2106.3	4960.2	8	8	8	11.915	73.1706	8
High	Master Protein	FBpp0081767	FBgn0011768	type=protein; loc=3R:complement(join(10872255..10872275,10872096..10872185,10870997..10872025)); ID=FBpp0081767; name=Fdh-PA; parent=FBgn0011768,FBtr0082290; dbxref=FlyBase:FBpp0081767,FlyBase_Annotation_IDs:CG6598-PA,GB_protein:AAF54571.1,REFSEQ:NP_524310,GB_protein:AAF54571,UniProt/Swiss-Prot:P46415,FlyMine:FBpp0081767,modMine:FBpp0081767; MD5=afa5137762ba719293b79628f0e475d8; length=379; relea…	0	48.6109	23.4828	8	13	8	1	379	40.364	6.71	41311	Fdh; FBgn0011768	3R	metabolic process;regulation of biological process;response to stimulus		catalytic activity;metal ion binding	Pf00107, Pf08240, Pf13578	0.646	1.507	1887.2	1218.6	2844.7	8	8	8	2.793	57.6393	8
High	Master Protein	FBpp0076827	FBgn0035630	type=protein; loc=3L:complement(join(5765341..5765428,5765087..5765184,5764659..5764795,5764434..5764596,5763555..5763776,5763048..5763273,5762588..5762715,5762411..5762524)); ID=FBpp0076827; name=CG10576-PA; parent=FBgn0035630,FBtr0077121; dbxref=FlyBase:FBpp0076827,FlyBase_Annotation_IDs:CG10576-PA,GB_protein:AAF50751.1,REFSEQ:NP_647984,GB_protein:AAF50751,UniProt/TrEMBL:Q9VRP2,FlyMine:FBpp0076…	0	54.783	27.8772	8	11	8	1	391	42.746	7.11	38645	CG10576; FBgn0035630	3L				Pf00557	0.848	1.225	651.8	552.8	798.2	8	7	8	1.721	45.972	8
High	Master Protein	FBpp0071051	FBgn0004403	type=protein; loc=X:join(7934034..7934270,7934330..7934548); ID=FBpp0071051; name=RpS14a-PA; parent=FBgn0004403,FBtr0071095; dbxref=FlyBase:FBpp0071051,FlyBase_Annotation_IDs:CG1524-PA,GB_protein:AAF46298.1,REFSEQ:NP_727218,GB_protein:AAF46298,UniProt/Swiss-Prot:C0HKA0; MD5=67c629577ede1be33d27f3af361fb96a; length=151; release=r6.23; species=Dmel;	0	84.874	47.6821	8	19	8	1	151	16.255	10.35	47218; 47219	RpS14a; RpS14b; FBgn0004404; FBgn0004403	X	metabolic process	ribosome	structural molecule activity	Pf00411	0.767	1.378	1113.7	854.6	1534.6	8	8	8	145.78	99.4448	8
High	Master Protein	FBpp0079697	FBgn0032287	type=protein; loc=2L:join(10703634..10704092,10704149..10704907); ID=FBpp0079697; name=CG6415-PA; parent=FBgn0032287,FBtr0080108; dbxref=FlyBase:FBpp0079697,FlyBase_Annotation_IDs:CG6415-PA,GB_protein:AAF52996.1,REFSEQ:NP_609441,GB_protein:AAF52996,UniProt/TrEMBL:Q9VKR4,FlyMine:FBpp0079697,modMine:FBpp0079697; MD5=3791d7a7a547fd1611821147f6f35204; length=405; release=r6.23; species=Dmel;	0	88.7312	31.1111	8	16	8	1	405	43.394	8.98	34474	CG6415; FBgn0032287	2L	metabolic process	mitochondrion	catalytic activity	Pf01571, Pf08669	0.394	1.197	1759.1	692.4	2105	8	8	8	3.329	85.8006	8
High	Master Protein	FBpp0079637	FBgn0032242	type=protein; loc=2L:complement(join(10413325..10413430,10412624..10413219,10412425..10412567,10412205..10412364,10412023..10412142,10411881..10411961,10411431..10411822,10411091..10411363,10410637..10411036)); ID=FBpp0079637; name=CG5355-PA; parent=FBgn0032242,FBtr0080047; dbxref=FlyBase:FBpp0079637,FlyBase_Annotation_IDs:CG5355-PA,GB_protein:AAF52942.2,REFSEQ:NP_609397,GB_protein:AAF52942,UniPr…	0	45.4653	12.3016	8	8	8	1	756	86.257	6.19	34421	CG5355; FBgn0032242	2L	metabolic process		catalytic activity	Pf00326, Pf02897	0.504	1.034	2984.4	1504.4	3085.6	8	8	8	0.381	35.3777	8
High	Master Protein	FBpp0086641	FBgn0010397	type=protein; loc=2R:complement(join(14575225..14575625,14572253..14572847,14571460..14572182,14571165..14571311)); ID=FBpp0086641; name=LamC-PA; parent=FBgn0010397,FBtr0087512; dbxref=GB_protein:AAF58237.1,FlyBase:FBpp0086641,FlyBase_Annotation_IDs:CG10119-PA,REFSEQ:NP_523742,GB_protein:AAF58237,UniProt/Swiss-Prot:Q03427,FlyMine:FBpp0086641,modMine:FBpp0086641; MD5=e32151f42c1e33ec59ae343733e54b…	0	58.5424	17.2303	8	12	8	1	621	69.818	6.84	36615	LamC; FBgn0010397	2R	cell organization and biogenesis;regulation of biological process	membrane;nucleus	catalytic activity;motor activity;structural molecule activity	Pf00038, Pf00932, Pf01576, Pf12128, Pf13166	1.096	1.302	1877.3	2057.4	2444.1	8	8	8	0.6	53.5851	8
High	Master Protein	FBpp0289838	FBgn0003890	type=protein; loc=3R:complement(join(27988099..27988155,27974108..27974342,27972921..27973150,27969660..27969827,27968927..27969191,27967269..27967591,27967106..27967201)); ID=FBpp0289838; name=betaTub97EF-PB; parent=FBgn0003890,FBtr0300611; dbxref=REFSEQ:NP_001163753,GB_protein:ACZ95047,FlyBase:FBpp0289838,FlyBase_Annotation_IDs:CG4869-PB,UniProt/TrEMBL:Q8MST5,FlyMine:FBpp0289838,modMine:FBpp028…	0	122.653	39.8249	13	35	8	1	457	51.22	4.86	43359	betaTub97EF; FBgn0003890	3R	cell organization and biogenesis	cytoplasm;cytoskeleton	catalytic activity;nucleotide binding;structural molecule activity	Pf00091, Pf03953, Pf10644	1.062	1.428	2054	2181.9	2933.7	8	8	8	8.085	144.214	13
High	Master Protein	FBpp0070404	FBgn0004397	type=protein; loc=X:complement(join(2220373..2220429,2215905..2218095,2215713..2215843,2215255..2215653,2215015..2215122)); ID=FBpp0070404; name=Vinc-PA; parent=FBgn0004397,FBtr0070420; dbxref=FlyBase:FBpp0070404,FlyBase_Annotation_IDs:CG3299-PA,GB_protein:AAF45752.1,REFSEQ:NP_476820,GB_protein:AAF45752,UniProt/Swiss-Prot:O46037,FlyMine:FBpp0070404,modMine:FBpp0070404; MD5=7ba1cabc671dbbfd1d32e5b…	0	39.3539	8.42872	8	9	8	1	961	106.236	6.7	31201	Vinc; FBgn0004397	X	cell organization and biogenesis;transport	cytoplasm;cytoskeleton;membrane	catalytic activity;protein binding;structural molecule activity	Pf01044, Pf02901	0.913	1.332	970.6	885.9	1292.8	8	8	8	0.334	32.1082	8
High	Master Protein	FBpp0085233	FBgn0002780	type=protein; loc=3R:join(32052735..32052977,32053246..32053555,32053623..32054357,32054424..32054764); ID=FBpp0085233; name=mod-PA; parent=FBgn0002780,FBtr0085874; dbxref=FlyBase:FBpp0085233,FlyBase_Annotation_IDs:CG2050-PA,GB_protein:AAF57213.1,REFSEQ:NP_524614,GB_protein:AAF57213,UniProt/Swiss-Prot:P13469,FlyMine:FBpp0085233,modMine:FBpp0085233; MD5=0475f421fccdda40bdf90693f539fb01; length=542…	0	57.2412	23.0627	8	13	8	1	542	60.273	5.43	43764	mod; FBgn0002780	3R	cell proliferation	cytoplasm;nucleus	DNA binding;protein binding;RNA binding	Pf00076, Pf13893, Pf14259	0.847	1.243	1785.1	1512	2218.3	8	8	7	1.212	60.3241	8
High	Master Protein	FBpp0078893	FBgn0031824	type=protein; loc=2L:complement(join(6493973..6494438,6493061..6493854)); ID=FBpp0078893; name=CG9547-PA; parent=FBgn0031824,FBtr0079263; dbxref=FlyBase:FBpp0078893,FlyBase_Annotation_IDs:CG9547-PA,GB_protein:AAF52395.1,REFSEQ:NP_609040,GB_protein:AAF52395,UniProt/TrEMBL:Q9VMC6,FlyMine:FBpp0078893,modMine:FBpp0078893; MD5=8b24abfa680b98f8bc05c59328983eb9; length=419; release=r6.23; species=Dmel;	0	57.4121	29.3556	8	11	8	1	419	45.728	8.51	33911	CG9547; FBgn0031824	2L	metabolic process	organelle lumen	catalytic activity;nucleotide binding	Pf00441, Pf02770, Pf02771, Pf08028	0.665	1.204	1004.9	668.7	1209.9	8	7	8	1.555	52.1038	8
High	Master Protein	FBpp0071226	FBgn0030086	type=protein; loc=X:join(9089596..9089598,9090488..9091177,9091410..9092037,9092110..9092396); ID=FBpp0071226; name=CCT2-PA; parent=FBgn0030086,FBtr0071289; dbxref=FlyBase:FBpp0071226,FlyBase_Annotation_IDs:CG7033-PA,GB_protein:AAF46442.2,REFSEQ:NP_572524,GB_protein:AAF46442,UniProt/TrEMBL:Q9W392,FlyMine:FBpp0071226,modMine:FBpp0071226; MD5=5cd8081ca04f749c775babd3a6f1efb7; length=535; release=r6…	0	69.0227	25.4206	8	13	8	1	535	58.027	5.85	31838	CG7033; FBgn0030086	X	metabolic process	cytoplasm	nucleotide binding;protein binding	Pf00118	0.854	1.247	2066.7	1764.1	2576.4	8	8	8	0.914	67.0653	8
High	Master Protein	FBpp0079542	FBgn0032198	type=protein; loc=2L:join(10232573..10232659,10233481..10233561,10233757..10234359); ID=FBpp0079542; name=eEF1delta-PB; parent=FBgn0032198,FBtr0079952; dbxref=FlyBase:FBpp0079542,FlyBase_Annotation_IDs:CG4912-PB,GB_protein:AAF52879.1,REFSEQ:NP_609361,GB_protein:AAF52879,UniProt/Swiss-Prot:Q9VL18,FlyMine:FBpp0079542,modMine:FBpp0079542; MD5=3103901e9593cf681f8c4578459f7a67; length=256; release=r6.…	0	65.3222	35.5469	8	17	8	1	256	28.917	4.87	34363	eEF1delta; FBgn0032198	2L	metabolic process		RNA binding	Pf00736	0.779	1.261	3662.3	2854.3	4617.9	8	8	8	3.16	64.0152	8
High	Master Protein	FBpp0084534	FBgn0015737	type=protein; loc=3R:join(27288930..27289045,27289115..27289320,27289380..27289680,27290017..27291133); ID=FBpp0084534; name=Hmu-PA; parent=FBgn0015737,FBtr0085164; dbxref=FlyBase:FBpp0084534,FlyBase_Annotation_IDs:CG3373-PA,GB_protein:AAF56697.1,REFSEQ:NP_477159,GB_protein:AAF56697,UniProt/TrEMBL:Q9VB46,FlyMine:FBpp0084534,modMine:FBpp0084534; MD5=3e5953952b72a3fa1528912264781a56; length=579; re…	0	72.2802	20.7254	8	12	8	1	579	63.376	9.35	43294	Hmu; FBgn0015737	3R	metabolic process	cell surface;endoplasmic reticulum;membrane	catalytic activity;receptor activity	Pf03088, Pf08450	1.005	1.691	2469.9	2482.2	4177.4	8	8	8	1.783	63.3994	8
High	Master Protein	FBpp0070355	FBgn0028969	type=protein; loc=X:complement(join(1861595..1861597,1861446..1861485,1861156..1861379,1860686..1861098,1860427..1860624,1860057..1860370,1859871..1859982,1859519..1859813)); ID=FBpp0070355; name=deltaCOP-PA; parent=FBgn0028969,FBtr0070371; dbxref=FlyBase:FBpp0070355,FlyBase_Annotation_IDs:CG14813-PA,GB_protein:AAF45673.1,REFSEQ:NP_652012,GB_protein:AAF45673,UniProt/TrEMBL:Q9W555,FlyMine:FBpp0070…	0	55.8656	19.3609	8	11	8	1	532	57.869	6.2	45250	deltaCOP; FBgn0028969	X	regulation of biological process;transport	cytoplasm;Golgi;membrane		Pf00928	0.815	1.159	2320.9	1891.7	2689.2	8	8	8	1.043	55.0373	8
High	Master Protein	FBpp0076134	FBgn0019644	type=protein; loc=3L:join(9730068..9730095,9730312..9730640,9730733..9731107); ID=FBpp0076134; name=ATPsynB-PA; parent=FBgn0019644,FBtr0076405; dbxref=FlyBase:FBpp0076134,FlyBase_Annotation_IDs:CG8189-PA,GB_protein:AAF50212.1,REFSEQ:NP_524011,GB_protein:AAF50212,UniProt/Swiss-Prot:Q94516,FlyMine:FBpp0076134,modMine:FBpp0076134; MD5=5dbb8f360246889e73ff9bd88f80be6f; length=243; release=r6.23; spec…	0	71.6374	30.8642	8	23	8	1	243	27.34	8.72	39143	ATPsyn-b; ATPsynB; FBgn0019644	3L	metabolic process;transport	membrane;mitochondrion	catalytic activity;transporter activity	Pf05405	0.922	1.844	3767.5	3473.3	6948	8	8	8	5.494	104.908	8
High	Master Protein	FBpp0072801	FBgn0261602	type=protein; loc=3L:join(2587753..2587890,2588084..2588716); ID=FBpp0072801; name=RpL8-PA; parent=FBgn0261602,FBtr0072924; dbxref=FlyBase:FBpp0072801,FlyBase_Annotation_IDs:CG1263-PA,GB_protein:AAF47659.1,REFSEQ:NP_524726,GB_protein:AAF47659,UniProt/Swiss-Prot:Q9V3G1,FlyMine:FBpp0072801,modMine:FBpp0072801; MD5=d09e64c3a15edc7f30e4ac2fa02ce592; length=256; release=r6.23; species=Dmel;	0	61.6301	40.625	8	16	8	1	256	27.875	11.15	44251	RpL8; FBgn0261602	3L	cell organization and biogenesis;metabolic process;regulation of biological process;response to stimulus	chromosome;cytoplasm;ribosome	RNA binding;structural molecule activity	Pf00181, Pf03947	0.869	1.41	1323.8	1150.4	1866	8	9	9	7.254	71.4728	8
High	Master Protein	FBpp0078711	FBgn0031703	type=protein; loc=2L:complement(join(5341985..5342055,5339545..5340997,5339225..5339482)); ID=FBpp0078711; name=CG12512-PA; parent=FBgn0031703,FBtr0079077; dbxref=FlyBase:FBpp0078711,FlyBase_Annotation_IDs:CG12512-PA,GB_protein:AAF52246.1,REFSEQ:NP_608924,GB_protein:AAF52246,UniProt/TrEMBL:Q9VMR6,FlyMine:FBpp0078711,modMine:FBpp0078711; MD5=270b66477ed2ed249ce95b0b95668bb9; length=593; release=r6…	0	47.9671	17.3693	8	11	8	1	593	65.161	7.69	33766	CG12512; FBgn0031703	2L	metabolic process		catalytic activity	Pf00501, Pf13193	1.189	1.474	1285.4	1528.9	1894.7	8	8	8	1.106	44.881	8
High	Master Protein	FBpp0073922	FBgn0001092	type=protein; loc=X:15868336..15869334; ID=FBpp0073922; name=Gapdh2-PA; parent=FBgn0001092,FBtr0074112; dbxref=FlyBase:FBpp0073922,FlyBase_Annotation_IDs:CG8893-PA,GB_protein:AAF48531.1,REFSEQ:NP_542445,GB_protein:AAF48531,UniProt/Swiss-Prot:P07487,FlyMine:FBpp0073922,modMine:FBpp0073922; MD5=77b41327d5747c180ed8cfa6963ebaf8; length=332; release=r6.23; species=Dmel;	0	246.952	80.7229	23	92	8	1	332	35.347	8.44	32545	Gapdh2; FBgn0001092	X	metabolic process	cytoplasm	catalytic activity;nucleotide binding	Pf00044, Pf02800	0.776	1.328	579.7	449.9	769.8	9	9	9	79.309	461.257	23
High	Master Protein	FBpp0079606	FBgn0003942	type=protein; loc=2L:join(10409731..10410051,10410241..10410390); ID=FBpp0079606; name=RpS27A-PA; parent=FBgn0003942,FBtr0080016; dbxref=FlyBase:FBpp0079606,FlyBase_Annotation_IDs:CG5271-PA,GB_protein:AAF52941.1,REFSEQ:NP_476778,GB_protein:AAF52941,UniProt/Swiss-Prot:P15357,FlyMine:FBpp0079606,modMine:FBpp0079606; MD5=7371c2dfa1a71af74897f40e692cbc65; length=156; release=r6.23; species=Dmel;	0	83.3401	58.3333	8	30	8	1	156	17.929	9.77	34420	RpS27A; FBgn0003942	2L	metabolic process	cytoplasm;cytosol;nucleus;ribosome	metal ion binding;protein binding;structural molecule activity	Pf00240, Pf01599, Pf11976, Pf13881, Pf14560	0.718	1.364	3480.1	2500.4	4746.9	9	9	9	17.738	133.912	8
High	Master Protein	FBpp0099762	FBgn0024293	type=protein; loc=2R:complement(join(7153537..7153564,7152258..7153144,7151919..7152063,7151731..7151852)); ID=FBpp0099762; name=Spn43Ab-PB; parent=FBgn0024293,FBtr0100356; dbxref=FlyBase_Annotation_IDs:CG1865-PB,FlyBase:FBpp0099762,GB_protein:AAZ52824.1,REFSEQ:NP_001027395,GB_protein:AAZ52824,UniProt/TrEMBL:A1Z6V5,FlyMine:FBpp0099762,modMine:FBpp0099762; MD5=cb85feae96acfd81c403d5596139eb14; len…	0	44.6832	20.1018	8	13	8	1	393	43.351	8.41	45040	Spn43Ab; FBgn0024293	2R	reproduction		enzyme regulator activity	Pf00079	0.936	1.051	870.3	814.6	914.6	8	8	8	1.219	58.9078	8
High	Master Protein	FBpp0081312	FBgn0037537	type=protein; loc=3R:complement(join(8007896..8007967,8007332..8007512,8006837..8006964,8006217..8006776,8006100..8006148)); ID=FBpp0081312; name=CG2767-PA; parent=FBgn0037537,FBtr0081822; dbxref=FlyBase:FBpp0081312,FlyBase_Annotation_IDs:CG2767-PA,GB_protein:AAF54175.1,REFSEQ:NP_649757,GB_protein:AAF54175,UniProt/TrEMBL:Q9VHX4,FlyMine:FBpp0081312,modMine:FBpp0081312; MD5=cc42e6add4ff74ac5a3af078…	0	39.3543	30.3951	8	9	8	1	329	36.839	5.99	40946	CG2767; FBgn0037537	3R	metabolic process		catalytic activity	Pf00248	0.578	1.081	1821	1052	1967.6	8	8	8	1.565	31.7224	8
High	Master Protein	FBpp0312559	FBgn0032820	type=protein; loc=2L:complement(join(19763426..19763447,19762488..19762831,19761640..19762305)); ID=FBpp0312559; name=fbp-PF; parent=FBgn0032820,FBtr0347410; dbxref=FlyBase:FBpp0312559,FlyBase_Annotation_IDs:CG31692-PF,REFSEQ:NP_724223,GB_protein:AAN11058,UniProt/TrEMBL:A0A0U1RVK6; MD5=016404ab24b25deda92e077ff27192b5; length=343; release=r6.23; species=Dmel;	0	84.1013	32.07	8	17	8	1	343	37.008	6.8	35265	fbp; FBgn0032820	2L	metabolic process	cytosol	catalytic activity	Pf00316	0.761	1.124	3300.1	2510.6	3707.7	9	9	9	6.627	86.0938	8
High	Master Protein	FBpp0297081	FBgn0264975	type=protein; loc=X:join(8531947..8532019,8532335..8532464,8544850..8547663,8547738..8547905,8547978..8548355,8548422..8548525,8549018..8549280); ID=FBpp0297081; name=Nrg-PG; parent=FBgn0264975,FBtr0305914; dbxref=REFSEQ:NP_001245581,GB_protein:AFH07295,FlyBase:FBpp0297081,FlyBase_Annotation_IDs:CG1634-PG,UniProt/TrEMBL:M9NEZ5; MD5=eaa818b0f8112ac79d2e76feb9d57b2a; length=1309; release=r6.23; spe…	0	56.579	10.2368	8	9	8	1	1309	145.43	5.55	31792	Nrg; FBgn0264975	X	cell growth;cell organization and biogenesis;cellular component movement;defense response;metabolic process;regulation of biological process;response to stimulus	membrane	metal ion binding;protein binding	Pf00041, Pf00047, Pf07679, Pf07686, Pf08205, Pf13882, Pf13895, Pf13927	1.178	1.066	895.5	1054.9	954.2	8	8	8	0.339	42.5762	8
High	Master Protein	FBpp0080836	FBgn0032833	type=protein; loc=2L:join(19959280..19959691,19959751..19959887); ID=FBpp0080836; name=COX4-PB; parent=FBgn0032833,FBtr0081301; dbxref=FlyBase:FBpp0080836,FlyBase_Annotation_IDs:CG10664-PB,GB_protein:AAS64725.1,REFSEQ:NP_995732,GB_protein:AAS64725,UniProt/TrEMBL:Q9VIQ8,modMine:FBpp0080836; MD5=5f9cd23e091851ec5fd0a1d5ca9af947; length=182; release=r6.23; species=Dmel;	0	39.7009	46.1538	8	16	8	1	182	20.507	8.25	35279	CG10664; CoIV; COX4; FBgn0032833	2L	cell organization and biogenesis;cell proliferation;metabolic process;regulation of biological process;transport	membrane;mitochondrion	catalytic activity;transporter activity	Pf02936	1.083	1.77	843.4	913.8	1493.2	8	8	8	5.813	56.6054	8
High	Master Protein	FBpp0312204	FBgn0027348	type=protein; loc=2L:join(14015796..14016034,14016132..14016477,14016538..14017037,14018035..14018626,14018686..14019009); ID=FBpp0312204; name=bgm-PC; parent=FBgn0027348,FBtr0346624; dbxref=FlyBase:FBpp0312204,FlyBase_Annotation_IDs:CG4501-PC,GB_protein:AHN54437,REFSEQ:NP_001285923,UniProt/Swiss-Prot:Q9V3S9; MD5=53288c02f62c27943b2c6cc64e463b3f; length=666; release=r6.23; species=Dmel;	0	63.0792	17.8679	8	12	8	1	666	73.564	8.24	44117	bgm; FBgn0027348	2L	cellular homeostasis;metabolic process;response to stimulus		catalytic activity;nucleotide binding	Pf00501	0.883	1.594	1194.2	1054.1	1904.1	8	8	8	0.995	56.2249	8
High	Master Protein	FBpp0088881	FBgn0025682	type=protein; loc=3L:join(1298726..1299200,1299319..1299833); ID=FBpp0088881; name=scf-PA; parent=FBgn0025682,FBtr0089942; dbxref=FlyBase:FBpp0088881,FlyBase_Annotation_IDs:CG9148-PA,GB_protein:AAF47468.2,REFSEQ:NP_477392,GB_protein:AAF47468,UniProt/TrEMBL:Q9W0H8,FlyMine:FBpp0088881,modMine:FBpp0088881; MD5=6ee7efdbfff24cdb0d157ae9d7d8b6f9; length=329; release=r6.23; species=Dmel;	0	55.6	32.8267	7	10	7	1	329	37.969	4.69	38145	scf; FBgn0025682	3L	cell organization and biogenesis;metabolic process;regulation of biological process	chromosome;cytoplasm;nucleus	catalytic activity;metal ion binding	Pf13499	0.705	1.265	645.2	454.8	816.1	7	7	7	2.162	43.7	7
High	Master Protein	FBpp0074564	FBgn0031069	type=protein; loc=X:join(19751434..19751546,19756430..19756542,19756612..19756802,19756871..19756968,19757034..19757497,19757568..19757997,19758102..19758276,19758344..19758757); ID=FBpp0074564; name=Pmp70-PA; parent=FBgn0031069,FBtr0074795; dbxref=FlyBase:FBpp0074564,FlyBase_Annotation_IDs:CG12703-PA,GB_protein:AAF49018.2,REFSEQ:NP_608354,GB_protein:AAF49018,UniProt/TrEMBL:Q9VWC8,FlyMine:FBpp007…	0	38.4156	17.8947	7	10	7	1	665	75.253	9.23	32992	CG12703; Pmp70; FBgn0031069	X	transport	membrane	catalytic activity;nucleotide binding;protein binding;transporter activity	Pf00005, Pf06472	0.902	1.359	335.2	302.2	455.6	7	7	7	0.551	36.9704	7
High	Master Protein	FBpp0307825	FBgn0038257	type=protein; loc=3R:complement(join(14751121..14751129,14746407..14747125,14746156..14746348)); ID=FBpp0307825; name=smp-30-PC; parent=FBgn0038257,FBtr0336877; dbxref=FlyBase:FBpp0307825,FlyBase_Annotation_IDs:CG7390-PC,REFSEQ:NP_001262580,GB_protein:AGB95961,UniProt/TrEMBL:H8F4T3; MD5=9dc170bb573982d3b39de6fe93ea1cf0; length=306; release=r6.23; species=Dmel;	0	48.8686	31.0458	8	11	7	1	306	33.716	6.61	41786	smp-30; FBgn0038257	3R	metabolic process;regulation of biological process;response to stimulus	cytosol;extracellular	catalytic activity;metal ion binding	Pf08450	0.997	0.716	2020.7	2014.9	1446.5	7	7	7	2.162	50.5844	8
High	Master Protein	FBpp0075629	FBgn0036337	type=protein; loc=3L:complement(join(13022438..13022454,13021074..13021557,13020290..13020826)); ID=FBpp0075629; name=AdenoK-PA; parent=FBgn0036337,FBtr0075895; dbxref=FlyBase:FBpp0075629,FlyBase_Annotation_IDs:CG11255-PA,GB_protein:AAF49852.1,REFSEQ:NP_648624,GB_protein:AAF49852,UniProt/TrEMBL:Q9VU39,FlyMine:FBpp0075629,modMine:FBpp0075629; MD5=7636377034eb13be21949756ea8bab77; length=345; relea…	0	72.229	36.8116	7	12	7	1	345	37.651	5.26	39479	CG11255; AdenoK; FBgn0036337	3L	metabolic process	cytosol	catalytic activity	Pf00294	0.636	1.093	1989.4	1266.2	2175.1	7	7	7	2.384	68.4751	7
High	Master Protein	FBpp0073126	FBgn0035499	type=protein; loc=3L:complement(join(4122156..4122209,4115305..4115646,4114972..4115142)); ID=FBpp0073126; name=Chd64-PB; parent=FBgn0035499,FBtr0073270; dbxref=FlyBase:FBpp0073126,FlyBase_Annotation_IDs:CG14996-PB,GB_protein:AAF47840.2,REFSEQ:NP_647860,GB_protein:AAF47840,UniProt/TrEMBL:Q9VZI1,FlyMine:FBpp0073126,modMine:FBpp0073126; MD5=28afced7256b9db15794cd3fbee17f1d; length=188; release=r6.2…	0	65.4525	47.8723	7	15	7	1	188	20.631	8.43	38490	Chd64; FBgn0035499	3L	regulation of biological process;response to stimulus		DNA binding;protein binding	Pf00307	0.743	1.524	3188.8	2369.2	4861.1	7	7	7	4.623	82.6819	7
High	Master Protein	FBpp0290183	FBgn0051004	type=protein; loc=3R:complement(join(31195058..31195454,31191599..31191834,31191322..31191509,31185856..31186033,31185646..31185783,31184926..31185094,31184218..31184812,31182950..31183072,31182615..31182773,31181785..31182529,31181300..31181718,31181034..31181221,31180459..31180818,31179920..31180389)); ID=FBpp0290183; name=mesh-PD; parent=FBgn0051004,FBtr0300961; dbxref=REFSEQ:NP_001163782,GB_p…	0	31.5437	5.84594	7	7	7	1	1454	164.933	6.3	43688	CG31004; mesh; FBgn0051004	3R	cell organization and biogenesis;development	membrane	protein binding	Pf00084, Pf00094, Pf01833, Pf03782, Pf06119	1.021	1.523	1435.1	1465.4	2185	7	7	7	0.251	30.6764	7
High	Master Protein	FBpp0079059	FBgn0000053	type=protein; loc=2L:complement(join(7023529..7023705,7019135..7019382,7018431..7019080,7018149..7018374,7017545..7017966,7016437..7017486,7015086..7016374)); ID=FBpp0079059; name=Gart-PA; parent=FBgn0000053,FBtr0079431; dbxref=FlyBase_Annotation_IDs:CG31628-PA,FlyBase:FBpp0079059,GB_protein:AAF52474.2,REFSEQ:NP_523497,GB_protein:AAF52474,UniProt/TrEMBL:X2J516,FlyMine:FBpp0079059,modMine:FBpp0079…	0	60.6721	7.16925	7	10	7	1	1353	144.435	7.21	33986	ade3; FBgn0000053	2L	metabolic process	cytoplasm;cytosol	catalytic activity;metal ion binding;nucleotide binding	Pf00551, Pf00586, Pf01071, Pf02769, Pf02843, Pf02844	0.625	1.142	805.9	503.7	920.4	7	7	7	0.304	48.6712	7
High	Master Protein	FBpp0082547	FBgn0038326	type=protein; loc=3R:join(15357318..15357320,15357390..15358274,15358539..15358811); ID=FBpp0082547; name=CG5044-PB; parent=FBgn0038326,FBtr0083091; dbxref=FlyBase:FBpp0082547,FlyBase_Annotation_IDs:CG5044-PB,GB_protein:AAN13658.2,REFSEQ:NP_732020,GB_protein:AAN13658,UniProt/TrEMBL:Q86BP1,FlyMine:FBpp0082547,modMine:FBpp0082547; MD5=eb1539e45e3ce70c98b428d0a828a903; length=386; release=r6.23; spe…	0	47.0692	30.5699	7	11	7	1	386	42.848	8.35	41869	CG5044; FBgn0038326	3R	metabolic process;regulation of biological process	mitochondrion	catalytic activity	Pf00378, Pf13766	0.852	1.434	737.1	627.7	1057.2	7	7	7	1.371	58.672	7
High	Master Protein	FBpp0074500	FBgn0285947	type=protein; loc=X:19598434..19598916; ID=FBpp0074500; name=RpS10b-PB; parent=FBgn0285947,FBtr0074731; dbxref=FlyBase:FBpp0074500,FlyBase_Annotation_IDs:CG14206-PB,GB_protein:AAF48978.2,REFSEQ:NP_728273,GB_protein:AAF48978,UniProt/Swiss-Prot:Q9VWG3,FlyMine:FBpp0074500,modMine:FBpp0074500; MD5=0ae8e030c62f6023a9a1cee4231259cf; length=160; release=r6.23; species=Dmel;	0	57.6255	49.375	7	26	7	1	160	17.867	9.8	32953	RpS10b; FBgn0261593	X	cell organization and biogenesis;metabolic process	cytoplasm;nucleus;ribosome	protein binding;RNA binding;structural molecule activity	Pf03501	0.62	1.267	6332.4	3923.8	8020.4	7	7	7	7.254	123.348	7
High	Master Protein	FBpp0087745	FBgn0033366	type=protein; loc=2R:complement(join(9042046..9042087,9040555..9041811,9040273..9040490,9040096..9040218,9039859..9040037,9039791..9039801)); ID=FBpp0087745; name=Ance-4-PA; parent=FBgn0033366,FBtr0088664; dbxref=FlyBase:FBpp0087745,FlyBase_Annotation_IDs:CG8196-PA,GB_protein:AAF59002.2,REFSEQ:NP_610442,GB_protein:AAF59002,UniProt/TrEMBL:A1Z7M8,FlyMine:FBpp0087745,modMine:FBpp0087745; MD5=7b5091b…	0	60.1046	16.913	7	11	7	1	609	70.113	6.15	35909	Ance-4; FBgn0033366	2R	metabolic process	membrane	catalytic activity;metal ion binding	Pf01401	0.922	1.133	2508.2	2313.5	2841.1	7	6	7	1.009	54.4126	7
High	Master Protein	FBpp0072009	FBgn0011296	type=protein; loc=2R:complement(join(23684995..23685382,23684757..23684932)); ID=FBpp0072009; name=l(2)efl-PA; parent=FBgn0011296,FBtr0072100; dbxref=FlyBase:FBpp0072009,FlyBase_Annotation_IDs:CG4533-PA,GB_protein:AAF47041.1,REFSEQ:NP_523827,GB_protein:AAF47041,UniProt/Swiss-Prot:P82147,FlyMine:FBpp0072009,modMine:FBpp0072009; MD5=4f20a071373c42dbba6c71f4ff5dbf44; length=187; release=r6.23; speci…	0	39.5082	34.2246	7	13	7	1	187	21.296	6.21	37744	l(2)efl; FBgn0011296	2R	cell organization and biogenesis;development;metabolic process;regulation of biological process;response to stimulus		protein binding	Pf00011	0.874	1.542	1117.1	976.1	1723.1	7	7	7	6.017	44.7635	7
High	Master Protein	FBpp0072687	FBgn0026372	type=protein; loc=3L:complement(join(1668596..1668626,1667809..1668221,1667346..1667735)); ID=FBpp0072687; name=RpL23A-PA; parent=FBgn0026372,FBtr0072805; dbxref=FlyBase:FBpp0072687,FlyBase_Annotation_IDs:CG7977-PA,GB_protein:AAF47545.1,REFSEQ:NP_523886,GB_protein:AAF47545,UniProt/TrEMBL:Q9W0A8,FlyMine:FBpp0072687,modMine:FBpp0072687; MD5=72c109ba1880501fee25f5f1a556a4f0; length=277; release=r6.2…	0	51.8065	22.7437	7	18	7	1	277	29.445	10.95	38208	RpL23A; FBgn0026372	3L	cell organization and biogenesis;metabolic process	ribosome	RNA binding;structural molecule activity	Pf00276, Pf03939	0.897	1.361	2783.8	2496.4	3788.1	7	7	7	3.217	83.2557	7
High	Master Protein	FBpp0070877	FBgn0014026	type=protein; loc=X:complement(join(6532490..6532504,6532298..6532421,6531835..6532205,6531126..6531431)); ID=FBpp0070877; name=RpL7A-PA; parent=FBgn0014026,FBtr0070915; dbxref=FlyBase:FBpp0070877,FlyBase_Annotation_IDs:CG3314-PA,GB_protein:AAN09170.1,REFSEQ:NP_727094,GB_protein:AAN09170,UniProt/Swiss-Prot:P46223,FlyMine:FBpp0070877,modMine:FBpp0070877; MD5=9dd5cf6ed8fd7a8831cd15e06ca47ffe; lengt…	0	37.6881	23.9852	7	11	7	1	271	30.713	10.71	31588	RpL7A; FBgn0014026	X	metabolic process	ribosome	RNA binding;structural molecule activity	Pf01248	0.624	1.485	1432	892.9	2126.8	7	7	7	5.813	44.0288	7
High	Master Protein	FBpp0084609	FBgn0039543	type=protein; loc=3R:complement(join(27705464..27705841,27704590..27705387,27704390..27704520,27703913..27704329,27703724..27703856)); ID=FBpp0084609; name=CG12428-PE; parent=FBgn0039543,FBtr0085240; dbxref=FlyBase:FBpp0084609,FlyBase_Annotation_IDs:CG12428-PE,GB_protein:AAN14128.1,REFSEQ:NP_733233,GB_protein:AAN14128,UniProt/TrEMBL:Q9VB02; MD5=faad8882f30df5ebc5d2427103c9bfe7; length=618; releas…	0	53.5285	13.4304	7	11	7	1	618	71.167	6.37	43332	CG12428; FBgn0039543	3R	metabolic process		catalytic activity	Pf00755	0.625	1.406	649.1	406	912.5	7	7	7	0.931	39.0952	7
High	Master Protein	FBpp0076890	FBgn0020369	type=protein; loc=X:join(21316178..21316195,21316259..21316403,21316549..21317603); ID=FBpp0076890; name=Rpt6-PA; parent=FBgn0020369,FBtr0077189; dbxref=FlyBase:FBpp0076890,FlyBase_Annotation_IDs:CG1489-PA,GB_protein:AAF50835.1,REFSEQ:NP_608447,GB_protein:AAF50835,UniProt/Swiss-Prot:O18413,FlyMine:FBpp0076890,modMine:FBpp0076890; MD5=22dd41c30e0d27414c18eaf70afa7fdf; length=405; release=r6.23; sp…	0	57.2908	24.1975	7	10	7	1	405	45.828	8.41	33105	Pros45; Rpt6; FBgn0020369	X	metabolic process;regulation of biological process;response to stimulus	cytoplasm;cytosol;nucleus;proteasome	catalytic activity;nucleotide binding;protein binding;RNA binding	Pf00004, Pf00910, Pf01057, Pf01078, Pf05496, Pf06068, Pf06414, Pf07724, Pf07726, Pf07728, Pf13191, Pf13207, Pf13401	0.766	1.216	1256.5	961.9	1528.5	7	7	7	0.931	54.3785	7
High	Master Protein	FBpp0088085	FBgn0283450	type=protein; loc=2R:complement(join(7395795..7395866,7395590..7395726,7395431..7395517,7393848..7393961,7393669..7393789)); ID=FBpp0088085; name=Glo1-PA; parent=FBgn0283450,FBtr0089013; dbxref=FlyBase:FBpp0088085,FlyBase_Annotation_IDs:CG1707-PA,GB_protein:AAF59267.1,REFSEQ:NP_610270,GB_protein:AAF59267,UniProt/TrEMBL:A1Z6X6,FlyMine:FBpp0088085,modMine:FBpp0088085; MD5=d5514c94caaea7ca61837963d3…	0	59.192	51.7045	7	16	7	1	176	20.033	6.55	35656	CG1707; Glo1; FBgn0033162	2R			catalytic activity;metal ion binding	Pf00903, Pf12681, Pf13669	0.873	1.374	3125.3	2727.6	4294.6	7	7	7	9	64.7843	7
High	Master Protein	FBpp0085280	FBgn0051611	type=protein; loc=2L:complement(21424638..21424949); ID=FBpp0085280; name=His4:CG31611-PA; parent=FBgn0051611,FBtr0085926; dbxref=FlyBase:FBpp0085280,GB_protein:AAN11126.1,FlyBase_Annotation_IDs:CG31611-PA,REFSEQ:NP_724344,GB_protein:AAN11126,UniProt/Swiss-Prot:P84040; MD5=8599e638a42068811d569d74bd7f4a5e; length=103; release=r6.23; species=Dmel;	0	69.8664	44.6602	7	28	7	1	103	11.374	11.36	41773; 3772314; 3772509; 3772096; 3772172; 3771935; 3772708; 3771893; 3772519; 318846; 3771908; 3772666; 3771947; 3771941; 3772317; 3772113; 3772254; 3771938; 3772325; 3771854; 3772129; 3772211; 3772319	His4r; His4:CG33893; His4:CG33887; His4:CG33897; His4:CG33885; His4:CG33901; His4:CG33871; His4:CG33909; His4:CG33891; His4:CG31611; His4:CG33905; His4:CG33907; His4:CG33883; His4:CG33875; His4:CG33889; His4:CG33873; His4:CG33903; His4:CG33899; His4:CG33895; His4:CG33869; His4:CG33881; His4:CG33877; His4:CG33879; FBgn0053905; FBgn0053901; FBgn0053871; FBgn0053895; FBgn0053897; FBgn0053903; FBgn00…	3R; 2L	cell organization and biogenesis;metabolic process	chromosome;nucleus	DNA binding;protein binding	Pf00125, Pf02969, Pf15630	0.668	1.208	4011.1	2681	4845.8	8	8	8	145.78	104.271	7
High	Master Protein	FBpp0112375	FBgn0053519	type=protein; loc=2R:complement(join(24013853..24013861,24012914..24013035,24012724..24012855,24012489..24012659,24012268..24012433,24010923..24011015,24008701..24010783,24007834..24008145,24007610..24007766,24007461..24007546,24007265..24007400,24007016..24007200,24006394..24006954,24005422..24006282,24005261..24005366,24005023..24005204,24004789..24004863,24003957..24004123,24003776..24003890,2…	0	29.762	3.03461	7	7	7	1	4218	475.358	5.85	3346201	Unc-89; FBgn0053519	2R	cell organization and biogenesis;development;metabolic process;regulation of biological process	cytoplasm	catalytic activity;metal ion binding;nucleotide binding;protein binding	Pf00041, Pf00047, Pf00069, Pf00621, Pf07679, Pf07714, Pf13895, Pf13927	1.245	1.452	552.5	688.1	802.5	7	7	7	0.064	30.6232	7
High	Master Protein	FBpp0307647	FBgn0026761	type=protein; loc=2R:complement(join(6635855..6635987,6634011..6635778,6633774..6633948)); ID=FBpp0307647; name=Trap1-PB; parent=FBgn0026761,FBtr0336666; dbxref=FlyBase:FBpp0307647,FlyBase_Annotation_IDs:CG3152-PB,REFSEQ:NP_001260726,GB_protein:AGB93259,UniProt/TrEMBL:A1Z6L9; MD5=fb938834b12948fe9622a5f20beea0c5; length=691; release=r6.23; species=Dmel;	0	51.9958	19.6816	8	11	7	1	691	77.915	7.59	35559	Trap1; FBgn0026761	2R	metabolic process;regulation of biological process;response to stimulus	membrane;mitochondrion;nucleus;organelle lumen	catalytic activity;nucleotide binding;protein binding;RNA binding	Pf00183, Pf02518, Pf13589	0.963	1.691	696.6	670.5	1178.1	7	7	7	0.48	55.2949	8
High	Master Protein	FBpp0290528	FBgn0265991	type=protein; loc=2R:complement(join(15803361..15803471,15783315..15783466,15783088..15783244,15781773..15781906,15780985..15781079,15780058..15780277,15778352..15778546,15777178..15777286,15774428..15775507,15773816..15773966,15763926..15764835,15763646..15763829,15763350..15763589,15763193..15763270)); ID=FBpp0290528; name=Zasp52-PI; parent=FBgn0265991,FBtr0301313; dbxref=REFSEQ:NP_611058,GB_pr…	0	50.3243	7.86782	7	10	7	1	1271	136.186	7.66	36740	Zasp52; FBgn0265991	2R	cell organization and biogenesis;regulation of biological process	cytoskeleton;membrane	metal ion binding;protein binding	Pf00412, Pf00595, Pf13180	1.181	1.226	1396.7	1649.2	1711.7	7	7	7	0.433	42.5696	7
High	Master Protein	FBpp0303935	FBgn0042138	type=protein; loc=3L:join(11628454..11628501,11628563..11628594,11628961..11629504,11629581..11629598,11630467..11630523); ID=FBpp0303935; name=CG18815-PE; parent=FBgn0042138,FBtr0331545; dbxref=FlyBase:FBpp0303935,FlyBase_Annotation_IDs:CG18815-PE,REFSEQ:NP_001261719,GB_protein:AGB94413,UniProt/TrEMBL:M9PEW1; MD5=e4dd066b7ca2b696117859e973286bc7; length=232; release=r6.23; species=Dmel;	0	52.4671	50	7	14	7	1	232	25.013	6.52	59176	CG18815; FBgn0042138	3L	metabolic process	cytoplasm	catalytic activity	Pf00561, Pf02230, Pf03959, Pf12695, Pf12697	1.159	2.062	1795.4	2080.4	3702.2	7	7	7	5.105	62.8388	7
High	Master Protein	FBpp0083744	FBgn0039051	type=protein; loc=3R:join(23095733..23095823,23095883..23096371,23096432..23096849,23096909..23097113); ID=FBpp0083744; name=CG17109-PA; parent=FBgn0039051,FBtr0084351; dbxref=FlyBase:FBpp0083744,FlyBase_Annotation_IDs:CG17109-PA,GB_protein:AAF56096.1,REFSEQ:NP_651122,GB_protein:AAF56096,UniProt/TrEMBL:Q9VCR0,FlyMine:FBpp0083744,modMine:FBpp0083744; MD5=d94fc71b288d79920f571305dd4733c7; length=40…	0	72.4976	29.25	7	15	7	1	400	44.947	5.06	42730	CG17109; FBgn0039051	3R	metabolic process	cytoplasm	catalytic activity	Pf01546, Pf07687	0.556	0.785	2948.3	1638.8	2313.2	7	7	7	2.02	78.2578	7
High	Master Protein	FBpp0081978	FBgn0037975	type=protein; loc=3R:complement(join(11984080..11984508,11983486..11984024,11983223..11983283)); ID=FBpp0081978; name=CG3397-PA; parent=FBgn0037975,FBtr0082504; dbxref=FlyBase:FBpp0081978,FlyBase_Annotation_IDs:CG3397-PA,GB_protein:AAF54731.1,REFSEQ:NP_650140,GB_protein:AAF54731,UniProt/TrEMBL:Q9VGF1,FlyMine:FBpp0081978,modMine:FBpp0081978; MD5=1e2a526f65483170da0e3bffbddf8063; length=342; releas…	0	49.8392	27.4854	7	12	7	1	342	38.062	6.57	41454	CG3397; FBgn0037975	3R	metabolic process		catalytic activity	Pf00248	0.613	1.1	2769.3	1697.7	3046.2	7	7	7	1.565	54.0847	7
High	Master Protein	FBpp0083974	FBgn0001230	type=protein; loc=3R:complement(24055197..24057104); ID=FBpp0083974; name=Hsp68-PA; parent=FBgn0001230,FBtr0084589; dbxref=FlyBase:FBpp0083974,FlyBase_Annotation_IDs:CG5436-PA,GB_protein:AAF56230.1,REFSEQ:NP_524474,GB_protein:AAF56230,UniProt/Swiss-Prot:O97125,FlyMine:FBpp0083974,modMine:FBpp0083974; MD5=19a6b1d3a1e78c96a21c66915ee98f46; length=635; release=r6.23; species=Dmel;	0	87.5771	22.5197	11	26	7	1	635	69.701	5.83	42852	Hsp68; FBgn0001230	3R	cell organization and biogenesis;metabolic process;response to stimulus	mitochondrion	nucleotide binding;protein binding	Pf00012, Pf06723	0.864	1.088	1961.8	1695.4	2135	7	7	7	1.322	106.88	11
High	Master Protein	FBpp0081948	FBgn0019624	type=protein; loc=3R:11819712..11820161; ID=FBpp0081948; name=COX5A-PB; parent=FBgn0019624,FBtr0082474; dbxref=FlyBase:FBpp0081948,FlyBase_Annotation_IDs:CG14724-PB,GB_protein:AAN13534.1,REFSEQ:NP_731641,GB_protein:AAN13534,UniProt/Swiss-Prot:Q94514; MD5=a25949953d866713f855cbc0e2311491; length=149; release=r6.23; species=Dmel;	0	37.7463	39.5973	7	20	7	1	149	16.612	5.68	41432	CoVa; COX5A; FBgn0019624	3R	metabolic process;regulation of biological process;transport	membrane;mitochondrion	catalytic activity;metal ion binding;transporter activity	Pf02284	1.137	1.848	3780.6	4298	6988	7	7	7	5.579	77.4514	7
High	Master Protein	FBpp0084828	FBgn0039685	type=protein; loc=3R:complement(29716338..29716787); ID=FBpp0084828; name=Obp99b-PA; parent=FBgn0039685,FBtr0085462; dbxref=FlyBase:FBpp0084828,FlyBase_Annotation_IDs:CG7592-PA,GB_protein:AAF56921.1,REFSEQ:NP_651713,GB_protein:AAF56921,UniProt/Swiss-Prot:Q9VAI6,FlyMine:FBpp0084828,modMine:FBpp0084828; MD5=455fbec804b427de4df0acd46151b7d6; length=149; release=r6.23; species=Dmel;	0	182.501	61.745	7	88	7	1	149	17.177	6.6	43497	Obp99b; FBgn0039685	3R	cell death;response to stimulus;transport	extracellular		Pf01395	0.578	5.531	3717.2	2146.7	20560.5	9	9	9	250.189	444.208	7
High	Master Protein	FBpp0085822	FBgn0034390	type=protein; loc=2R:complement(18775850..18776824); ID=FBpp0085822; name=CG15093-PA; parent=FBgn0034390,FBtr0086640; dbxref=FlyBase:FBpp0085822,FlyBase_Annotation_IDs:CG15093-PA,GB_protein:AAF57639.2,REFSEQ:NP_725824,GB_protein:AAF57639,UniProt/Swiss-Prot:Q9V8M5,FlyMine:FBpp0085822,modMine:FBpp0085822; MD5=daca10d15cb3b8ca886b784c4254a559; length=324; release=r6.23; species=Dmel;	0	77.8816	39.1975	7	15	7	1	324	33.861	8.13	37166	CG15093; FBgn0034390	2R	metabolic process	mitochondrion	catalytic activity;nucleotide binding	Pf01408, Pf03446, Pf03721, Pf03807, Pf14833	0.757	1.485	2593.5	1962.3	3850.1	7	6	7	3.084	86.0669	7
High	Master Protein	FBpp0309759	FBgn0034743	type=protein; loc=2R:join(22606158..22606169,22606247..22606288,22606509..22606640,22606934..22607048,22607755..22607900); ID=FBpp0309759; name=RpS16-PB; parent=FBgn0034743,FBtr0343002; dbxref=GB_protein:AHN56526,REFSEQ:NP_001286731,FlyBase:FBpp0309759,FlyBase_Annotation_IDs:CG4046-PB,UniProt/Swiss-Prot:Q9W237; MD5=e7f0408a4696f9329449eb7f556de5eb; length=148; release=r6.23; species=Dmel;	0	28.9515	50	7	15	7	1	148	16.764	10.17	37580	RpS16; FBgn0034743	2R	metabolic process	ribosome	RNA binding;structural molecule activity	Pf00380	0.919	1.438	3516.3	3232.7	5057.2	7	7	7	4.623	49.7292	7
High	Master Protein	FBpp0071095	FBgn0029969	type=protein; loc=X:complement(7887438..7888670); ID=FBpp0071095; name=CG10932-PA; parent=FBgn0029969,FBtr0071143; dbxref=FlyBase:FBpp0071095,FlyBase_Annotation_IDs:CG10932-PA,GB_protein:AAF46282.1,REFSEQ:NP_572414,GB_protein:AAF46282,UniProt/TrEMBL:Q9W3N9,FlyMine:FBpp0071095,modMine:FBpp0071095; MD5=bef5e4c710ca6cf0f596015ea3f9824a; length=410; release=r6.23; species=Dmel;	0	63.9867	25.8537	7	15	7	1	410	43.443	8.68	31695	CG10932; FBgn0029969	X	metabolic process	mitochondrion	catalytic activity	Pf00108, Pf00109, Pf02803	1.248	1.493	1070.7	1336.6	1598.5	7	7	7	1.462	72.8122	7
High	Master Protein	FBpp0078728	FBgn0000318	type=protein; loc=2L:join(5520401..5520545,5520619..5520700,5521136..5521289); ID=FBpp0078728; name=cl-PA; parent=FBgn0000318,FBtr0079095; dbxref=FlyBase:FBpp0078728,FlyBase_Annotation_IDs:CG11024-PA,GB_protein:AAF52253.1,REFSEQ:NP_608930,GB_protein:AAF52253,UniProt/TrEMBL:Q9VMQ9,FlyMine:FBpp0078728,modMine:FBpp0078728; MD5=ff79c8845ed082aa795859d8677a7a40; length=126; release=r6.23; species=Dmel;	0	58.7831	56.3492	7	12	7	1	126	14.651	5.54	43938	cl; FBgn0000318	2L	cellular homeostasis;metabolic process;regulation of biological process	cytosol	catalytic activity	Pf00085, Pf06110	0.763	1.313	1007.6	768.8	1322.9	7	7	7	11.915	60.3965	7
High	Master Protein	FBpp0076207	FBgn0005533	type=protein; loc=3L:complement(join(9429695..9429697,9429174..9429325,9428874..9429114)); ID=FBpp0076207; name=RpS17-PB; parent=FBgn0005533,FBtr0076479; dbxref=FlyBase:FBpp0076207,FlyBase_Annotation_IDs:CG3922-PB,GB_protein:AAF50272.1,REFSEQ:NP_524002,GB_protein:AAF50272,UniProt/Swiss-Prot:P17704,FlyMine:FBpp0076207,modMine:FBpp0076207; MD5=03edf5c0f514b34ba6142f641ccf4f7a; length=131; release=r…	0	74.7198	61.0687	7	29	7	1	131	15.275	9.94	39088	RpS17; FBgn0005533	3L	cell organization and biogenesis;metabolic process	ribosome	structural molecule activity	Pf00833	0.653	1.234	2723.7	1778.1	3361.4	7	7	7	70.969	128.606	7
High	Master Protein	FBpp0083570	FBgn0019957	type=protein; loc=3R:join(22028021..22029148,22029216..22029311); ID=FBpp0083570; name=ND-42-PA; parent=FBgn0019957,FBtr0084172; dbxref=FlyBase:FBpp0083570,FlyBase_Annotation_IDs:CG6343-PA,GB_protein:AAF55947.1,REFSEQ:NP_524445,GB_protein:AAF55947,UniProt/Swiss-Prot:P91929,FlyMine:FBpp0083570,modMine:FBpp0083570; MD5=4f491c76bbd99b4861d6e1236cf38e76; length=407; release=r6.23; species=Dmel;	0	67.2433	23.8329	7	12	7	1	407	46.868	6.8	42591	ND42; ND-42; FBgn0019957	3R	metabolic process;regulation of biological process;transport	mitochondrion;organelle lumen	catalytic activity	Pf01712, Pf13173, Pf13207, Pf13671	1.054	1.667	2035.1	2144.2	3391.5	7	7	7	1.61	61.9384	7
High	Master Protein	FBpp0307656	FBgn0085446	type=protein; loc=X:join(6543104..6543160,6551906..6552293,6552639..6554771,6554909..6555259,6555866..6561550,6561626..6562159,6562225..6562364,6576790..6576957,6577037..6577112,6577944..6583343,6585696..6585785,6585848..6585950,6586957..6587104,6588067..6588218,6588304..6588427); ID=FBpp0307656; name=CG34417-PT; parent=FBgn0085446,FBtr0336675; dbxref=REFSEQ:NP_001259282,GB_protein:AGB95127,FlyBa…	0	53.9863	2.04554	7	10	7	1	5182	579.853	9.04	31591	CG34417; FBgn0085446	X			protein binding	Pf00307, Pf05667, Pf07267, Pf09770, Pf10243, Pf11971, Pf12510, Pf13254	1.101	1.107	872.6	961	966	7	7	7	0.071	48.3252	7
High	Master Protein	FBpp0082927	FBgn0038519	type=protein; loc=3R:complement(join(17546356..17546388,17546183..17546249,17545910..17546051,17545391..17545853)); ID=FBpp0082927; name=Prx3-PA; parent=FBgn0038519,FBtr0083503; dbxref=FlyBase:FBpp0082927,FlyBase_Annotation_IDs:CG5826-PA,GB_protein:AAF55431.2,REFSEQ:NP_524387,GB_protein:AAF55431,UniProt/TrEMBL:Q9VEJ0,FlyMine:FBpp0082927,modMine:FBpp0082927; MD5=edc0aff9537d1e3a9ffd4b9b8035fc69; l…	0	43.6091	29.9145	7	14	7	1	234	26.363	7.49	42109	Prx3; FBgn0038519	3R	cellular homeostasis;metabolic process;regulation of biological process;response to stimulus;transport	mitochondrion	antioxidant activity;catalytic activity	Pf00578, Pf08534, Pf10417	0.859	1.557	4063.8	3492.4	6326.7	7	7	7	2.162	61.1502	7
High	Master Protein	FBpp0088517	FBgn0027572	type=protein; loc=2R:join(17761266..17761389,17762129..17762288,17762343..17762635,17762693..17762988,17763048..17763664,17763730..17763835,17763899..17764051,17764111..17764371); ID=FBpp0088517; name=CG5009-PA; parent=FBgn0027572,FBtr0089548; dbxref=FlyBase:FBpp0088517,FlyBase_Annotation_IDs:CG5009-PA,GB_protein:AAF57794.1,REFSEQ:NP_611264,GB_protein:AAF57794,UniProt/Swiss-Prot:Q7KML2,FlyMine:FB…	0	54.8576	17.1898	7	11	7	1	669	74.24	6.9	37028	CG5009; FBgn0027572	2R	metabolic process		catalytic activity;nucleotide binding	Pf01756, Pf02770, Pf14749	0.99	1.356	1529.1	1514.4	2072.7	7	7	7	0.567	60.6392	7
High	Master Protein	FBpp0072072	FBgn0283494	type=protein; loc=2R:join(24024319..24024420,24024900..24025136,24025200..24025367,24025432..24025647); ID=FBpp0072072; name=Adk2-PA; parent=FBgn0283494,FBtr0072163; dbxref=FlyBase:FBpp0072072,FlyBase_Annotation_IDs:CG3140-PA,GB_protein:AAF47139.2,REFSEQ:NP_523836,GB_protein:AAF47139,UniProt/Swiss-Prot:Q9U915,FlyMine:FBpp0072072,modMine:FBpp0072072; MD5=32fa4e8296c2fa7455d669e093fae254; length=24…	0	69.408	32.5	7	15	7	1	240	26.526	7.88	37834	Adk2; FBgn0022708	2R	metabolic process	cytoplasm;cytosol;mitochondrion	catalytic activity;nucleotide binding	Pf00406, Pf05191, Pf13207	0.948	1.276	1705	1616.9	2176.3	8	8	8	3.467	69.9729	7
High	Master Protein	FBpp0301121	FBgn0263391	type=protein; loc=2R:complement(join(19411160..19411255,19410590..19411073,19409805..19410516,19409620..19409743,19408483..19408593,19408124..19408418,19407975..19408055,19407841..19407912,19401898..19405424)); ID=FBpp0301121; name=hts-PP; parent=FBgn0263391,FBtr0309113; dbxref=FlyBase_Annotation_IDs:CG43443-PP,FlyBase:FBpp0301121,REFSEQ:NP_001097377,GB_protein:ABV53853,UniProt/TrEMBL:A8DYJ2; MD5…	0	80.1203	5.89198	7	13	7	1	1833	205.075	5.07	37230	hts; FBgn0263391	2R	cell division;cell organization and biogenesis;cell proliferation;cellular component movement	cytoplasm;membrane		Pf00596	1.012	1.25	1236	1250.5	1544.6	7	7	7	0.308	62.7683	7
High	Master Protein	FBpp0086091	FBgn0034229	type=protein; loc=2R:join(17512368..17512715,17512776..17512984,17513050..17513755); ID=FBpp0086091; name=CG4847-PD; parent=FBgn0034229,FBtr0086935; dbxref=FlyBase:FBpp0086091,FlyBase_Annotation_IDs:CG4847-PD,GB_protein:AAM70880.1,REFSEQ:NP_725686,GB_protein:AAM70880,UniProt/TrEMBL:A1ZAU4,FlyMine:FBpp0086091,modMine:FBpp0086091; MD5=b431ed95a6a89b10430147fa3588be4c; length=420; release=r6.23; spe…	0	60.1585	31.4286	7	10	7	1	420	44.031	6.43	36973	CG4847; FBgn0034229	2R	metabolic process;reproduction	extracellular;vacuole	catalytic activity	Pf00112, Pf08246	0.93	1.008	1264.2	1175.7	1274.3	7	7	7	1.683	55.7986	7
High	Master Protein	FBpp0303666	FBgn0015623	type=protein; loc=2L:join(6342174..6342349,6342727..6343069,6344159..6344283,6344344..6344945,6345031..6345679,6345743..6345887); ID=FBpp0303666; name=Cpr-PD; parent=FBgn0015623,FBtr0331224; dbxref=FlyBase:FBpp0303666,FlyBase_Annotation_IDs:CG11567-PD,REFSEQ:NP_001260129,GB_protein:AGB92665,UniProt/Swiss-Prot:Q27597; MD5=b94314bc1cf54bc4217927e395eaa253; length=679; release=r6.23; species=Dmel;	0	51.2174	17.8203	7	10	7	1	679	76.299	5.9	33883	Cpr; FBgn0015623	2L	metabolic process	cytoplasm;endoplasmic reticulum;membrane	catalytic activity;nucleotide binding	Pf00175, Pf00258, Pf00667	0.951	1.376	1059.7	1008.2	1458.2	6	6	6	0.701	45.5844	7
High	Master Protein	FBpp0073292	FBgn0028686	type=protein; loc=X:join(11125313..11125348,11125423..11125506,11125565..11126686); ID=FBpp0073292; name=Rpt3-PA; parent=FBgn0028686,FBtr0073436; dbxref=FlyBase:FBpp0073292,FlyBase_Annotation_IDs:CG16916-PA,GB_protein:AAF48001.1,REFSEQ:NP_572686,GB_protein:AAF48001,UniProt/TrEMBL:Q9V405,FlyMine:FBpp0073292,modMine:FBpp0073292; MD5=3ce20983cbcc98bbf3405ed68bf3a207; length=413; release=r6.23; speci…	0	47.0441	19.1283	7	7	7	1	413	46.969	5.38	32047	Rpt3; FBgn0028686	X	metabolic process;regulation of biological process;response to stimulus	cytoplasm;cytosol;nucleus;proteasome	catalytic activity;nucleotide binding;protein binding;RNA binding	Pf00004, Pf00006, Pf00910, Pf01057, Pf01078, Pf05496, Pf06068, Pf07726, Pf07728, Pf13191	0.926	1.21	341.7	316.5	413.3	7	7	7	0.859	36.6222	7
High	Master Protein	FBpp0085912	FBgn0028983	type=protein; loc=2R:join(18126440..18127297,18127865..18128131); ID=FBpp0085912; name=Spn55B-PA; parent=FBgn0028983,FBtr0086733; dbxref=GB_protein:AAF57751.1,FlyBase:FBpp0085912,FlyBase_Annotation_IDs:CG10913-PA,REFSEQ:NP_524953,GB_protein:AAF57751,UniProt/TrEMBL:Q7JV69,FlyMine:FBpp0085912,modMine:FBpp0085912; MD5=f683f201a4fc1b4360bdfe9d9dbfea54; length=374; release=r6.23; species=Dmel;	0	69.4216	32.3529	7	12	7	1	374	42.121	5.3	49803	Spn55B; Spn6; FBgn0028983	2R	metabolic process;regulation of biological process		catalytic activity;enzyme regulator activity	Pf00079	0.847	1.213	1341.1	1136.5	1627	7	7	7	1.462	64.0594	7
High	Master Protein	FBpp0074784	FBgn0036857	type=protein; loc=3L:complement(19266837..19268459); ID=FBpp0074784; name=CG9629-PA; parent=FBgn0036857,FBtr0075017; dbxref=FlyBase:FBpp0074784,FlyBase_Annotation_IDs:CG9629-PA,GB_protein:AAF49177.2,REFSEQ:NP_649099,GB_protein:AAF49177,UniProt/TrEMBL:Q8SXQ1,FlyMine:FBpp0074784,modMine:FBpp0074784; MD5=fbfdfd7120591798817716bf839bcc54; length=540; release=r6.23; species=Dmel;	0	71.2771	19.2593	7	13	7	1	540	58.278	7.44	40097	CG9629; FBgn0036857	3L	metabolic process		catalytic activity	Pf00171	0.844	1.523	1163.2	981.6	1771	7	7	7	1.154	68.4345	7
High	Master Protein	FBpp0291051	FBgn0003137	type=protein; loc=3R:complement(join(28539919..28539941,28531519..28531579,28531280..28531458,28530119..28531147,28529752..28530055,28526110..28529695,28525871..28526050,28525417..28525587,28524274..28525307,28524034..28524217,28523780..28523974,28523527..28523697,28522695..28523260,28522482..28522632,28521815..28522231,28521542..28521700,28521357..28521473,28521129..28521298)); ID=FBpp0291051; n…	0	34.5678	4.03727	7	10	7	1	2898	312.834	4.58	43872	Ppn; FBgn0003137	3R	cell organization and biogenesis;development;metabolic process;regulation of biological process	extracellular	catalytic activity;enzyme regulator activity;metal ion binding;protein binding;structural molecule activity	Pf00014, Pf00047, Pf00090, Pf00095, Pf05986, Pf07679, Pf08686, Pf13895, Pf13927	0.92	1.409	1793.7	1649.7	2527.5	6	6	6	0.127	36.5401	7
High	Master Protein	FBpp0305317	FBgn0260442	type=protein; loc=3L:join(8561482..8561617,8561687..8562085,8562145..8562336,8562396..8562474,8562533..8563036,8563100..8563188,8563546..8563634,8563979..8564095,8564157..8568744,8568811..8569001,8570968..8571084,8571146..8571661,8572018..8572677,8572898..8573472,8573531..8573789); ID=FBpp0305317; name=rhea-PE; parent=FBgn0260442,FBtr0333105; dbxref=REFSEQ:NP_001261586,GB_protein:AGB94281,FlyBase…	0	44.081	3.7024	7	8	7	1	2836	306.804	6.21	38978	rhea; FBgn0260442	3L	cell organization and biogenesis;cellular component movement;regulation of biological process;transport	cytoskeleton	protein binding;structural molecule activity	Pf00373, Pf01608, Pf02174, Pf08913, Pf09141, Pf09379	0.92	1.239	750.4	690.2	929.7	7	7	7	0.118	35.7877	7
High	Master Protein	FBpp0085633	FBgn0034480	type=protein; loc=2R:complement(join(20003947..20004973,20003691..20003887)); ID=FBpp0085633; name=CG16898-PA; parent=FBgn0034480,FBtr0086325; dbxref=GB_protein:AAF57510.1,FlyBase:FBpp0085633,FlyBase_Annotation_IDs:CG16898-PA,REFSEQ:NP_611452,GB_protein:AAF57510,UniProt/TrEMBL:A1ZBR1,FlyMine:FBpp0085633,modMine:FBpp0085633; MD5=9f6d9302c2fd75dfbc8dc9cb5e759a13; length=407; release=r6.23; species=…	0	47.4718	19.4103	7	11	7	1	407	47.327	5.88	37276	CG16898; FBgn0034480	2R				Pf02958	3.57	1.212	991.6	3539.8	1202.3	7	7	7	1.346	47.8046	7
High	Master Protein	FBpp0308976	FBgn0033883	type=protein; loc=2R:complement(join(13861629..13861842,13860431..13861290)); ID=FBpp0308976; name=CG16935-PB; parent=FBgn0033883,FBtr0339954; dbxref=FlyBase:FBpp0308976,FlyBase_Annotation_IDs:CG16935-PB,GB_protein:AHN56194,REFSEQ:NP_001286396,UniProt/Swiss-Prot:Q9V6U9; MD5=274ef599e32ae0fd0b8f3b131509e664; length=357; release=r6.23; species=Dmel;	0	85.3233	38.3754	7	14	7	1	357	39.086	9.11	36540	CG16935; FBgn0033883	2R	metabolic process	mitochondrion	catalytic activity	Pf00107, Pf08240	0.909	1.846	732.9	666.5	1353.2	7	7	7	2.02	80.2729	7
High	Master Protein	FBpp0076181	FBgn0001224	type=protein; loc=3L:9381998..9382558; ID=FBpp0076181; name=Hsp23-PA; parent=FBgn0001224,FBtr0076453; dbxref=FlyBase:FBpp0076181,FlyBase_Annotation_IDs:CG4463-PA,GB_protein:AAF50286.1,REFSEQ:NP_523999,GB_protein:AAF50286,UniProt/Swiss-Prot:P02516,FlyMine:FBpp0076181,modMine:FBpp0076181; MD5=69618c165781168a36a651910f4bb6f2; length=186; release=r6.23; species=Dmel;	0	47.5239	54.8387	7	11	7	1	186	20.616	5.85	39077	Hsp23; FBgn0001224	3L	metabolic process;response to stimulus		protein binding	Pf00011	0.54	1.531	1186.5	641.3	1816.6	7	7	7	4.623	50.9143	7
High	Master Protein	FBpp0087764	FBgn0284436	type=protein; loc=2R:complement(join(8906853..8906912,8905643..8906673,8905029..8905578)); ID=FBpp0087764; name=CCT8-PA; parent=FBgn0284436,FBtr0088683; dbxref=FlyBase:FBpp0087764,FlyBase_Annotation_IDs:CG8258-PA,GB_protein:AAF59029.3,REFSEQ:NP_610418,GB_protein:AAF59029,UniProt/TrEMBL:Q7K3J0,FlyMine:FBpp0087764,modMine:FBpp0087764; MD5=7dde112ff52bde845483a1ed89d6deb5; length=546; release=r6.23;…	0	51.5762	20.696	7	8	7	1	546	59.396	5.31	35882	CG8258; FBgn0033342	2R	metabolic process	cytoplasm;membrane	catalytic activity;nucleotide binding;protein binding	Pf00118	0.79	1.284	1394.6	1102.2	1790.7	7	7	7	0.604	44.7253	7
High	Master Protein	FBpp0073847	FBgn0014455	type=protein; loc=X:join(15450391..15450415,15450667..15450857,15451395..15452477); ID=FBpp0073847; name=Ahcy-PA; parent=FBgn0014455,FBtr0074030; dbxref=FlyBase:FBpp0073847,FlyBase_Annotation_IDs:CG11654-PA,GB_protein:AAF48453.1,REFSEQ:NP_511164,GB_protein:AAF48453,UniProt/Swiss-Prot:Q27580,FlyMine:FBpp0073847,modMine:FBpp0073847; MD5=8ac30a4746355ffe9f9dfceae87fd82e; length=432; release=r6.23; s…	0	44.3798	22.6852	7	12	7	1	432	47.336	6.2	32471	Ahcy13; Ahcy; FBgn0014455	X	metabolic process;transport	cytosol	catalytic activity;nucleotide binding	Pf00670, Pf02254, Pf02826, Pf05221	0.65	1.078	3139.9	2040.2	3386.3	7	7	7	1.721	49.4518	7
High	Master Protein	FBpp0086973	FBgn0086904	type=protein; loc=2R:complement(12759862..12760515); ID=FBpp0086973; name=Nacalpha-PA; parent=FBgn0086904,FBtr0087860; dbxref=FlyBase:FBpp0086973,FlyBase_Annotation_IDs:CG8759-PA,GB_protein:AAM68653.1,REFSEQ:NP_599139,GB_protein:AAM68653,UniProt/Swiss-Prot:Q94518; MD5=6cf34b56a6783d3da562f1ee380609de; length=217; release=r6.23; species=Dmel;	0	51.0771	57.1429	7	13	7	1	217	23.007	4.74	36409	Nacalpha; FBgn0086904	2R	development;transport		protein binding	Pf01849	0.669	1.133	2030.3	1358.4	2300.8	7	6	7	9	54.8461	7
High	Master Protein	FBpp0076771	FBgn0035679	type=protein; loc=3L:complement(6093301..6094395); ID=FBpp0076771; name=CG10467-PA; parent=FBgn0035679,FBtr0077063; dbxref=FlyBase:FBpp0076771,FlyBase_Annotation_IDs:CG10467-PA,GB_protein:AAF50699.1,REFSEQ:NP_648026,GB_protein:AAF50699,UniProt/TrEMBL:Q9VRU1,FlyMine:FBpp0076771,modMine:FBpp0076771; MD5=dc60626d6f6c3bb4eb90b3748887d8cd; length=364; release=r6.23; species=Dmel;	0	55.9039	29.6703	7	14	7	1	364	39.603	6.58	38697	CG10467; FBgn0035679	3L	metabolic process	extracellular	catalytic activity	Pf01263	1.165	1.011	1575.5	1835.6	1593.6	7	6	7	1.721	61.3232	7
High	Master Protein	FBpp0291171	FBgn0003721	type=protein; loc=3R:join(15284649..15284762,15285229..15285354,15295113..15295246,15296591..15296708,15299277..15299347,15300747..15300822,15301011..15301073,15303153..15303222,15307590..15307675); ID=FBpp0291171; name=Tm1-PM; parent=FBgn0003721,FBtr0301959; dbxref=REFSEQ:NP_732002,GB_protein:AAN13644,FlyBase:FBpp0291171,FlyBase_Annotation_IDs:CG4898-PM; MD5=d1bd58705cf8b391dd8e4fb971f7ea6d; len…	0	102.762	55.4386	15	44	7	1	285	32.726	4.73	41852	Tm1; FBgn0003721	3R	cell organization and biogenesis;regulation of biological process;response to stimulus	cytoskeleton;cytosol;endoplasmic reticulum	protein binding;structural molecule activity	Pf00261, Pf12718	1.425	1.332	1625.4	2315.8	2164.9	6	6	7	11.589	163.571	15
High	Master Protein	FBpp0301185	FBgn0052626	type=protein; loc=X:complement(join(13837852..13837984,13837613..13837757,13834815..13835149,13832904..13833031,13832746..13832840,13832217..13832673,13831702..13832156,13831340..13831634,13831168..13831278,13830921..13831100)); ID=FBpp0301185; name=AMPdeam-PJ; parent=FBgn0052626,FBtr0309246; dbxref=FlyBase:FBpp0301185,FlyBase_Annotation_IDs:CG32626-PJ,REFSEQ:NP_001245660,GB_protein:AFH07374,UniP…	0	55.5604	12.3552	7	11	7	1	777	89.581	5.96	32352	CG32626; AMPdeam; FBgn0052626	X	metabolic process	cytosol	catalytic activity;metal ion binding	Pf00962	0.613	1.01	2136.4	1309.7	2157.4	7	7	7	0.585	57.8718	7
High	Master Protein	FBpp0307187	FBgn0019960	type=protein; loc=3R:complement(join(22022887..22022931,22022400..22022629,22021793..22022266,22021584..22021732,22020825..22021520,22020702..22020722,22020450..22020608,22020104..22020392,22019860..22020037)); ID=FBpp0307187; name=Mitofilin-PE; parent=FBgn0019960,FBtr0335200; dbxref=REFSEQ:NP_001262819,GB_protein:AGB96199,FlyBase:FBpp0307187,FlyBase_Annotation_IDs:CG6455-PE,UniProt/TrEMBL:A0A0B4…	0	48.2974	13.1367	7	11	7	1	746	82.854	8.66	42587	CG6455; Mitofilin; FBgn0019960	3R	cell organization and biogenesis	membrane;mitochondrion		Pf09731	1.092	1.445	837.8	915	1210.6	7	7	7	0.514	44.3988	7
High	Master Protein	FBpp0086628	FBgn0033949	type=protein; loc=2R:join(14629921..14630331,14630388..14630924); ID=FBpp0086628; name=Had2-PA; parent=FBgn0033949,FBtr0087499; dbxref=GB_protein:AAF58227.1,FlyBase:FBpp0086628,FlyBase_Annotation_IDs:CG10131-PA,REFSEQ:NP_610974,GB_protein:AAF58227,UniProt/TrEMBL:Q5U1B0,FlyMine:FBpp0086628,modMine:FBpp0086628; MD5=b42ec0382936477452cc50ebb249255e; length=315; release=r6.23; species=Dmel;	0	52.7192	32.6984	7	8	7	1	315	35.128	5.44	36624	CG10131; FBgn0033949	2R	metabolic process		catalytic activity;nucleotide binding	Pf00725, Pf02558, Pf02737	0.946	1.772	1111.6	1051.2	1970	7	7	7	1.637	45.4087	7
High	Master Protein	FBpp0309151	FBgn0020255	type=protein; loc=X:complement(join(11145943..11146377,11145649..11145864)); ID=FBpp0309151; name=Ran-PD; parent=FBgn0020255,FBtr0340165; dbxref=FlyBase:FBpp0309151,FlyBase_Annotation_IDs:CG1404-PD,GB_protein:AHN59582,REFSEQ:NP_001285112,UniProt/Swiss-Prot:Q9VZ23; MD5=b558c3f0de550773a094f4a890d1e023; length=216; release=r6.23; species=Dmel;	0	84.6939	38.8889	7	18	7	1	216	24.693	7.81	44072	ran; FBgn0020255	X	cell communication;cell division;cell organization and biogenesis;regulation of biological process;response to stimulus;transport	cytoplasm;cytoskeleton;nucleus	catalytic activity;nucleotide binding;protein binding	Pf00025, Pf00071, Pf08477	0.768	1.194	2051.5	1575.9	2449.6	7	7	7	9	91.2192	7
High	Master Protein	FBpp0086897	FBgn0002069	type=protein; loc=2R:join(12880790..12880870,12880950..12881275,12881508..12882532,12882742..12882905); ID=FBpp0086897; name=AspRS-PA; parent=FBgn0002069,FBtr0087784; dbxref=FlyBase:FBpp0086897,FlyBase_Annotation_IDs:CG3821-PA,GB_protein:AAF58445.1,REFSEQ:NP_476609,GB_protein:AAF58445,UniProt/TrEMBL:Q7K0E6,FlyMine:FBpp0086897,modMine:FBpp0086897; MD5=d591e774a6a00e15b123c851058b06b9; length=531; …	0	54.91	19.9623	7	15	7	1	531	59.022	6.81	36420	Aats-asp; AspRS; FBgn0002069	2R	metabolic process	cytoplasm	catalytic activity;nucleotide binding	Pf00152, Pf01336	0.75	1.091	3375.9	2532.7	3683.8	7	7	7	0.84	75.694	7
High	Master Protein	FBpp0079758	FBgn0053129	type=protein; loc=2L:complement(join(10970002..10970122,10969633..10969928,10968962..10969576,10968692..10968896,10968438..10968583,10965993..10966409,10965792..10965910,10965605..10965719)); ID=FBpp0079758; name=CG33129-PE; parent=FBgn0053129,FBtr0080169; dbxref=FlyBase:FBpp0079758,FlyBase_Annotation_IDs:CG33129-PE,GB_protein:AAF53037.2,REFSEQ:NP_788023,GB_protein:AAF53037,UniProt/TrEMBL:Q9VKM7,…	0	40.7823	8.71492	7	12	7	1	677	75.634	9.44	34514	CG33129; FBgn0053129	2L	response to stimulus			Pf10151	0.654	1.517	1670.2	1092.3	2534	7	7	7	0.585	46.4322	7
High	Master Protein	FBpp0087186	FBgn0010516	type=protein; loc=2R:complement(join(11690678..11690719,11690446..11690586,11689079..11689888)); ID=FBpp0087186; name=wal-PA; parent=FBgn0010516,FBtr0088082; dbxref=FlyBase:FBpp0087186,FlyBase_Annotation_IDs:CG8996-PA,GB_protein:AAF58627.1,REFSEQ:NP_725073,GB_protein:AAF58627,UniProt/TrEMBL:Q7KN94,FlyMine:FBpp0087186,modMine:FBpp0087186; MD5=28de8d5cb126e2c2d9cc5eb3d1d414a6; length=330; release=r…	0	68.5461	40.9091	7	14	7	1	330	34.16	8.32	36252	wal; FBgn0010516	2R	metabolic process	mitochondrion;organelle lumen	catalytic activity;nucleotide binding	Pf00766, Pf01012	0.778	1.337	1208.7	940.6	1615.8	6	6	7	1.848	66.7484	7
High	Master Protein	FBpp0072975	FBgn0266582	type=protein; loc=3L:complement(join(3159409..3159472,3159274..3159348,3158557..3159215)); ID=FBpp0072975; name=ND-30-PA; parent=FBgn0266582,FBtr0073113; dbxref=GB_protein:AAF47723.1,FlyBase:FBpp0072975,FlyBase_Annotation_IDs:CG12079-PA,REFSEQ:NP_647775,GB_protein:AAF47723,UniProt/TrEMBL:Q9VZU4,FlyMine:FBpp0072975,modMine:FBpp0072975; MD5=8f16f67e9cd912ceb0c0243613d37f0c; length=265; release=r6.2…	0	42.523	30.566	7	7	7	1	265	29.952	7.84	38378	CG12079; NDUFS3; ND-30; FBgn0266582	3L	metabolic process	mitochondrion	catalytic activity	Pf00329	0.999	1.913	2965.9	2963.1	5673	7	7	7	1.336	36.9364	7
High	Master Protein	FBpp0072135	FBgn0025352	type=protein; loc=2R:complement(join(23868462..23868525,23868053..23868212,23867820..23867994,23866753..23867763)); ID=FBpp0072135; name=Thiolase-PA; parent=FBgn0025352,FBtr0072226; dbxref=FlyBase:FBpp0072135,FlyBase_Annotation_IDs:CG4581-PA,GB_protein:AAF47083.1,REFSEQ:NP_477378,GB_protein:AAF47083,UniProt/TrEMBL:Q9W1H8,FlyMine:FBpp0072135,modMine:FBpp0072135; MD5=4c65024f55cc2ed72c1614ca8501ff3…	0	47.0334	21.7484	7	15	7	1	469	50.609	9.14	37784	Thiolase; FBgn0025352	2R	metabolic process	mitochondrion	catalytic activity	Pf00108, Pf00109, Pf02803	0.831	1.72	1988.6	1652.1	3420.9	7	6	6	1.154	55.7928	7
High	Master Protein	FBpp0082522	FBgn0016691	type=protein; loc=3R:join(15265661..15265690,15265927..15266370,15266433..15266588); ID=FBpp0082522; name=ATPsynO-PA; parent=FBgn0016691,FBtr0083063; dbxref=FlyBase:FBpp0082522,FlyBase_Annotation_IDs:CG4307-PA,GB_protein:AAF55156.1,REFSEQ:NP_524358,GB_protein:AAF55156,UniProt/Swiss-Prot:Q24439,FlyMine:FBpp0082522,modMine:FBpp0082522; MD5=681e3e4e217d034ab53eca3bd98fd250; length=209; release=r6.23…	0	56.7845	42.1053	7	19	7	1	209	22.408	9.63	41845	Oscp; ATPsynO; FBgn0016691	3R	metabolic process;transport	membrane;mitochondrion	catalytic activity;transporter activity	Pf00213	0.669	1.568	2924.9	1957.6	4585.5	7	7	7	2.875	86.6482	7
High	Master Protein	FBpp0083378	FBgn0028396	type=protein; loc=3R:join(20871077..20871099,20871186..20871552); ID=FBpp0083378; name=TotA-PA; parent=FBgn0028396,FBtr0083971; dbxref=FlyBase:FBpp0083378,FlyBase_Annotation_IDs:CG31509-PA,GB_protein:AAN13840.1,REFSEQ:NP_536778,GB_protein:AAN13840,UniProt/Swiss-Prot:Q8IN44,FlyMine:FBpp0083378,modMine:FBpp0083378; MD5=95261337b1636dfe244f9efa209f447f; length=129; release=r6.23; species=Dmel;	0	52.7622	47.2868	7	19	7	1	129	14.211	4.88	44121	TotA; FBgn0028396	3R	defense response;response to stimulus	extracellular		Pf07240	1.93	0.664	3162.9	6103.7	2101.2	7	7	7	9	89.9842	7
High	Master Protein	FBpp0076960	FBgn0031143	type=protein; loc=X:complement(join(21028180..21028275,21027903..21027952,21027738..21027844,21026408..21027021)); ID=FBpp0076960; name=CG1532-PA; parent=FBgn0031143,FBtr0077268; dbxref=FlyBase:FBpp0076960,FlyBase_Annotation_IDs:CG1532-PA,GB_protein:AAF50868.1,REFSEQ:NP_608420,GB_protein:AAF50868,UniProt/TrEMBL:Q9VRD4,FlyMine:FBpp0076960,modMine:FBpp0076960; MD5=f8961d5a881e7e1a05e0c9e27964ce85; …	0	43.2145	25.6944	6	9	6	1	288	31.623	5.39	33076	CG1532; FBgn0031143	X				Pf00903, Pf12681	0.736	1.061	883.2	649.7	937	6	6	6	2.162	39.1069	6
High	Master Protein	FBpp0084666	FBgn0039580	type=protein; loc=3R:complement(join(28337870..28339546,28337293..28337667)); ID=FBpp0084666; name=Gfat2-PA; parent=FBgn0039580,FBtr0085297; dbxref=FlyBase:FBpp0084666,FlyBase_Annotation_IDs:CG1345-PA,GB_protein:AAF56785.1,REFSEQ:NP_651617,GB_protein:AAF56785,UniProt/TrEMBL:Q9VAW3,FlyMine:FBpp0084666,modMine:FBpp0084666; MD5=8fd2d592c025067320afb4dd97552607; length=683; release=r6.23; species=Dme…	0	45.1156	14.3485	6	8	6	1	683	76.49	6.62	43373	Gfat2; FBgn0039580	3R	metabolic process		catalytic activity	Pf00310, Pf01380, Pf13230, Pf13522, Pf13537, Pf13580	0.844	1.25	1030.3	870	1287.8	6	6	6	0.431	41.1062	6
High	Master Protein	FBpp0301099	FBgn0262125	type=protein; loc=3R:join(5649382..5649660,5649720..5650969,5651032..5651185,5651254..5651802,5651981..5652004,5652381..5652470); ID=FBpp0301099; name=Sec23-PE; parent=FBgn0262125,FBtr0309091; dbxref=FlyBase:FBpp0301099,FlyBase_Annotation_IDs:CG1250-PE,REFSEQ:NP_001246932,GB_protein:AFH06251,UniProt/TrEMBL:A0A0B4K5Z8; MD5=2ec9587abf303970c1d25b9df6968f38; length=781; release=r6.23; species=Dmel;	0	29.7167	12.8041	6	8	6	1	781	87.512	6.79	40694	sec23; FBgn0262125	3R	cell organization and biogenesis;metabolic process;regulation of biological process;transport	cytoplasm;endoplasmic reticulum	enzyme regulator activity;metal ion binding	Pf00626, Pf04810, Pf04811, Pf04815, Pf08033	0.816	1.206	1316.8	1074	1588	5	5	5	0.425	35.1757	6
High	Master Protein	FBpp0078667	FBgn0022023	type=protein; loc=2L:complement(join(5052655..5052735,5051637..5052314,5051313..5051570)); ID=FBpp0078667; name=eIF3h-PA; parent=FBgn0022023,FBtr0079030; dbxref=GB_protein:AAF52210.2,FlyBase:FBpp0078667,FlyBase_Annotation_IDs:CG9124-PA,GB_protein:AAF52210.3,REFSEQ:NP_524834,GB_protein:AAF52210,UniProt/Swiss-Prot:Q9U9Q4,FlyMine:FBpp0078667,modMine:FBpp0078667; MD5=efc535d7a60baa7b6616cf1b812e8ae7;…	0	54.5974	27.2189	6	9	6	1	338	38.383	6.1	45682	eIF-3p40; FBgn0022023	2L	metabolic process;regulation of biological process	cytoplasm;cytosol	protein binding;RNA binding	Pf01398	0.779	1.148	1724.8	1344.2	1980.9	6	6	6	1.955	49.0901	6
High	Master Protein	FBpp0081045	FBgn0032945	type=protein; loc=2L:join(21371351..21371356,21374086..21376191,21376608..21377237); ID=FBpp0081045; name=CG8665-PA; parent=FBgn0032945,FBtr0081517; dbxref=FlyBase:FBpp0081045,FlyBase_Annotation_IDs:CG8665-PA,GB_protein:AAF53994.3,REFSEQ:NP_610107,GB_protein:AAF53994,UniProt/TrEMBL:Q9VIC9,FlyMine:FBpp0081045,modMine:FBpp0081045; MD5=b58528e463774008685201c68b5c7cf5; length=913; release=r6.23; spe…	0	28.125	8.87185	6	7	6	1	913	100.234	6.7	35407	CG8665; FBgn0032945	2L	metabolic process	cytoplasm	catalytic activity	Pf00171, Pf00550, Pf00551, Pf02911, Pf07368	1.319	0.86	1181.1	1557.5	1016.2	6	6	6	0.32	28.4743	6
High	Master Protein	FBpp0076848	FBgn0035600	type=protein; loc=3L:join(5360340..5360411,5360692..5360739,5360877..5361025,5361493..5361625,5361695..5361988,5362103..5362330); ID=FBpp0076848; name=Cyt-c1-PA; parent=FBgn0035600,FBtr0077144; dbxref=FlyBase:FBpp0076848,FlyBase_Annotation_IDs:CG4769-PA,GB_protein:AAF50785.1,REFSEQ:NP_647958,GB_protein:AAF50785,UniProt/TrEMBL:Q9VRL0,FlyMine:FBpp0076848,modMine:FBpp0076848; MD5=fbe46bfe8a882962625…	0	65.4998	27.0358	6	15	6	1	307	33.743	8.53	38612	CG4769; Cyt-c1; FBgn0035600	3L	metabolic process;transport	mitochondrion	metal ion binding	Pf02167	0.804	1.513	2335.6	1878.6	3534.8	6	6	6	2.162	82.5211	6
High	Master Protein	FBpp0297771	FBgn0035147	type=protein; loc=3L:join(649180..649419,650233..650523,650584..651105); ID=FBpp0297771; name=Gale-PB; parent=FBgn0035147,FBtr0306917; dbxref=FlyBase:FBpp0297771,FlyBase_Annotation_IDs:CG12030-PB,REFSEQ:NP_001246537,GB_protein:AFH04208,UniProt/Swiss-Prot:Q9W0P5; MD5=a3e0f8add2132dab5db9813b9ceeeb8b; length=350; release=r6.23; species=Dmel;	0	52.7617	28.2857	6	11	6	1	350	38.672	7.46	38076	Gale; FBgn0035147	3L	metabolic process		catalytic activity	Pf00106, Pf01073, Pf01370, Pf02719, Pf04321, Pf07993, Pf08659, Pf13460, Pf13950	0.926	1.219	1418.2	1313.4	1728.4	6	6	6	1.683	48.4895	6
High	Master Protein	FBpp0086747	FBgn0013733	type=protein; loc=2R:complement(join(13907589..13908218,13905222..13905501,13904248..13905161,13903814..13904182,13902654..13903572,13901687..13902317,13901437..13901572,13900366..13900449,13899450..13899671,13894839..13894969,13884095..13894592,13882401..13882547,13874859..13882336,13874234..13874459,13872209..13874168,13871979..13872153,13871294..13871338,13870840..13870911,13870522..13870696,1…	0	30.9936	1.09029	7	7	6	1	8805	988.943	5.71	36542	shot; FBgn0013733	2R	cell communication;cell organization and biogenesis;regulation of biological process	cytoplasm;cytoskeleton;membrane	metal ion binding;protein binding	Pf00307, Pf00435, Pf00681, Pf02187, Pf05887, Pf11971, Pf13499, Pf13514	2.126	1.312	407.5	866.5	534.8	6	6	6	0.028	25.4527	7
High	Master Protein	FBpp0310125	FBgn0027601	type=protein; loc=X:complement(join(14950318..14950599,14946271..14946481,14935876..14936418,14935331..14935445,14934630..14935272)); ID=FBpp0310125; name=pdgy-PD; parent=FBgn0027601,FBtr0343521; dbxref=FlyBase:FBpp0310125,FlyBase_Annotation_IDs:CG9009-PD,GB_protein:AHN59727,REFSEQ:NP_001285257,UniProt/TrEMBL:Q9VXZ8; MD5=b433da63faf8cd38acac39f6f0d3fc89; length=597; release=r6.23; species=Dmel;	0	42.4729	13.7353	6	8	6	1	597	65.529	7.25	32426	CG9009; pdgy; FBgn0027601	X	metabolic process;regulation of biological process		catalytic activity	Pf00501, Pf13193	0.502	1.454	1021.7	513.2	1485.8	6	6	6	0.778	36.6718	6
High	Master Protein	FBpp0072932	FBgn0035438	type=protein; loc=3L:join(3327353..3327553,3327860..3328183,3328251..3328442); ID=FBpp0072932; name=PHGPx-PD; parent=FBgn0035438,FBtr0073068; dbxref=FlyBase:FBpp0072932,FlyBase_Annotation_IDs:CG12013-PD,GB_protein:AAN11562.1,REFSEQ:NP_728869,GB_protein:AAN11562,UniProt/TrEMBL:Q8IRD3,FlyMine:FBpp0072932,modMine:FBpp0072932; MD5=2c515db569799adc873963cbafb17f1d; length=238; release=r6.23; species=D…	0	38.5032	29.8319	6	10	6	1	238	26.221	8.76	38413	PHGPx; FBgn0035438	3L	metabolic process;response to stimulus	cytoplasm;Golgi;mitochondrion	antioxidant activity;catalytic activity	Pf00255, Pf00578, Pf08534	0.845	1.253	2834.6	2394.6	3552.8	6	6	6	3.642	41.0534	6
High	Master Protein	FBpp0311573	FBgn0032518	type=protein; loc=2L:complement(join(13395056..13395060,13394865..13394940,13394413..13394799)); ID=FBpp0311573; name=RpL24-PC; parent=FBgn0032518,FBtr0345449; dbxref=FlyBase:FBpp0311573,FlyBase_Annotation_IDs:CG9282-PC,GB_protein:AHN54410,REFSEQ:NP_001285896,UniProt/Swiss-Prot:Q9VJY6; MD5=c5b17bcda531c06f8bc1ce96bc8dbb41; length=155; release=r6.23; species=Dmel;	0	39.1899	27.0968	6	14	6	1	155	17.509	11.06	34754	RpL24; FBgn0032518	2L	cell organization and biogenesis;metabolic process	ribosome	RNA binding;structural molecule activity	Pf01246	0.781	1.398	3621.1	2827.7	5060.7	6	6	6	9	61.7048	6
High	Master Protein	FBpp0311978	FBgn0000150	type=protein; loc=3R:complement(join(31745770..31745943,31745258..31745590)); ID=FBpp0311978; name=awd-PD; parent=FBgn0000150,FBtr0346150; dbxref=FlyBase:FBpp0311978,FlyBase_Annotation_IDs:CG2210-PD,GB_protein:AHN57624,REFSEQ:NP_001287625,UniProt/TrEMBL:A0A0B4LHX6; MD5=34ee4782189a44d77c8310bd9862bcf2; length=168; release=r6.23; species=Dmel;	0	51.8471	57.7381	6	22	6	1	168	18.711	8.12	43739	awd; FBgn0000150	3R	cell organization and biogenesis;cellular component movement;metabolic process	membrane	catalytic activity;metal ion binding;nucleotide binding;protein binding	Pf00334	0.704	1.105	2546.8	1792.6	2813.8	7	7	7	11.915	88.8518	6
High	Master Protein	FBpp0074034	FBgn0030724	type=protein; loc=X:complement(join(16073027..16073082,16071721..16071900,16071238..16071531,16071035..16071177,16070720..16070868)); ID=FBpp0074034; name=Nipsnap-PC; parent=FBgn0030724,FBtr0074257; dbxref=GB_protein:AAN09384.1,FlyBase:FBpp0074034,FlyBase_Annotation_IDs:CG9212-PC,REFSEQ:NP_727932,GB_protein:AAN09384,UniProt/Swiss-Prot:Q9VXK0; MD5=bc3d3aa2ff83f4dc62043a0a72f0aa75; length=273; rele…	0	77.8144	30.0366	6	16	6	1	273	31.945	9.17	32573	Nipsnap; FBgn0030724	X		mitochondrion		Pf07978	0.97	1.449	1866.8	1810.2	2705.7	6	6	6	5.494	72.1485	6
High	Master Protein	FBpp0080421	FBgn0020414	type=protein; loc=2L:join(16451190..16451307,16451376..16451927,16452194..16452849); ID=FBpp0080421; name=Idgf3-PA; parent=FBgn0020414,FBtr0080864; dbxref=FlyBase:FBpp0080421,FlyBase_Annotation_IDs:CG4559-PA,GB_protein:AAF53537.1,REFSEQ:NP_477256,GB_protein:AAF53537,UniProt/TrEMBL:X2JA18; MD5=4c30f7c934150c91b4d81aac207b4aac; length=441; release=r6.23; species=Dmel;	0	70.9263	20.4082	6	14	6	1	441	49.224	7.53	34981	Idgf3; FBgn0020414	2L	metabolic process;response to stimulus	extracellular	catalytic activity;protein binding	Pf00704	0.692	0.867	2893.6	2001.9	2507.6	6	6	6	1.512	74.4859	6
High	Master Protein	FBpp0087095	FBgn0010621	type=protein; loc=2R:join(12174921..12175028,12175737..12176718,12176778..12177316); ID=FBpp0087095; name=CCT5-PA; parent=FBgn0010621,FBtr0087987; dbxref=FlyBase:FBpp0087095,FlyBase_Annotation_IDs:CG8439-PA,GB_protein:AAF58565.1,REFSEQ:NP_523707,GB_protein:AAF58565,UniProt/TrEMBL:Q7KKI0,FlyMine:FBpp0087095,modMine:FBpp0087095; MD5=6e68c870a421bfeb8e938b9a0fd0f9f0; length=542; release=r6.23; speci…	0	57.5315	16.9742	7	10	6	1	542	59.241	6.25	36308	Cct5; FBgn0010621	2R	metabolic process	cytoplasm	catalytic activity;nucleotide binding;protein binding	Pf00118	0.827	1.229	1548.3	1281.2	1903.6	6	6	6	0.896	43.7148	7
High	Master Protein	FBpp0076826	FBgn0035632	type=protein; loc=3L:complement(join(5768201..5768759,5767136..5768133)); ID=FBpp0076826; name=Ppat-Dpck-PA; parent=FBgn0035632,FBtr0077120; dbxref=FlyBase:FBpp0076826,FlyBase_Annotation_IDs:CG10575-PA,GB_protein:AAF50749.2,REFSEQ:NP_647985,GB_protein:AAF50749,UniProt/TrEMBL:Q9VRP4,FlyMine:FBpp0076826,modMine:FBpp0076826; MD5=81566a7aa4448aa75dbad6b8fc83a29a; length=518; release=r6.23; species=Dm…	0	40.1646	16.7954	6	7	6	1	518	57.605	7.2	38647	Ppat-Dpck; FBgn0035632	3L	cellular component movement;metabolic process;transport	cytosol	catalytic activity;nucleotide binding	Pf01121, Pf01467, Pf06574	0.913	1.176	861.1	786.4	1012.8	6	6	6	0.778	32.5971	6
High	Master Protein	FBpp0073784	FBgn0030608	type=protein; loc=X:complement(join(15075748..15075940,15073937..15074374,15073341..15073391,15072272..15072648)); ID=FBpp0073784; name=Lsd-2-PA; parent=FBgn0030608,FBtr0073967; dbxref=FlyBase:FBpp0073784,FlyBase_Annotation_IDs:CG9057-PA,GB_protein:AAF48419.1,REFSEQ:NP_572996,GB_protein:AAF48419,UniProt/Swiss-Prot:Q9VXY7,FlyMine:FBpp0073784,modMine:FBpp0073784; MD5=c893f1b274040adbbb4292ef4bfe77d…	0	55.8947	27.2727	6	12	6	1	352	38.206	8.41	32437	Lsd-2; FBgn0030608	X	cellular component movement;development;regulation of biological process;transport	cytoplasm	protein binding	Pf03036	1.12	1.557	1376.8	1542	2143.2	6	6	6	1.976	51.2125	6
High	Master Protein	FBpp0112465	FBgn0028697	type=protein; loc=3L:join(27267610..27267918,27268092..27268397); ID=FBpp0112465; name=RpL15-PA; parent=FBgn0028697,FBtr0113742; dbxref=FlyBase_Annotation_IDs:CG17420-PA,FlyBase:FBpp0112465,REFSEQ:NP_001015155,GB_protein:EAA46271,UniProt/Swiss-Prot:O17445; MD5=ff83a759b3ab0bffaeb156332c51dd43; length=204; release=r6.23; species=Dmel;	0	33.906	28.4314	6	12	6	1	204	24.31	11.47	3354918	RpL15; FBgn0028697	3L	metabolic process	ribosome	RNA binding;structural molecule activity	Pf00827	0.769	1.462	1158.6	891.4	1693.4	6	6	6	3.642	46.5409	6
High	Master Protein	FBpp0074662	FBgn0028695	type=protein; loc=3L:join(19915191..19917113,19917183..19918019); ID=FBpp0074662; name=Rpn1-PA; parent=FBgn0028695,FBtr0074893; dbxref=FlyBase:FBpp0074662,FlyBase_Annotation_IDs:CG7762-PA,GB_protein:AAF49095.2,REFSEQ:NP_649158,GB_protein:AAF49095,UniProt/TrEMBL:Q9VW54,FlyMine:FBpp0074662,modMine:FBpp0074662; MD5=dca0928cc63d49df0550af2d0134e7d9; length=919; release=r6.23; species=Dmel;	0	41.4629	7.18172	6	12	6	1	919	102.212	5.85	40174	Rpn1; FBgn0028695	3L	metabolic process;regulation of biological process;response to stimulus	cytosol;nucleus;proteasome	catalytic activity;enzyme regulator activity;metal ion binding	Pf01851	0.848	1.296	2140.4	1815.4	2774.5	6	6	6	0.429	47.4512	6
High	Master Protein	FBpp0292215	FBgn0004888	type=protein; loc=3L:join(3814319..3814355,3816632..3817080,3817437..3817721,3817784..3817999); ID=FBpp0292215; name=Scsalpha1-PB; parent=FBgn0004888,FBtr0303096; dbxref=FlyBase:FBpp0292215,FlyBase_Annotation_IDs:CG1065-PB,REFSEQ:NP_001189044,GB_protein:ADV37481,UniProt/Swiss-Prot:Q94522; MD5=770d68231aafea52ee150be7f7454d1f; length=328; release=r6.23; species=Dmel;	0	61.3347	23.4756	6	16	6	1	328	34.367	8.98	38447	Scsalpha; FBgn0004888	3L	metabolic process	mitochondrion;organelle lumen	catalytic activity;nucleotide binding	Pf00549, Pf02629, Pf13607	0.817	1.441	1551.5	1267.3	2235.5	7	7	7	2.728	70.6992	6
High	Master Protein	FBpp0083683	FBgn0003676	type=protein; loc=3R:complement(join(22491259..22491331,22490868..22491021,22489922..22490812,22489303..22489858)); ID=FBpp0083683; name=CCT1-PB; parent=FBgn0003676,FBtr0084290; dbxref=FlyBase:FBpp0083683,FlyBase_Annotation_IDs:CG5374-PB,GB_protein:AAN13906.1,REFSEQ:NP_732748,GB_protein:AAN13906,UniProt/Swiss-Prot:P12613,FlyMine:FBpp0083683,modMine:FBpp0083683; MD5=5db5fade362b566973c98af35e11bca…	0	38.1831	16.158	6	10	6	1	557	59.519	6.39	42649	T-cp1; FBgn0003676	3R	metabolic process;transport	cytoplasm;cytosol	nucleotide binding;protein binding	Pf00118	0.819	1.262	4434.4	3631.7	5596.3	6	6	6	0.528	42.9696	6
High	Master Protein	FBpp0077516	FBgn0010288	type=protein; loc=2L:complement(join(2213896..2213931,2213616..2213756,2213415..2213557,2212970..2213333)); ID=FBpp0077516; name=Uch-PA; parent=FBgn0010288,FBtr0077844; dbxref=FlyBase:FBpp0077516,FlyBase_Annotation_IDs:CG4265-PA,GB_protein:AAF51291.1,REFSEQ:NP_476940,GB_protein:AAF51291,UniProt/Swiss-Prot:P35122,FlyMine:FBpp0077516,modMine:FBpp0077516; MD5=f5595848dadffe50a0f46fa0f534a28d; length…	0	60.8542	36.1233	6	9	6	1	227	25.834	5.49	33397	Uch; FBgn0010288	2L	metabolic process	cytoplasm	catalytic activity	Pf01088	0.949	1.221	908.7	862	1109.2	7	7	7	3.394	50.7592	6
High	Master Protein	FBpp0311868	FBgn0034405	type=protein; loc=2R:complement(join(18857653..18857850,18857204..18857403,18856884..18857091,18855906..18856691)); ID=FBpp0311868; name=Jheh2-PD; parent=FBgn0034405,FBtr0345981; dbxref=FlyBase:FBpp0311868,FlyBase_Annotation_IDs:CG15102-PD,GB_protein:AAO41355,REFSEQ:NP_788413,UniProt/TrEMBL:Q7KB18; MD5=1699c9731a32a4296fd2ea3f1822f172; length=463; release=r6.23; species=Dmel;	0	61.1714	17.2786	6	10	6	1	463	51.972	7.68	37181	Jheh2; FBgn0034405	2R	metabolic process	endoplasmic reticulum;membrane	catalytic activity	Pf00561, Pf06441, Pf12697	1.217	1.567	442.9	539	694.2	6	6	6	1.462	54.5314	6
High	Master Protein	FBpp0304185	FBgn0036921	type=protein; loc=3L:join(19930831..19931014,19931088..19931197,19931263..19931377,19931982..19932178); ID=FBpp0304185; name=RhoGDI-PB; parent=FBgn0036921,FBtr0331800; dbxref=FlyBase:FBpp0304185,FlyBase_Annotation_IDs:CG7823-PB,REFSEQ:NP_001262080,GB_protein:AGB94773,UniProt/TrEMBL:Q9VW59; MD5=7d49142a2ac101bfc756b97b4d666346; length=201; release=r6.23; species=Dmel;	0	51.6975	32.8358	6	14	6	1	201	23.204	5.64	40179	RhoGDI; FBgn0036921	3L	regulation of biological process	cytoplasm;cytosol	enzyme regulator activity	Pf02115	1.001	1.196	1250.6	1252.3	1495.6	7	7	7	2.652	62.297	6
High	Master Protein	FBpp0083145	FBgn0038681	type=protein; loc=3R:join(19135209..19135280,19135442..19135932,19135993..19136440,19136502..19137101); ID=FBpp0083145; name=Cyp12a4-PA; parent=FBgn0038681,FBtr0083731; dbxref=FlyBase:FBpp0083145,FlyBase_Annotation_IDs:CG6042-PA,GB_protein:AAF55636.2,REFSEQ:NP_650783,GB_protein:AAF55636,UniProt/Swiss-Prot:Q9VE00,FlyMine:FBpp0083145,modMine:FBpp0083145; MD5=8aee045effbbe92a2cb60d2d560a61f5; length…	0	46.7923	16.9776	6	10	6	1	536	61.737	8.6	42294	Cyp12a4; FBgn0038681	3R	metabolic process;response to stimulus	membrane;mitochondrion	catalytic activity;metal ion binding	Pf00067	0.7	1.454	1656.4	1159.6	2408	6	6	6	0.778	49.3087	6
High	Master Protein	FBpp0088409	FBgn0030151	type=protein; loc=X:join(9779062..9779242,9780241..9780301,9780511..9780892,9781159..9781728); ID=FBpp0088409; name=CG1354-PC; parent=FBgn0030151,FBtr0089384; dbxref=FlyBase:FBpp0088409,FlyBase_Annotation_IDs:CG1354-PC,GB_protein:AAN09613.1,REFSEQ:NP_727362,GB_protein:AAN09613,UniProt/Swiss-Prot:Q8SWU7; MD5=b65cbbe0d6ec670d28cba06a23a945cf; length=397; release=r6.23; species=Dmel;	0	33.7256	25.4408	6	6	6	1	397	44.882	6.71	31914	CG1354; FBgn0030151	X		cytoplasm	catalytic activity;metal ion binding;nucleotide binding	Pf01926, Pf02421, Pf03308, Pf06071	0.73	0.906	1185.1	865.1	1073.4	6	6	6	0.701	27.564	6
High	Master Protein	FBpp0303129	FBgn0028968	type=protein; loc=3R:join(31572239..31572278,31572501..31573156,31573254..31574724,31574801..31574986,31575045..31575197,31575256..31575443); ID=FBpp0303129; name=gammaCOP-PD; parent=FBgn0028968,FBtr0330096; dbxref=FlyBase:FBpp0303129,FlyBase_Annotation_IDs:CG1528-PD,REFSEQ:NP_001263145,GB_protein:AGB96524,UniProt/TrEMBL:A0A0B4KHL2; MD5=4eaaa940ecc6cb5d4bdce9d248fd4399; length=897; release=r6.23;…	0	33.2713	12.0401	6	7	6	1	897	99.38	5.3	43717	gammaCop; FBgn0028968	3R	cell organization and biogenesis;regulation of biological process;transport	cytoplasm;endoplasmic reticulum;Golgi;membrane	structural molecule activity	Pf01602, Pf08752	0.757	1.145	776	587.8	888.5	6	6	4	0.311	29.4912	6
High	Master Protein	FBpp0303069	FBgn0038740	type=protein; loc=3R:complement(join(19874345..19874421,19874201..19874286,19871842..19872001,19871573..19871769,19871332..19871513,19869410..19871001,19868855..19869348,19867332..19868770)); ID=FBpp0303069; name=CG4562-PE; parent=FBgn0038740,FBtr0330036; dbxref=FlyBase:FBpp0303069,FlyBase_Annotation_IDs:CG4562-PE,REFSEQ:NP_001262747,GB_protein:AGB96127,UniProt/TrEMBL:A0A0B4KGI0; MD5=2b8e00e8904e…	0	45.7057	6.53409	6	7	6	1	1408	157.764	8.9	42362	CG4562; FBgn0038740	3R	transport	membrane	catalytic activity;nucleotide binding;transporter activity	Pf00005, Pf00664, Pf01926	1.01	1.049	1228	1239.8	1288.5	6	6	6	0.212	38.4409	6
High	Master Protein	FBpp0078851	FBgn0000052	type=protein; loc=2L:complement(join(6044428..6045517,6042075..6044351,6041314..6042011)); ID=FBpp0078851; name=Pfas-PB; parent=FBgn0000052,FBtr0079220; dbxref=FlyBase:FBpp0078851,FlyBase_Annotation_IDs:CG9127-PB,GB_protein:AAN10573.1,REFSEQ:NP_723146,GB_protein:AAN10573,UniProt/Swiss-Prot:P35421; MD5=09681b451735dd717183b2da884dc540; length=1354; release=r6.23; species=Dmel;	0	34.3971	6.42541	6	6	6	1	1354	147.992	5.68	33847	ade2; FBgn0000052	2L	metabolic process	cytoplasm	catalytic activity;metal ion binding;nucleotide binding	Pf00586, Pf02769, Pf13507	0.86	1.333	622.3	535.2	829.5	6	6	6	0.189	28.4791	6
High	Master Protein	FBpp0291634	FBgn0034662	type=protein; loc=2R:complement(join(21831291..21831348,21828990..21829999,21827782..21828919,21822655..21827709,21822473..21822588,21820844..21822406)); ID=FBpp0291634; name=CG13492-PD; parent=FBgn0034662,FBtr0302446; dbxref=FlyBase_Annotation_IDs:CG13492-PD,FlyBase:FBpp0291634,REFSEQ:NP_726121,GB_protein:AAM71018,UniProt/TrEMBL:Q8MLU9; MD5=27db08057e463b24408570ae46612cf4; length=2979; release=…	0	29.1647	3.12185	6	6	6	1	2979	321.099	4.45	37487	CG13492; FBgn0034662	2R				Pf05444	1.02	2.037	682.2	696.1	1389.7	6	6	6	0.101	25.6777	6
High	Master Protein	FBpp0293515	FBgn0262531	type=protein; loc=3L:complement(join(17646381..17646440,17645614..17646321)); ID=FBpp0293515; name=CG43085-PA; parent=FBgn0262531,FBtr0304976; dbxref=REFSEQ:NP_001246818,GB_protein:AFH04489,FlyBase:FBpp0293515,FlyBase_Annotation_IDs:CG43085-PA,UniProt/TrEMBL:Q6IL18,modMine:FBpp0293515; MD5=4e44d6400480122bc376a58435503a73; length=255; release=r6.23; species=Dmel;	0	37.7699	27.451	6	9	6	1	255	29.035	9.07	12797926	CG43085; FBgn0262531	3L					1.56	0.497	1527.9	2384.1	759.6	6	6	6	1.637	36.0788	6
High	Master Protein	FBpp0083524	FBgn0051343	type=protein; loc=3R:join(21745305..21745855,21746186..21746341,21746474..21747187,21747390..21748617,21748688..21748924); ID=FBpp0083524; name=CG31343-PA; parent=FBgn0051343,FBtr0084126; dbxref=FlyBase:FBpp0083524,FlyBase_Annotation_IDs:CG31343-PA,GB_protein:AAN13880.1,REFSEQ:NP_732652,GB_protein:AAN13880,UniProt/TrEMBL:Q8SWX4,FlyMine:FBpp0083524,modMine:FBpp0083524; MD5=919c557d8c716e01bf49e98d…	0	41.629	7.90843	6	11	6	1	961	108.294	4.98	326133	CG31343; FBgn0051343	3R	metabolic process	cytoplasm	catalytic activity;metal ion binding	Pf01433, Pf11838, Pf13485	1.011	5.675	693	700.7	3933.1	6	6	6	0.602	50.9849	6
High	Master Protein	FBpp0086659	FBgn0050069	type=protein; loc=2R:join(14185819..14187351,14187478..14187744,14187863..14187930,14187987..14188048,14188106..14198214); ID=FBpp0086659; name=CG30069-PA; parent=FBgn0050069,FBtr0087530; dbxref=FlyBase:FBpp0086659,GB_protein:AAF58281.2,FlyBase_Annotation_IDs:CG30069-PA,GB_protein:AAF58281.3,REFSEQ:NP_610937,GB_protein:AAF58281,UniProt/TrEMBL:A1Z9M5,FlyMine:FBpp0086659,modMine:FBpp0086659; MD5=6e…	0	27.1939	10.5184	6	6	6	1	4012	460.68	8.35	36573	CG30069; FBgn0050069	2R					0.826	1.107	216.8	179	240	5	5	5	0.071	18.7344	6
High	Master Protein	FBpp0074844	FBgn0036821	type=protein; loc=3L:complement(join(18887553..18887619,18887061..18887215,18881078..18881251,18879802..18880979,18879511..18879739,18879287..18879460,18879087..18879224)); ID=FBpp0074844; name=CG3961-PA; parent=FBgn0036821,FBtr0075077; dbxref=FlyBase_Annotation_IDs:CG3961-PA,FlyBase:FBpp0074844,GB_protein:AAF49219,REFSEQ:NP_730369,UniProt/TrEMBL:Q9VVT8,FlyMine:FBpp0074844; MD5=c25cd18862c0e8f3ef…	0	61.311	15.0568	6	10	6	1	704	78.652	7.91	40056	CG3961; FBgn0036821	3L	metabolic process	membrane	catalytic activity	Pf00501	0.676	1.22	668.7	451.8	815.5	5	6	6	0.84	52.9271	6
High	Master Protein	FBpp0077859	FBgn0037001	type=protein; loc=3L:join(20495480..20495519,20495625..20496075,20496158..20496523,20496592..20496985); ID=FBpp0077859; name=ND-39-PA; parent=FBgn0037001,FBtr0078201; dbxref=FlyBase:FBpp0077859,FlyBase_Annotation_IDs:CG6020-PA,GB_protein:AAF51613.1,REFSEQ:NP_649234,GB_protein:AAF51613,UniProt/TrEMBL:Q9VPE2,FlyMine:FBpp0077859,modMine:FBpp0077859; MD5=e2bb6733267a0e8d1a06c9104f0af7a4; length=416; …	0	52.0395	26.6827	6	8	6	1	416	46.792	9.39	40272	CG6020; ND-39; FBgn0037001	3L	metabolic process		catalytic activity	Pf01073, Pf01370, Pf04321, Pf05368, Pf07993	0.986	1.748	353.7	348.6	618.3	6	6	6	0.978	36.2806	6
High	Master Protein	FBpp0074294	FBgn0283471	type=protein; loc=X:complement(join(18114611..18114625,18113447..18113575,18113258..18113381,18112562..18112662,18106888..18106931,18106681..18106822,18105961..18106032)); ID=FBpp0074294; name=wupA-PA; parent=FBgn0283471,FBtr0074520; dbxref=FlyBase:FBpp0074294,FlyBase_Annotation_IDs:CG7178-PA,GB_protein:AAF48803.2,REFSEQ:NP_728141,GB_protein:AAF48803,UniProt/TrEMBL:E4NKM1,FlyMine:FBpp0074294,modM…	0	53.771	26.4423	9	18	6	1	208	24.474	9.74	32794	wupA; FBgn0004028	X	cell organization and biogenesis;cellular homeostasis;response to stimulus	nucleus	protein binding	Pf00992	1.55	1.641	1700.9	2636.8	2790.4	6	6	6	9	63.4956	9
High	Master Protein	FBpp0083606	FBgn0038947	type=protein; loc=3R:join(22357629..22357671,22358372..22358491,22358563..22358628,22359525..22359760,22359837..22359953); ID=FBpp0083606; name=Sar1-PD; parent=FBgn0038947,FBtr0084208; dbxref=FlyBase:FBpp0083606,FlyBase_Annotation_IDs:CG7073-PD,GB_protein:AAN14370.1,REFSEQ:NP_732719,GB_protein:AAN14370,UniProt/TrEMBL:Q9VD29; MD5=726a855c187f66533ebaecc21d901d46; length=193; release=r6.23; species…	0	51.7275	50.7772	6	12	6	1	193	21.797	6.93	42615	sar1; FBgn0038947	3R	cell organization and biogenesis;metabolic process;regulation of biological process;response to stimulus;transport	endoplasmic reticulum;Golgi	catalytic activity;nucleotide binding;protein binding;signal transducer activity	Pf00025, Pf00071, Pf00503, Pf01926, Pf04670, Pf08477, Pf09439	1.01	1.398	829.3	837.9	1159.5	6	6	6	5.813	48.6323	6
High	Master Protein	FBpp0075958	FBgn0003462	type=protein; loc=3L:complement(join(11113574..11113639,11112453..11112848)); ID=FBpp0075958; name=Sod1-PA; parent=FBgn0003462,FBtr0076229; dbxref=FlyBase:FBpp0075958,FlyBase_Annotation_IDs:CG11793-PA,GB_protein:AAF50095.1,REFSEQ:NP_476735,GB_protein:AAF50095,UniProt/Swiss-Prot:P61851,FlyMine:FBpp0075958,modMine:FBpp0075958; MD5=664bd08a7dfba355bbe0146992ae0f78; length=153; release=r6.23; species…	0	66.9287	52.9412	6	13	6	1	153	15.689	6.11	39251	Sod; Sod1; FBgn0003462	3L	metabolic process;regulation of biological process;response to stimulus	cytoplasm	antioxidant activity;catalytic activity;metal ion binding;protein binding	Pf00080	0.91	1.266	2397.9	2182.1	3036.9	6	6	6	7.111	70.2419	6
High	Master Protein	FBpp0086252	FBgn0003274	type=protein; loc=2R:16586223..16586564; ID=FBpp0086252; name=RpLP2-PA; parent=FBgn0003274,FBtr0087105; dbxref=FlyBase:FBpp0086252,FlyBase_Annotation_IDs:CG4918-PA,GB_protein:AAF57979.1,REFSEQ:NP_523764,GB_protein:AAF57979,UniProt/Swiss-Prot:P05389,FlyMine:FBpp0086252,modMine:FBpp0086252; MD5=b28d6b4fec46edabc2fa2ec06e21105f; length=113; release=r6.23; species=Dmel;	0	31.7772	63.7168	6	18	6	1	113	11.75	4.7	36855	RpLP2; FBgn0003274	2R	metabolic process	ribosome	structural molecule activity	Pf00428	0.642	1.116	3379.4	2168.5	3771.4	6	6	6	20.544	68.7508	6
High	Master Protein	FBpp0087438	FBgn0026403	type=protein; loc=2R:join(10314274..10314504,10316401..10316880,10316976..10317737,10317844..10318467,10318728..10318998,10319062..10319207,10319268..10319677,10319871..10320028,10320573..10320827,10320884..10321058,10321121..10321405,10321469..10321724); ID=FBpp0087438; name=Ndg-PA; parent=FBgn0026403,FBtr0088349; dbxref=FlyBase:FBpp0087438,FlyBase_Annotation_IDs:CG12908-PA,GB_protein:AAF58809.3…	0	35.7735	6.88889	6	8	6	1	1350	148.986	4.59	36089	Ndg; FBgn0026403	2R		membrane	metal ion binding	Pf00058, Pf06119, Pf07474, Pf07645, Pf12947	1.046	1.18	411.8	430.7	486	6	6	6	0.296	27.6182	6
High	Master Protein	FBpp0084824	FBgn0024841	type=protein; loc=3R:join(29723229..29723356,29723438..29723588,29723847..29724146); ID=FBpp0084824; name=Pcd-PA; parent=FBgn0024841,FBtr0085458; dbxref=GB_protein:AAF56923.1,FlyBase:FBpp0084824,FlyBase_Annotation_IDs:CG1963-PA,GB_protein:AAF56923.2,REFSEQ:NP_477360,GB_protein:AAF56923,UniProt/Swiss-Prot:O76454,FlyMine:FBpp0084824,modMine:FBpp0084824; MD5=926781eba1b9b9941a10e52a588ce8ba; length=…	0	47.3301	45.8333	6	12	6	1	192	21.054	9.76	43499	Pcd; FBgn0024841	3R	metabolic process		catalytic activity	Pf01329	0.575	1.008	1879.8	1080.1	1894.4	6	6	6	3.125	50.0762	6
High	Master Protein	FBpp0083526	FBgn0051198	type=protein; loc=3R:join(21754569..21755257,21755402..21756118,21756178..21757293,21757352..21757652); ID=FBpp0083526; name=CG31198-PA; parent=FBgn0051198,FBtr0084128; dbxref=FlyBase:FBpp0083526,FlyBase_Annotation_IDs:CG31198-PA,GB_protein:AAN13881.1,REFSEQ:NP_732654,GB_protein:AAN13881,UniProt/TrEMBL:Q8IN25,FlyMine:FBpp0083526,modMine:FBpp0083526; MD5=ff5009953e2324bb0e1d21234adc0a3f; length=94…	0	46.18	10.1064	6	11	6	1	940	106.667	5.44	318622	CG31198; FBgn0051198	3R	metabolic process	cytoplasm;membrane	catalytic activity;metal ion binding	Pf01433, Pf11838, Pf13485	1.342	3.688	1556.6	2089.4	5741.1	6	6	6	0.435	58.1666	6
High	Master Protein	FBpp0089009	FBgn0270926	type=protein; loc=3L:21173200..21174876; ID=FBpp0089009; name=AsnS-PA; parent=FBgn0270926,FBtr0089463; dbxref=GB_protein:AAS65085.1,FlyBase:FBpp0089009,FlyBase_Annotation_IDs:CG33486-PA,REFSEQ:NP_996132,GB_protein:AAS65085,UniProt/TrEMBL:Q7KTW9,FlyMine:FBpp0089009,modMine:FBpp0089009; MD5=cef8a0be2cb8797ac10107cebb66d383; length=558; release=r6.23; species=Dmel;	0	40.9411	17.3835	6	6	6	1	558	63.227	6.49	2768965	asparagine-synthetase; AsnS; FBgn0041607	3L	metabolic process		catalytic activity;nucleotide binding;protein binding	Pf00310, Pf00733, Pf12481, Pf13522, Pf13537	0.641	1.181	1886.7	1209.6	2228.3	6	6	6	0.501	37.0395	6
High	Master Protein	FBpp0071071	FBgn0029994	type=protein; loc=X:complement(join(8081430..8081449,8079427..8079922,8079170..8079352,8078635..8078898)); ID=FBpp0071071; name=Ldsdh1-PA; parent=FBgn0029994,FBtr0071116; dbxref=FlyBase:FBpp0071071,FlyBase_Annotation_IDs:CG2254-PA,GB_protein:AAF46316.1,REFSEQ:NP_572436,GB_protein:AAF46316,UniProt/TrEMBL:Q9W3K9,FlyMine:FBpp0071071,modMine:FBpp0071071; MD5=80109afb9b2fe27eb48537d26925f0d3; length=3…	0	37.2397	18.4375	6	13	6	1	320	35.552	7.43	31726	CG2254; FBgn0029994	X		membrane		Pf00106, Pf08659, Pf13561	0.563	1.366	3372.6	1899.8	4608.6	6	6	6	1.976	52.4858	6
High	Master Protein	FBpp0071279	FBgn0014868	type=protein; loc=X:complement(join(9158290..9158431,9157008..9158215)); ID=FBpp0071279; name=Ost48-PA; parent=FBgn0014868,FBtr0071344; dbxref=FlyBase:FBpp0071279,FlyBase_Annotation_IDs:CG9022-PA,GB_protein:AAF46453.1,REFSEQ:NP_511096,GB_protein:AAF46453,UniProt/Swiss-Prot:Q24319,FlyMine:FBpp0071279,modMine:FBpp0071279; MD5=1bed9989bd15e38ed422ca79b5f6c5f9; length=449; release=r6.23; species=Dmel;	0	52.3984	21.8263	6	10	6	1	449	49.95	5.59	31849	Ost48; FBgn0014868	X	cell organization and biogenesis;metabolic process	endoplasmic reticulum;membrane	catalytic activity	Pf03345	1.093	1.581	1659.3	1813.4	2623.6	6	6	6	1.031	50.5099	6
High	Master Protein	FBpp0084813	FBgn0039674	type=protein; loc=3R:join(29619531..29619650,29619722..29620555); ID=FBpp0084813; name=CG1907-PA; parent=FBgn0039674,FBtr0085447; dbxref=FlyBase:FBpp0084813,FlyBase_Annotation_IDs:CG1907-PA,GB_protein:AAF56907.1,REFSEQ:NP_651703,GB_protein:AAF56907,UniProt/TrEMBL:Q9VAJ9,FlyMine:FBpp0084813,modMine:FBpp0084813; MD5=ca52c17e788e1c28a5fc7e0ce0bef92f; length=317; release=r6.23; species=Dmel;	0	48.5243	22.082	6	13	6	1	317	34.597	9.79	43483	CG1907; FBgn0039674	3R	transport	membrane;mitochondrion	transporter activity	Pf00153	0.687	1.385	2198.9	1511.5	3046.2	6	6	6	1.228	61.9337	6
High	Master Protein	FBpp0087115	FBgn0033699	type=protein; loc=2R:complement(join(12200775..12200786,12200116..12200241,12199834..12200039,12199466..12199589)); ID=FBpp0087115; name=RpS11-PC; parent=FBgn0033699,FBtr0088007; dbxref=FlyBase:FBpp0087115,FlyBase_Annotation_IDs:CG8857-PC,GB_protein:AAM71028.1,REFSEQ:NP_725114,GB_protein:AAM71028,UniProt/Swiss-Prot:Q0E9B6,FlyMine:FBpp0087115,modMine:FBpp0087115; MD5=038e064738fe0ce33cf03a06f5707d…	0	26.2617	31.6129	6	8	6	1	155	18.094	10.93	36321	RpS11; FBgn0033699	2R	metabolic process	chromosome;cytoplasm;ribosome	RNA binding;structural molecule activity	Pf00366	0.733	1.272	353.8	259.3	450.1	6	6	6	4.012	26.0483	6
High	Master Protein	FBpp0311286	FBgn0035753	type=protein; loc=3L:complement(join(7241226..7241228,7240855..7240941,7240301..7240777)); ID=FBpp0311286; name=RpL18-PC; parent=FBgn0035753,FBtr0345036; dbxref=FlyBase:FBpp0311286,FlyBase_Annotation_IDs:CG8615-PC,GB_protein:AHN57991,REFSEQ:NP_001286966,UniProt/Swiss-Prot:Q9VS34; MD5=7321237c81d349ed4322de58426e4c66; length=188; release=r6.23; species=Dmel;	0	50.4049	39.8936	6	27	6	1	188	21.651	11.53	38794	RpL18; FBgn0035753	3L	metabolic process	cytoplasm;ribosome	RNA binding;structural molecule activity	Pf00828	0.815	1.276	3908.7	3184	4988.6	6	6	6	6.943	151.059	6
High	Master Protein	FBpp0082211	FBgn0052473	type=protein; loc=3R:join(13308589..13308904,13309469..13309955,13310146..13311108,13311174..13311317,13311404..13311895,13311953..13312628); ID=FBpp0082211; name=CG32473-PC; parent=FBgn0052473,FBtr0082743; dbxref=FlyBase:FBpp0082211,FlyBase_Annotation_IDs:CG32473-PC,GB_protein:AAN13553.1,REFSEQ:NP_731787,GB_protein:AAN13553,UniProt/TrEMBL:Q8INH6,FlyMine:FBpp0082211,modMine:FBpp0082211; MD5=4e618…	0	42.7797	11.8049	8	9	6	1	1025	116.313	5.6	41636	CG32473; FBgn0052473	3R	metabolic process	cytoplasm;membrane	catalytic activity;metal ion binding	Pf01433, Pf11838, Pf13485	0.888	2.816	988.8	877.9	2784.4	5	6	6	0.468	39.387	8
High	Master Protein	FBpp0310697	FBgn0037440	type=protein; loc=3R:complement(join(6373814..6373845,6373302..6373380,6372170..6373236,6371858..6372106,6371237..6371798)); ID=FBpp0310697; name=CRAT-PD; parent=FBgn0037440,FBtr0344293; dbxref=GB_protein:AHN57194,REFSEQ:NP_001287195,FlyBase:FBpp0310697,FlyBase_Annotation_IDs:CG1041-PD,UniProt/TrEMBL:Q9VI16; MD5=f75d075d39dbe187860c6312e58f6941; length=662; release=r6.23; species=Dmel;	0	61.6224	13.5952	6	12	6	1	662	74.74	8.6	40787	CG1041; CRAT; FBgn0037440	3R	metabolic process		catalytic activity	Pf00755	0.799	1.287	1902.5	1520.7	2448.2	6	5	6	0.714	62.3876	6
High	Master Protein	FBpp0087977	FBgn0001091	type=protein; loc=2R:complement(7792122..7793120); ID=FBpp0087977; name=Gapdh1-PA; parent=FBgn0001091,FBtr0088903; dbxref=GB_protein:AAF59192.2,FlyBase:FBpp0087977,FlyBase_Annotation_IDs:CG12055-PA,REFSEQ:NP_525108,GB_protein:AAF59192,UniProt/Swiss-Prot:P07486; MD5=8d0ccdacc2be570be3a4da5ded441e61; length=332; release=r6.23; species=Dmel;	0	177.144	69.5783	21	83	6	1	332	35.328	8.18	35728	Gapdh1; FBgn0001091	2R	metabolic process	cytoplasm	catalytic activity;nucleotide binding	Pf00044, Pf02800	0.853	1.281	249.9	213.1	320	5	5	5	28.936	406.632	21
High	Master Protein	FBpp0085720	FBgn0284243	type=protein; loc=2R:complement(join(19451433..19451489,19447460..19448746)); ID=FBpp0085720; name=betaTub56D-PB; parent=FBgn0284243,FBtr0086536; dbxref=FlyBase:FBpp0085720,FlyBase_Annotation_IDs:CG9277-PB,GB_protein:AAF57555.1,REFSEQ:NP_523795,GB_protein:AAF57555,UniProt/Swiss-Prot:Q24560,FlyMine:FBpp0085720,modMine:FBpp0085720; MD5=af532e832c1035fa8fb3355ba120f3d1; length=447; release=r6.23; sp…	0	226.782	58.8367	17	76	6	1	447	50.115	4.86	37238	betaTub56D; FBgn0003887	2R	cell organization and biogenesis	cytoplasm;cytoskeleton	catalytic activity;nucleotide binding;structural molecule activity	Pf00091, Pf03953, Pf10644	1.033	1.345	2806.3	2898.7	3775.7	7	7	7	35.747	360.536	17
High	Master Protein	FBpp0292447	FBgn0261836	type=protein; loc=2L:join(5109146..5111021,5117577..5117638,5121676..5121948,5122435..5122601,5122661..5122937,5123016..5125622,5125828..5139015,5139359..5139673,5139779..5140921,5141311..5141517,5141653..5141890,5142003..5144785,5146993..5147298,5148731..5148882,5154248..5155217,5155322..5155534,5155589..5155849,5187607..5187717,5188117..5188281,5188342..5195460,5195979..5196284,5197867..5198124…	0	34.9757	0.91535	8	8	6	1	12345	1404.29	5.21	3771968	Msp-300; Msp300; FBgn0261836	2L	cell organization and biogenesis;cellular component movement;transport	cytoplasm;cytoskeleton;cytosol;membrane	protein binding	Pf00307, Pf00435, Pf10541, Pf12128, Pf13514	1.122	1.221	334.1	374.9	408.1	6	6	6	0.024	28.5078	8
High	Master Protein	FBpp0311417	FBgn0033339	type=protein; loc=2R:join(8893945..8894141,8894204..8895167,8895230..8895473,8895532..8895644,8895787..8895843,8895951..8896053,8896204..8897630,8897695..8897802,8897865..8898173,8898251..8898322,8898389..8898577); ID=FBpp0311417; name=Sec31-PD; parent=FBgn0033339,FBtr0345224; dbxref=FlyBase:FBpp0311417,FlyBase_Annotation_IDs:CG8266-PD,GB_protein:AHN56013,REFSEQ:NP_001286215,UniProt/TrEMBL:A0A0B4…	0	48.1168	7.53968	6	10	6	1	1260	138.104	5.83	35877	sec31; FBgn0033339	2R	cell organization and biogenesis;defense response;regulation of biological process;response to stimulus;transport	endoplasmic reticulum;membrane	protein binding;structural molecule activity	Pf00400	0.667	1.065	655.3	437.1	697.7	6	6	6	0.416	44.5851	6
High	Master Protein	FBpp0304650	FBgn0086691	type=protein; loc=2L:complement(join(15274922..15274986,15274620..15274849,15274269..15274390)); ID=FBpp0304650; name=UK114-PB; parent=FBgn0086691,FBtr0332376; dbxref=FlyBase:FBpp0304650,FlyBase_Annotation_IDs:CG15261-PB,REFSEQ:NP_001260465,GB_protein:AGB93000,UniProt/Swiss-Prot:Q9V3W0; MD5=0fd1e308a93b52f23e9fb78473daf6ca; length=138; release=r6.23; species=Dmel;	0	51.0576	45.6522	6	10	6	1	138	14.867	7.81	34897	UK114; FBgn0086691	2L	metabolic process			Pf01042	0.732	1.273	3249.8	2378.2	4135.5	6	6	6	4.012	54.61	6
High	Master Protein	FBpp0293503	FBgn0000253	type=protein; loc=2R:join(12264673..12264675,12264743..12264917,12269193..12269435,12273766..12273794); ID=FBpp0293503; name=Cam-PD; parent=FBgn0000253,FBtr0304964; dbxref=REFSEQ:NP_001246277,GB_protein:AFH08031,FlyBase:FBpp0293503,FlyBase_Annotation_IDs:CG8472-PD,UniProt/Swiss-Prot:P62152; MD5=0d8d56d0155abaee6c91bd24448526f1; length=149; release=r6.23; species=Dmel;	0	51.8997	50.3356	6	12	6	1	149	16.8	4.22	36329	Cam; FBgn0000253	2R	cell communication;cell death;cell organization and biogenesis;cellular component movement;cellular homeostasis;metabolic process;regulation of biological process;response to stimulus	cytoplasm;cytosol;membrane	metal ion binding;protein binding	Pf00036, Pf08726, Pf12763, Pf13202, Pf13405, Pf13499, Pf13833, Pf14658	0.939	1.599	2417.6	2269.1	3865.6	6	6	6	5.31	60.6747	6
High	Master Protein	FBpp0073902	FBgn0027329	type=protein; loc=X:join(15746771..15746907,15747308..15748772); ID=FBpp0073902; name=CCT6-PA; parent=FBgn0027329,FBtr0074086; dbxref=FlyBase:FBpp0073902,FlyBase_Annotation_IDs:CG8231-PA,GB_protein:AAF48503.1,REFSEQ:NP_573066,GB_protein:AAF48503,UniProt/TrEMBL:Q9VXQ5,FlyMine:FBpp0073902,modMine:FBpp0073902; MD5=bf1bdbb9f23081efbcddee7a5d40b156; length=533; release=r6.23; species=Dmel;	0	60.1378	16.1351	6	9	6	1	533	58.21	6.62	32518	Tcp-1zeta; FBgn0027329	X	cell organization and biogenesis;metabolic process	cytoplasm	nucleotide binding;protein binding	Pf00118	0.929	1.3	1804.9	1677.2	2346.1	6	5	6	0.751	48.5649	6
High	Master Protein	IPI:CON_00708398.1		Bos taurus Bovine serum albumin precursor#Bos taurus Bovine serum albumin precursor#	0	33.7369	10.8731	6	10	6	1	607	69.248	6.18								1.534	1.051	1810.7	2777.8	1902.4	6	6	6	0.554	36.379	6
High	Master Protein	FBpp0291000	FBgn0037643	type=protein; loc=3R:join(8938820..8938888,8939669..8939772,8940482..8940634,8940699..8940861,8940922..8941189,8941314..8941316,8941408..8941832,8941901..8942070,8942678..8942834); ID=FBpp0291000; name=ScsbetaA-PC; parent=FBgn0037643,FBtr0301786; dbxref=REFSEQ:NP_001163558,GB_protein:ACZ94855,FlyBase:FBpp0291000,FlyBase_Annotation_IDs:CG11963-PC,UniProt/TrEMBL:Q95U38,FlyMine:FBpp0291000,modMine:F…	0	40.6877	12.7237	6	11	6	1	503	54.876	8.62	41067	skap; FBgn0037643	3R	metabolic process;regulation of biological process	mitochondrion	catalytic activity;metal ion binding;nucleotide binding	Pf00549, Pf01071, Pf08442	1.007	1.67	2152.3	2167.9	3593.5	6	6	6	0.931	46.6277	6
High	Master Protein	FBpp0311996	FBgn0030148	type=protein; loc=X:complement(join(9662363..9662651,9661022..9661424,9660881..9660954,9660286..9660815,9659543..9660199,9659203..9659478)); ID=FBpp0311996; name=CG3106-PB; parent=FBgn0030148,FBtr0346168; dbxref=FlyBase:FBpp0311996,FlyBase_Annotation_IDs:CG3106-PB,GB_protein:AHN59530,REFSEQ:NP_001285060,UniProt/TrEMBL:Q9W322; MD5=3d41ee738b525b4ef10851047076f37e; length=742; release=r6.23; specie…	0	59.4065	11.8598	6	15	6	1	742	84.422	7.69	31909	CG3106; FBgn0030148	X		membrane	catalytic activity	Pf01757	1.649	1.686	445.4	734.3	751	7	7	7	1.254	65.7217	6
High	Master Protein	FBpp0074022	FBgn0030734	type=protein; loc=X:complement(join(16296310..16296366,16296047..16296131,16295223..16295314,16294725..16295118,16294388..16294654,16294115..16294313,16293896..16294040)); ID=FBpp0074022; name=CG9911-PA; parent=FBgn0030734,FBtr0074243; dbxref=FlyBase:FBpp0074022,FlyBase_Annotation_IDs:CG9911-PA,GB_protein:AAF48580.2,REFSEQ:NP_573111,GB_protein:AAF48580,UniProt/TrEMBL:Q95TL8,FlyMine:FBpp0074022,mo…	0	39.1584	14.0777	6	9	6	1	412	47.025	5.97	32588	CG9911; FBgn0030734	X	cellular homeostasis;metabolic process;regulation of biological process;response to stimulus	endoplasmic reticulum	catalytic activity;metal ion binding	Pf00085, Pf01216, Pf13098, Pf13848	1.066	1.462	1562	1664.8	2283.7	6	6	6	1.462	34.1103	6
High	Master Protein	FBpp0078278	FBgn0028690	type=protein; loc=3R:join(5789776..5790824,5790884..5791040,5791103..5791405); ID=FBpp0078278; name=Rpn5-PA; parent=FBgn0028690,FBtr0078629; dbxref=FlyBase:FBpp0078278,FlyBase_Annotation_IDs:CG1100-PA,GB_protein:AAF51952.1,REFSEQ:NP_649588,GB_protein:AAF51952,UniProt/TrEMBL:Q9V3Z4,FlyMine:FBpp0078278,modMine:FBpp0078278; MD5=b71ac685f18192aefd215ce53557d974; length=502; release=r6.23; species=Dme…	0	28.8668	14.5418	6	8	6	1	502	57.711	5.8	40717	Rpn5; FBgn0028690	3R	metabolic process;regulation of biological process;response to stimulus	cytoplasm;cytosol;proteasome	protein binding	Pf01399	0.74	1.371	659.5	488.2	904.5	5	5	5	0.655	33.7875	6
High	Master Protein	FBpp0291565	FBgn0015019	type=protein; loc=3R:join(16647896..16647929,16647988..16648049,16648135..16648634,16648701..16649739); ID=FBpp0291565; name=CCT3-PC; parent=FBgn0015019,FBtr0302370; dbxref=FlyBase:FBpp0291565,FlyBase_Annotation_IDs:CG8977-PC,REFSEQ:NP_001189236,GB_protein:ADV37327,UniProt/Swiss-Prot:P48605; MD5=ae00d437d2b4d05c11d214d30848a33e; length=544; release=r6.23; species=Dmel;	0	47.023	16.5441	6	8	6	1	544	59.357	6.8	42029	Cctgamma; FBgn0015019	3R	metabolic process	cytoplasm	catalytic activity;nucleotide binding;protein binding	Pf00118	0.863	1.355	1166.6	1007.1	1580.9	6	6	6	0.585	39.5839	6
High	Master Protein	FBpp0080142	FBgn0053307	type=protein; loc=2L:complement(join(13841444..13841479,13841096..13841374,13840838..13841035)); ID=FBpp0080142; name=CG33307-PA; parent=FBgn0053307,FBtr0080565; dbxref=FlyBase:FBpp0080142,FlyBase_Annotation_IDs:CG33307-PA,GB_protein:AAS64700.1,REFSEQ:NP_995705,GB_protein:AAS64700,UniProt/TrEMBL:Q961T9,FlyMine:FBpp0080142,modMine:FBpp0080142; MD5=25f509740c2a666d5223a5bd0159ae66; length=170; rele…	0	47.2531	39.4118	6	17	6	1	170	19.491	5.22	2768914	CG33307; FBgn0053307	2L					0.979	1.067	1905	1865	2032.3	6	6	6	3.924	70.3662	6
High	Master Protein	FBpp0311525	FBgn0033787	type=protein; loc=2R:join(12953657..12953663,12953958..12954349,12954501..12954662,12954776..12955075); ID=FBpp0311525; name=CG13321-PB; parent=FBgn0033787,FBtr0345371; dbxref=FlyBase:FBpp0311525,FlyBase_Annotation_IDs:CG13321-PB,GB_protein:AHN56165,REFSEQ:NP_001286367,UniProt/TrEMBL:Q7JZZ3; MD5=b30a32b0063163c62880b18ac438eaa8; length=286; release=r6.23; species=Dmel;	0	58.6941	32.5175	6	13	6	1	286	30.854	6.18	36430	CG13321; FBgn0033787	2R				Pf11901	1.027	1.497	1289.5	1323.9	1931	6	6	6	3.642	56.69	6
High	Master Protein	FBpp0088021	FBgn0028687	type=protein; loc=2R:complement(7652536..7653837); ID=FBpp0088021; name=Rpt1-PA; parent=FBgn0028687,FBtr0088947; dbxref=GB_protein:AAF59219.1,FlyBase:FBpp0088021,FlyBase_Annotation_IDs:CG1341-PA,REFSEQ:NP_477473,GB_protein:AAF59219,UniProt/TrEMBL:Q7KMQ0,FlyMine:FBpp0088021,modMine:FBpp0088021; MD5=76480cb616eeeb3d35baf21492c93f5f; length=433; release=r6.23; species=Dmel;	0	45.5408	20.3233	6	16	6	1	433	48.511	6.04	35701	Rpt1; FBgn0028687	2R	metabolic process;regulation of biological process;response to stimulus	chromosome;cytoplasm;cytosol;proteasome	catalytic activity;nucleotide binding;protein binding	Pf00004, Pf00006, Pf00158, Pf07724, Pf07726, Pf07728, Pf13191, Pf13401	0.776	1.179	1350.4	1048.2	1592.1	6	6	6	1.154	64.1481	6
High	Master Protein	FBpp0086098	FBgn0034237	type=protein; loc=2R:join(17536465..17536579,17536696..17537011,17537070..17538622,17538694..17538782); ID=FBpp0086098; name=eIF3b-PA; parent=FBgn0034237,FBtr0086942; dbxref=FlyBase:FBpp0086098,FlyBase_Annotation_IDs:CG4878-PA,GB_protein:AAF57842.1,REFSEQ:NP_725691,GB_protein:AAF57842,UniProt/Swiss-Prot:Q0E940,FlyMine:FBpp0086098,modMine:FBpp0086098; MD5=a673b99d3ae6cc810f8396fcadd5d859; length=6…	0	46.1348	11.7391	6	10	6	1	690	80.391	6.28	36981	eIF3-S9; FBgn0034237	2R	cell organization and biogenesis;metabolic process;regulation of biological process	cytoplasm;cytosol	protein binding;RNA binding	Pf00076, Pf08662, Pf13893, Pf14259	0.716	1.295	639.1	457.5	827.7	7	7	7	1.009	40.4265	6
High	Master Protein	FBpp0305117	FBgn0028342	type=protein; loc=X:join(10213287..10213485,10213560..10213771,10214099..10214161); ID=FBpp0305117; name=ATPsyndelta-PB; parent=FBgn0028342,FBtr0332896; dbxref=REFSEQ:NP_001259397,GB_protein:AGB95240,FlyBase:FBpp0305117,FlyBase_Annotation_IDs:CG2968-PB,UniProt/TrEMBL:Q9W2X6; MD5=ca2107c2e02ed1027a0e7dcf9958d8f9; length=157; release=r6.23; species=Dmel;	0	65.2049	51.5924	6	25	6	1	157	16.718	5.99	31950	l(1)G0230; ATPsyndelta; FBgn0028342	X	metabolic process;transport	mitochondrion	catalytic activity;transporter activity	Pf02823	1.079	1.739	2432.6	2625.6	4229.4	6	6	6	16.783	118.295	6
High	Master Protein	FBpp0303270	FBgn0002787	type=protein; loc=2R:join(24403190..24403364,24403432..24404333); ID=FBpp0303270; name=Rpn8-PB; parent=FBgn0002787,FBtr0330237; dbxref=FlyBase:FBpp0303270,FlyBase_Annotation_IDs:CG3416-PB,REFSEQ:NP_001261167,GB_protein:AGB93697,UniProt/TrEMBL:A0A0B4KFH4; MD5=576cc4a4c4c1dfe28173b68197004878; length=358; release=r6.23; species=Dmel;	0	55.2726	28.4916	6	7	6	1	358	40.677	8.98	37894	Mov34; Rpn8; FBgn0002787	2R	metabolic process	proteasome	protein binding	Pf01398, Pf13012	0.708	1.243	757.2	536.4	941.1	6	6	6	1.581	39.1374	6
High	Master Protein	FBpp0309663	FBgn0029174	type=protein; loc=2L:join(9888143..9888338,9888404..9888546,9888667..9888787,9888847..9888985,9889048..9889405,9889460..9889570,9889632..9889769,9889877..9889990); ID=FBpp0309663; name=Fkbp59-PB; parent=FBgn0029174,FBtr0342837; dbxref=GB_protein:AHN54298,REFSEQ:NP_001285784,FlyBase:FBpp0309663,FlyBase_Annotation_IDs:CG4535-PB,UniProt/Swiss-Prot:Q9VL78; MD5=0cba52e8ed40bf222c6e1861d81c13b2; length…	0	27.0188	15.4897	6	6	6	1	439	48.765	5.41	47762	FKBP59; FBgn0029174	2L	metabolic process;regulation of biological process;response to stimulus	cytoplasm	catalytic activity;protein binding	Pf00254, Pf00515, Pf07719, Pf13414, Pf13424, Pf13432	0.911	1.179	2688.3	2448	3169.8	6	6	6	0.468	26.0034	6
High	Master Protein	FBpp0305835	FBgn0026777	type=protein; loc=4:join(308224..308289,308431..309079,309539..309633,309694..310017,310079..310189); ID=FBpp0305835; name=Rad23-PC; parent=FBgn0026777,FBtr0333679; dbxref=REFSEQ:NP_001259052,GB_protein:AGB96542,FlyBase:FBpp0305835,FlyBase_Annotation_IDs:CG1836-PC,UniProt/TrEMBL:Q9V3W9; MD5=17973ecc45005451bc00280842c2ca46; length=414; release=r6.23; species=Dmel;	0	43.2032	28.5024	6	7	6	1	414	45.753	4.67	43785	Rad23; FBgn0026777	4	cell organization and biogenesis;metabolic process;regulation of biological process;response to stimulus	cytoplasm;nucleus	DNA binding;protein binding	Pf00240, Pf00627, Pf09280, Pf11976, Pf13881	0.826	1.11	1055.9	871.7	1171.6	6	6	6	1.015	34.4582	6
High	Master Protein	FBpp0087027	FBgn0033725	type=protein; loc=2R:join(12387057..12387095,12387382..12387517,12387913..12387939,12388300..12388450,12388518..12388533,12388923..12389086,12389254..12389695); ID=FBpp0087027; name=Cpr49Ac-PC; parent=FBgn0033725,FBtr0087916; dbxref=FlyBase:FBpp0087027,FlyBase_Annotation_IDs:CG8502-PC,GB_protein:AAF58521.3,REFSEQ:NP_725150,GB_protein:AAF58521,UniProt/TrEMBL:Q7JR69,FlyMine:FBpp0087027,modMine:FBpp…	0	89.443	29.0123	6	17	6	1	324	37.091	6.89	36348	Cpr49Ac; FBgn0033725	2R	coagulation;defense response;response to stimulus	extracellular	structural molecule activity	Pf00379	0.6	0.867	1330.5	797.9	1153.3	7	7	7	3.642	92.4105	6
High	Master Protein	FBpp0309368	FBgn0052549	type=protein; loc=X:complement(join(18408518..18408895,18407797..18407885,18392837..18392910,18392549..18392762,18392335..18392481,18392040..18392160,18390998..18391966,18390795..18390932)); ID=FBpp0309368; name=CG32549-PH; parent=FBgn0052549,FBtr0340422; dbxref=FlyBase:FBpp0309368,FlyBase_Annotation_IDs:CG32549-PH,GB_protein:AAF48832,REFSEQ:NP_728163,UniProt/TrEMBL:Q9VWV5; MD5=1b6306f53af38a83a8…	0	56.1119	12.4118	6	9	6	1	709	80.82	7.37	32822	CG32549; FBgn0052549	X	metabolic process		catalytic activity;metal ion binding	Pf05761	0.831	1.007	1306.3	1085.9	1315.6	6	6	6	0.701	43.7116	6
High	Master Protein	FBpp0310443	FBgn0036211	type=protein; loc=3L:complement(join(11821834..11821857,11818254..11818907,11818088..11818187,11817480..11817694)); ID=FBpp0310443; name=CG5946-PG; parent=FBgn0036211,FBtr0343994; dbxref=GB_protein:AHN58060,REFSEQ:NP_001287035,FlyBase:FBpp0310443,FlyBase_Annotation_IDs:CG5946-PG,UniProt/TrEMBL:X2JGK6; MD5=36adf2f3baa4a702e87be0e0550c1a8e; length=330; release=r6.23; species=Dmel;	0	50.817	26.0606	6	9	6	1	330	37.367	9.42	39336	CG5946; FBgn0036211	3L	metabolic process;regulation of biological process;response to stimulus;transport	membrane	catalytic activity	Pf00175, Pf00970, Pf08030	1.109	2.653	668.9	741.6	1774.9	6	6	6	3.394	43.6846	6
High	Master Protein	FBpp0076702	FBgn0020644	type=protein; loc=3L:6149593..6149907; ID=FBpp0076702; name=Lcp65Ab1-PA; parent=FBgn0020644,FBtr0076994; dbxref=FlyBase:FBpp0076702,FlyBase_Annotation_IDs:CG32400-PA,GB_protein:AAG22331.1,REFSEQ:NP_524814,GB_protein:AAG22331,UniProt/TrEMBL:C9QP88; MD5=c113e98321a0da768125ba94f24ea15c; length=104; release=r6.23; species=Dmel;	0	61.3539	72.1154	6	37	6	1	104	11.26	4.7	48382; 48381	Lcp65Ab1; Lcp65Ab2; FBgn0020643; FBgn0020644	3L		extracellular	structural molecule activity	Pf00379	1.975	1.127	2745.2	5420.7	3094.2	6	6	6	67.129	195.737	6
High	Master Protein	FBpp0290195	FBgn0030882	type=protein; loc=X:join(17889991..17890149,17890461..17890673,17891588..17891934,17897188..17897230,17897376..17897614,17897691..17898075,17898153..17898455); ID=FBpp0290195; name=Gss1-PI; parent=FBgn0030882,FBtr0300973; dbxref=REFSEQ:NP_788925,GB_protein:AAO41699,FlyBase:FBpp0290195,FlyBase_Annotation_IDs:CG6835-PI,UniProt/TrEMBL:Q86B44,FlyMine:FBpp0290195,modMine:FBpp0290195; MD5=d5d6fa6b7ba8c…	0	50.8481	14.7687	6	8	6	1	562	61.798	6.18	32775; 318053	GS; GSS; CG32495; FBgn0030882; FBgn0052495	X	metabolic process;response to stimulus	cytosol	catalytic activity;metal ion binding;nucleotide binding;protein binding	Pf03199, Pf03917	0.696	1.414	589.2	409.9	833.2	6	6	6	0.63	45.184	6
High	Master Protein	FBpp0071759	FBgn0017482	type=protein; loc=2R:complement(join(22331995..22332044,22331848..22331932,22331258..22331632,22331062..22331203,22330262..22331004)); ID=FBpp0071759; name=T3dh-PA; parent=FBgn0017482,FBtr0071848; dbxref=FlyBase:FBpp0071759,FlyBase_Annotation_IDs:CG3425-PA,GB_protein:AAF46832.1,REFSEQ:NP_477209,GB_protein:AAF46832,UniProt/Swiss-Prot:Q9W265,FlyMine:FBpp0071759,modMine:FBpp0071759; MD5=6b5fc66d47a6…	0	54.6662	19.8276	6	9	6	1	464	49.986	7.31	37551	T3dh; FBgn0017482	2R	metabolic process;transport	cytosol;mitochondrion	catalytic activity;metal ion binding	Pf00465, Pf13685	0.713	1.153	1659.2	1183.1	1912.9	6	6	6	1.089	47.9958	6
High	Master Protein	FBpp0310259	FBgn0012037	type=protein; loc=2L:join(13906587..13907172,13907599..13907962,13908024..13908590,13908648..13908788,13908856..13909028,13909093..13909109); ID=FBpp0310259; name=Ance-PC; parent=FBgn0012037,FBtr0343667; dbxref=GB_protein:AHN54429,REFSEQ:NP_001285915,FlyBase:FBpp0310259,FlyBase_Annotation_IDs:CG8827-PC,UniProt/Swiss-Prot:Q10714; MD5=e7dd87cb552e135e9d6841e52a261d30; length=615; release=r6.23; spe…	0	22.3854	13.4959	6	8	6	1	615	70.869	5.15	34805	Ance; FBgn0012037	2L	cell organization and biogenesis;metabolic process;response to stimulus	extracellular;membrane	catalytic activity;metal ion binding;protein binding	Pf01401	0.804	1.086	2258.4	1816.8	2452.3	6	6	6	0.778	28.468	6
High	Master Protein	FBpp0303762	FBgn0037533	type=protein; loc=3R:complement(join(7976890..7977063,7975137..7976413,7975054..7975059,7974619..7974865)); ID=FBpp0303762; name=CD98hc-PD; parent=FBgn0037533,FBtr0331344; dbxref=FlyBase:FBpp0303762,FlyBase_Annotation_IDs:CG2791-PD,REFSEQ:NP_001262356,GB_protein:AGB95738,UniProt/TrEMBL:A0A0B4KFA6; MD5=ae2f191c8b52998c2a5e6fc560eef8e6; length=567; release=r6.23; species=Dmel;	0	40.1061	16.0494	5	6	5	1	567	62.922	5.81	40941	CD98hc; FBgn0037533	3R	metabolic process;transport	membrane	catalytic activity	Pf00128	1.327	1.532	488.5	648.3	748.6	5	5	5	0.585	33.4626	5
High	Master Protein	FBpp0076359	FBgn0017579	type=protein; loc=3L:join(8601035..8601037,8601314..8601415,8601648..8601842,8602103..8602303); ID=FBpp0076359; name=RpL14-PA; parent=FBgn0017579,FBtr0076633; dbxref=FlyBase:FBpp0076359,FlyBase_Annotation_IDs:CG6253-PA,GB_protein:AAF50393.1,REFSEQ:NP_523975,GB_protein:AAF50393,UniProt/Swiss-Prot:P55841,FlyMine:FBpp0076359,modMine:FBpp0076359; MD5=a8770f33c4e9685bb6fcb587b1869f19; length=166; rele…	0	23.3358	31.3253	5	13	5	1	166	19.162	11.18	38983	RpL14; FBgn0017579	3L	metabolic process;regulation of biological process	ribosome	RNA binding;structural molecule activity	Pf01929	0.718	1.18	2984.8	2144	3521.1	5	5	5	2.162	44.7871	5
High	Master Protein	FBpp0311452	FBgn0285948	type=protein; loc=2L:complement(join(4458289..4458291,4457740..4458057,4457381..4457509)); ID=FBpp0311452; name=RpL27A-PD; parent=FBgn0285948,FBtr0345285; dbxref=FlyBase:FBpp0311452,FlyBase_Annotation_IDs:CG15442-PD,GB_protein:AHN54116,REFSEQ:NP_001285601,UniProt/Swiss-Prot:P41092; MD5=3a141d01287cde921853f9d495117e4b; length=149; release=r6.23; species=Dmel;	0	34.1789	39.5973	5	12	5	1	149	17.011	10.71	33654	RpL27A; FBgn0261606	2L	metabolic process	ribosome	RNA binding;structural molecule activity	Pf00828	0.951	1.316	373.6	355.4	491.7	5	5	5	9	35.9559	5
High	Master Protein	FBpp0083503	FBgn0285937	type=protein; loc=3R:complement(join(21268771..21268793,21267620..21267740,21267510..21267557,21267226..21267453,21266948..21267145)); ID=FBpp0083503; name=Rab1-PA; parent=FBgn0285937,FBtr0084104; dbxref=FlyBase:FBpp0083503,FlyBase_Annotation_IDs:CG3320-PA,GB_protein:AAF55873.1,REFSEQ:NP_732610,GB_protein:AAF55873,UniProt/TrEMBL:O18332,FlyMine:FBpp0083503,modMine:FBpp0083503; MD5=02f0195faa4738c0…	0	64.8127	38.0488	7	12	5	1	205	22.748	5.47	42524	Rab1; FBgn0016700	3R	cell organization and biogenesis;cellular component movement;regulation of biological process;response to stimulus;transport	cytoplasm;Golgi;membrane	catalytic activity;nucleotide binding;protein binding	Pf00025, Pf00071, Pf01926, Pf04670, Pf08477, Pf09439	0.716	1.48	611.3	437.6	905	5	5	5	3.217	61.5792	7
High	Master Protein	FBpp0303028	FBgn0034215	type=protein; loc=2R:join(17428043..17428093,17428164..17428943,17429003..17429254); ID=FBpp0303028; name=Mtap-PB; parent=FBgn0034215,FBtr0329993; dbxref=FlyBase:FBpp0303028,FlyBase_Annotation_IDs:CG4802-PB,REFSEQ:NP_001261049,GB_protein:AGB93581,UniProt/TrEMBL:A0A0B4KG54; MD5=0cfc4344293288b7c09ed067ce4c6c23; length=360; release=r6.23; species=Dmel;	0	47.6197	19.4444	5	11	5	1	360	40.32	7.94	36955	CG4802; Mtap; FBgn0034215	2R	metabolic process	cytoplasm;nucleus	catalytic activity	Pf01048	0.642	1.139	1107.5	711.4	1261.6	5	5	5	1.154	49.8732	5
High	Master Protein	FBpp0087824	FBgn0014469	type=protein; loc=2R:join(8444771..8444930,8445358..8445467,8445534..8445883,8445942..8446311,8446372..8446546,8446607..8447022); ID=FBpp0087824; name=Cyp4e2-PA; parent=FBgn0014469,FBtr0088745; dbxref=FlyBase:FBpp0087824,FlyBase_Annotation_IDs:CG2060-PA,GB_protein:AAF59091.1,REFSEQ:NP_477117,GB_protein:AAF59091,UniProt/Swiss-Prot:Q27606,FlyMine:FBpp0087824,modMine:FBpp0087824; MD5=9f6013ef0e4612a…	0	48.092	22.2433	7	9	5	1	526	60.654	8.87	35822	Cyp4e2; FBgn0014469	2R	metabolic process	endoplasmic reticulum;membrane	catalytic activity;metal ion binding	Pf00067	0.822	1.643	483.9	397.6	795	5	5	5	0.951	38.0196	7
High	Master Protein	FBpp0073355	FBgn0030306	type=protein; loc=X:join(11485393..11485431,11485561..11486121); ID=FBpp0073355; name=Spase25-PA; parent=FBgn0030306,FBtr0073506; dbxref=FlyBase:FBpp0073355,FlyBase_Annotation_IDs:CG1751-PA,GB_protein:AAF48051.1,REFSEQ:NP_572723,GB_protein:AAF48051,UniProt/Swiss-Prot:Q9VYY2,FlyMine:FBpp0073355,modMine:FBpp0073355; MD5=8a04baaa4737d5eaf87251604c505786; length=199; release=r6.23; species=Dmel;	0	16.3119	30.1508	5	6	5	1	199	22.203	8.78	32095	Spase25; FBgn0030306	X	metabolic process;transport	endoplasmic reticulum;membrane	catalytic activity	Pf06703	0.697	1.211	1030.3	718.3	1248.2	5	5	5	1.61	17.9462	5
High	Master Protein	FBpp0075543	FBgn0036381	type=protein; loc=3L:complement(join(13866603..13866691,13865317..13865435,13861919..13862153,13860757..13861798)); ID=FBpp0075543; name=CG8745-PA; parent=FBgn0036381,FBtr0075801; dbxref=FlyBase:FBpp0075543,FlyBase_Annotation_IDs:CG8745-PA,GB_protein:AAF49794.2,REFSEQ:NP_648665,GB_protein:AAF49794,UniProt/Swiss-Prot:Q9VU95,FlyMine:FBpp0075543,modMine:FBpp0075543; MD5=8e1698d0ba50fb8b68ac51dbcc96d…	0	36.9167	17.6113	5	6	5	1	494	54.249	6.47	39530	CG8745; FBgn0036381	3L	metabolic process;response to stimulus	mitochondrion	catalytic activity;protein binding	Pf00202	0.648	1.765	458.1	296.9	808.6	4	3	5	0.874	27.2514	5
High	Master Protein	FBpp0308588	FBgn0003514	type=protein; loc=X:complement(join(6223585..6224004,6223407..6223511)); ID=FBpp0308588; name=sqh-PD; parent=FBgn0003514,FBtr0339504; dbxref=FlyBase:FBpp0308588,FlyBase_Annotation_IDs:CG3595-PD,GB_protein:AHN59401,REFSEQ:NP_001284930,UniProt/Swiss-Prot:P40423; MD5=807e3bc581534791d4f6419b52e6812c; length=174; release=r6.23; species=Dmel;	0	41.8647	39.6552	5	6	5	1	174	19.942	4.81	31554	sqh; FBgn0003514	X	cell growth;cell organization and biogenesis;cellular component movement;regulation of biological process;response to stimulus;transport	cytoplasm;cytosol;membrane	metal ion binding;protein binding	Pf00036, Pf13405	0.783	1.372	1290.4	1010.4	1770.1	5	5	5	2.981	34.1739	5
High	Master Protein	FBpp0086474	FBgn0262512	type=protein; loc=2R:complement(15679608..15679982); ID=FBpp0086474; name=Vha14-1-PA; parent=FBgn0262512,FBtr0087341; dbxref=FlyBase:FBpp0086474,FlyBase_Annotation_IDs:CG8210-PA,GB_protein:AAF58115.1,REFSEQ:NP_476969,GB_protein:AAF58115,UniProt/Swiss-Prot:Q24583,FlyMine:FBpp0086474,modMine:FBpp0086474; MD5=e221357ee54280840c599845cf1bd447; length=124; release=r6.23; species=Dmel;	0	27.3194	41.129	5	9	5	1	124	13.841	6.38	36731	Vha14-1; FBgn0262512	2R	transport	membrane	catalytic activity;transporter activity	Pf01990	0.874	1.309	2011.5	1757.4	2633.5	5	5	5	4.623	36.5645	5
High	Master Protein	FBpp0305353	FBgn0027079	type=protein; loc=2R:join(13198999..13199184,13199336..13199503,13199562..13200824,13200889..13200906,13200998..13202027,13202092..13202594); ID=FBpp0305353; name=ValRS-PC; parent=FBgn0027079,FBtr0333148; dbxref=REFSEQ:NP_001260946,GB_protein:AGB93478,FlyBase:FBpp0305353,FlyBase_Annotation_IDs:CG4062-PC,UniProt/TrEMBL:A0A0B4KF06; MD5=f91e9491eb750620db656678f567d87c; length=1055; release=r6.23; s…	0	33.4758	6.63507	5	6	5	1	1055	118.717	6.68	45783	Aats-val; ValRS; FBgn0027079	2R	metabolic process;regulation of biological process;response to stimulus	cytoplasm;cytosol	catalytic activity;nucleotide binding	Pf00133, Pf08264, Pf09334, Pf10458, Pf13603	0.796	1.134	1350.6	1075.6	1531.2	5	5	5	0.264	28.2884	5
High	Master Protein	FBpp0088445	FBgn0005278	type=protein; loc=2L:join(108686..108809,110406..110483,110755..110877,111907..112019,112690..113369,113434..113542); ID=FBpp0088445; name=Sam-S-PA; parent=FBgn0005278,FBtr0089429; dbxref=FlyBase:FBpp0088445,FlyBase_Annotation_IDs:CG2674-PA,GB_protein:AAF51555.1,REFSEQ:NP_722594,GB_protein:AAF51555,UniProt/Swiss-Prot:P40320; MD5=da763d05f2ad642ae905ccd3edd9bdb3; length=408; release=r6.23; species…	0	36.9493	17.402	6	9	5	1	408	44.668	6.54	48552	Sam-S; FBgn0005278	2L	metabolic process	cytosol	catalytic activity;metal ion binding;nucleotide binding	Pf00438, Pf02772, Pf02773	1.018	1.36	586.8	597.4	798	5	5	5	1.154	35.8434	6
High	Master Protein	FBpp0072085	FBgn0034968	type=protein; loc=2R:join(24060538..24060574,24060676..24060749,24060813..24060993,24061150..24061355); ID=FBpp0072085; name=RpL12-PB; parent=FBgn0034968,FBtr0072176; dbxref=FlyBase:FBpp0072085,FlyBase_Annotation_IDs:CG3195-PB,GB_protein:AAM68299.1,REFSEQ:NP_726412,GB_protein:AAM68299,UniProt/TrEMBL:Q9W1B9; MD5=5bbdaa3af012b6f79b471a6ddab9de70; length=165; release=r6.23; species=Dmel;	0	47.2473	40	5	16	5	1	165	17.662	9.07	45329	RpL12; FBgn0034968	2R	cell organization and biogenesis;metabolic process	ribosome	RNA binding;structural molecule activity	Pf00298, Pf03946	0.82	1.29	2645.3	2168.7	3411.4	5	5	5	5.31	78.3575	5
High	Master Protein	FBpp0085166	FBgn0039857	type=protein; loc=3R:complement(join(31596048..31596158,31594924..31595601)); ID=FBpp0085166; name=RpL6-PB; parent=FBgn0039857,FBtr0085805; dbxref=FlyBase:FBpp0085166,FlyBase_Annotation_IDs:CG11522-PB,GB_protein:AAF57167.1,REFSEQ:NP_651876,GB_protein:AAF57167,UniProt/TrEMBL:Q9V9W3,FlyMine:FBpp0085166,modMine:FBpp0085166; MD5=ba2930e7c501012c8593accfaaa0cb45; length=262; release=r6.23; species=Dme…	0	23.2557	17.9389	5	15	5	1	262	29.718	10.71	43723	RpL6; FBgn0039857	3R	cell organization and biogenesis;metabolic process	ribosome	RNA binding;structural molecule activity	Pf01159, Pf03868	0.776	1.293	2660.4	2063.9	3441.2	5	5	5	1.929	46.5733	5
High	Master Protein	FBpp0085095	FBgn0016123	type=protein; loc=3R:join(31049163..31049319,31050652..31050893,31050961..31051924,31051985..31052412); ID=FBpp0085095; name=Alp4-PA; parent=FBgn0016123,FBtr0085733; dbxref=FlyBase:FBpp0085095,FlyBase_Annotation_IDs:CG1462-PA,GB_protein:AAF57106.1,REFSEQ:NP_524601,GB_protein:AAF57106,UniProt/Swiss-Prot:Q24238,FlyMine:FBpp0085095,modMine:FBpp0085095; MD5=5c121ddc6c657edb54facee2c3deb243; length=59…	0	35.9319	9.73154	5	8	5	1	596	65.222	6.29	43671	Aph-4; Alp4; FBgn0016123	3R	metabolic process;reproduction;transport	cell surface;extracellular;membrane	catalytic activity;metal ion binding	Pf00245	0.644	1.286	189.1	121.7	243.1	5	5	5	0.585	30.8786	5
High	Master Protein	FBpp0074831	FBgn0014075	type=protein; loc=3L:join(18872950..18873178,18873362..18877779); ID=FBpp0074831; name=Uggt-PA; parent=FBgn0014075,FBtr0075064; dbxref=FlyBase:FBpp0074831,FlyBase_Annotation_IDs:CG6850-PA,GB_protein:AAF49220.1,REFSEQ:NP_524151,GB_protein:AAF49220,UniProt/Swiss-Prot:Q09332,FlyMine:FBpp0074831,modMine:FBpp0074831; MD5=2dfd4966e4c117b3d3bbf27dbfd2a6f9; length=1548; release=r6.23; species=Dmel;	0	23.4009	4.71576	5	5	5	1	1548	174.245	6.15	40055	Ugt; FBgn0014075	3L	metabolic process;regulation of biological process;response to stimulus	cytoplasm;endoplasmic reticulum;organelle lumen	catalytic activity;protein binding	Pf01501, Pf06427	0.808	1.123	326.3	263.7	366.3	5	4	4	0.147	19.098	5
High	Master Protein	FBpp0100080	FBgn0038570	type=protein; loc=3R:complement(join(18166355..18166462,18166026..18166160,18165566..18165895)); ID=FBpp0100080; name=Prx5-PB; parent=FBgn0038570,FBtr0100620; dbxref=FlyBase_Annotation_IDs:CG7217-PB,FlyBase:FBpp0100080,GB_protein:AAO41575.1,REFSEQ:NP_001027191,GB_protein:AAO41575,UniProt/TrEMBL:Q960M4; MD5=83e93d36511832cb84254e2599555f8b; length=190; release=r6.23; species=Dmel;	0	34.6132	38.9474	5	7	5	1	190	19.883	8.68	3771951	Prx5; FBgn0038570	3R	cellular homeostasis;metabolic process;regulation of biological process;response to stimulus	cytosol;mitochondrion;nucleus	antioxidant activity;catalytic activity	Pf00578, Pf08534	0.704	1.284	1263.2	889.4	1621.7	5	5	5	2.162	31.5967	5
High	Master Protein	FBpp0112333	FBgn0052068	type=protein; loc=3L:join(10663446..10663568,10663650..10663727,10663790..10663917,10664075..10664168,10664228..10664365); ID=FBpp0112333; name=Adi1-PB; parent=FBgn0052068,FBtr0113421; dbxref=FlyBase:FBpp0112333,FlyBase_Annotation_IDs:CG32068-PB,REFSEQ:NP_001097577,GB_protein:AAN11908,UniProt/Swiss-Prot:Q6AWN0,FlyMine:FBpp0112333,modMine:FBpp0112333; MD5=87b6b4e8a7dbf771324322bfae97c75e; length=1…	0	32.7516	36.0215	5	10	5	1	186	22.241	5.35	326189	CG32068; Adi1; FBgn0052068	3L	metabolic process;regulation of biological process	cytoplasm;membrane;nucleus	catalytic activity;metal ion binding	Pf00190, Pf02311, Pf03079, Pf07883	0.713	1.224	2366.7	1688.4	2896.2	5	5	5	1.894	45.3497	5
High	Master Protein	FBpp0088362	FBgn0036290	type=protein; loc=3L:complement(join(12501165..12501236,12499321..12499488,12498749..12499264,12498490..12498687)); ID=FBpp0088362; name=CG10638-PA; parent=FBgn0036290,FBtr0089321; dbxref=FlyBase:FBpp0088362,FlyBase_Annotation_IDs:CG10638-PA,GB_protein:AAF49912.1,REFSEQ:NP_729808,GB_protein:AAF49912,UniProt/TrEMBL:Q9VTY2,FlyMine:FBpp0088362,modMine:FBpp0088362; MD5=94adf9dfc00ec1fab05456e94686d0d…	0	35.7548	24.6057	6	8	5	1	317	35.773	6.11	39424	CG10638; FBgn0036290	3L	metabolic process		catalytic activity	Pf00248	0.912	1.003	1133.9	1033.9	1137	5	5	5	1.081	30.9068	6
High	Master Protein	FBpp0112201	FBgn0039358	type=protein; loc=3R:join(25680967..25681023,25681121..25681198,25681266..25682045,25682105..25682291,25682356..25682431,25683058..25683088); ID=FBpp0112201; name=CG5028-PB; parent=FBgn0039358,FBtr0113289; dbxref=FlyBase:FBpp0112201,FlyBase_Annotation_IDs:CG5028-PB,REFSEQ:NP_001097922,GB_protein:ABW08762,UniProt/TrEMBL:Q8MT18; MD5=546fef11f6ea5fa5e5d6ad21b97ab362; length=402; release=r6.23; speci…	0	48.0421	23.3831	5	6	5	1	402	44.404	6.8	43102	CG5028; FBgn0039358	3R	metabolic process	mitochondrion	catalytic activity	Pf00180	1.045	1.396	250.6	262	349.8	5	5	5	0.823	39.0358	5
High	Master Protein	FBpp0086226	FBgn0010213	type=protein; loc=2R:complement(join(16773755..16773789,16773020..16773638)); ID=FBpp0086226; name=Sod2-PA; parent=FBgn0010213,FBtr0087078; dbxref=FlyBase:FBpp0086226,FlyBase_Annotation_IDs:CG8905-PA,GB_protein:AAF57955.1,REFSEQ:NP_476925,GB_protein:AAF57955,UniProt/TrEMBL:A0A0B4LGQ1,FlyMine:FBpp0086226,modMine:FBpp0086226; MD5=47334586245c1a93f19224685a5265b5; length=217; release=r6.23; species=…	0	25.4447	32.2581	5	9	5	1	217	24.644	7.93	36878	Sod2; FBgn0010213	2R	cell communication;metabolic process;regulation of biological process;response to stimulus	organelle lumen	antioxidant activity;catalytic activity;metal ion binding	Pf00081, Pf02777	0.626	2.028	1684.7	1054.3	3416.1	5	5	5	2.831	31.4753	5
High	Master Protein	FBpp0072723	FBgn0035298	type=protein; loc=3L:join(1964550..1964609,1965075..1965273,1965330..1966306,1966365..1966679); ID=FBpp0072723; name=SCOT-PA; parent=FBgn0035298,FBtr0072844; dbxref=FlyBase:FBpp0072723,FlyBase_Annotation_IDs:CG1140-PA,GB_protein:AAF47600.1,REFSEQ:NP_647683,GB_protein:AAF47600,UniProt/Swiss-Prot:Q9W058,FlyMine:FBpp0072723,modMine:FBpp0072723; MD5=b081466193fc6ab27764cf265b372f46; length=516; relea…	0	40.7003	16.0853	5	7	5	1	516	54.87	8.37	38261	CG1140; SCOT; FBgn0035298	3L	metabolic process	mitochondrion;organelle lumen	catalytic activity	Pf01144	1.047	1.304	1303	1363.7	1698.8	5	5	5	0.638	37.1948	5
High	Master Protein	FBpp0074075	FBgn0261609	type=protein; loc=X:complement(join(16446185..16446879,16445555..16445885)); ID=FBpp0074075; name=eIF2alpha-PA; parent=FBgn0261609,FBtr0074300; dbxref=FlyBase:FBpp0074075,FlyBase_Annotation_IDs:CG9946-PA,GB_protein:AAF48615.1,REFSEQ:NP_573130,GB_protein:AAF48615,UniProt/Swiss-Prot:P41374,FlyMine:FBpp0074075,modMine:FBpp0074075; MD5=e3f0b632583d5204c5d718cb0d2136ca; length=341; release=r6.23; spec…	0	28.3794	16.129	5	12	5	1	341	38.622	4.94	32617	eIF-2alpha; FBgn0261609	X	metabolic process	cytosol;ribosome	RNA binding	Pf00575, Pf07541	0.852	1.365	3238.5	2760.7	4419.8	5	5	5	0.874	51.1985	5
High	Master Protein	FBpp0072128	FBgn0015268	type=protein; loc=2R:complement(join(23906615..23906700,23906060..23906528,23905856..23905996,23905605..23905793,23905314..23905541)); ID=FBpp0072128; name=Nap1-PA; parent=FBgn0015268,FBtr0072219; dbxref=FlyBase:FBpp0072128,FlyBase_Annotation_IDs:CG5330-PA,GB_protein:AAF47097.1,REFSEQ:NP_477128,GB_protein:AAF47097,UniProt/TrEMBL:Q9W1G7,FlyMine:FBpp0072128,modMine:FBpp0072128; MD5=000865d4f250b0cc…	0	38.0618	18.1081	5	8	5	1	370	42.741	4.79	37798	Nap1; FBgn0015268	2R	cell organization and biogenesis;metabolic process;regulation of biological process	cytoplasm;membrane;mitochondrion;nucleus	protein binding	Pf00956	0.708	1.206	1428.5	1011.6	1722.5	5	5	5	0.931	42.6781	5
High	Master Protein	FBpp0083720	FBgn0024958	type=protein; loc=3R:complement(join(22724512..22724524,22724359..22724451,22724118..22724287,22723322..22724051,22723159..22723259,22722324..22723095,22721430..22722259)); ID=FBpp0083720; name=Irp-1A-PA; parent=FBgn0024958,FBtr0084327; dbxref=FlyBase:FBpp0083720,FlyBase_Annotation_IDs:CG4900-PA,GB_protein:AAF56051.1,REFSEQ:NP_477371,GB_protein:AAF56051,UniProt/TrEMBL:Q9VCV4,FlyMine:FBpp0083720,m…	0	123.22	20.7317	14	39	5	1	902	98.741	5.78	42689	Irp-1A; FBgn0024958	3R	cellular homeostasis;metabolic process;response to stimulus	cytoplasm	catalytic activity;metal ion binding;RNA binding	Pf00330, Pf00694	0.583	1.014	1002.9	585.1	1017.2	5	5	5	1.581	187.075	14
High	Master Protein	FBpp0083686	FBgn0038974	type=protein; loc=3R:complement(22467146..22467982); ID=FBpp0083686; name=CG5377-PA; parent=FBgn0038974,FBtr0084293; dbxref=FlyBase:FBpp0083686,FlyBase_Annotation_IDs:CG5377-PA,GB_protein:AAF56005.1,REFSEQ:NP_651052,GB_protein:AAF56005,UniProt/TrEMBL:Q9VD00,FlyMine:FBpp0083686,modMine:FBpp0083686; MD5=e6f3f840a996ef654fb0dbf34c61bdb6; length=278; release=r6.23; species=Dmel;	0	28.7039	22.3022	5	6	5	1	278	31.683	8.27	42645	CG5377; FBgn0038974	3R			catalytic activity	Pf00561, Pf12695, Pf12697	0.858	1.411	668.2	573.1	942.7	5	5	5	0.73	29.7387	5
High	Master Protein	FBpp0080705	FBgn0086443	type=protein; loc=2L:complement(join(19131797..19131830,19130043..19131685)); ID=FBpp0080705; name=AsnRS-PA; parent=FBgn0086443,FBtr0081162; dbxref=FlyBase:FBpp0080705,FlyBase_Annotation_IDs:CG10687-PA,GB_protein:AAF53768.1,REFSEQ:NP_609948,GB_protein:AAF53768,UniProt/TrEMBL:Q9V434,FlyMine:FBpp0080705,modMine:FBpp0080705; MD5=434ad52959249b96b04943514caffc72; length=558; release=r6.23; species=Dm…	0	34.5113	15.5914	5	9	5	1	558	63.891	5.96	35194	Aats-asn; AsnRS; FBgn0086443	2L	metabolic process	cytoplasm	catalytic activity;nucleotide binding	Pf00152, Pf01336	0.862	1.115	1289.5	1111.5	1437.3	5	5	5	0.585	37.8494	5
High	Master Protein	FBpp0070787	FBgn0000042	type=protein; loc=X:5902698..5903828; ID=FBpp0070787; name=Act5C-PA; parent=FBgn0000042,FBtr0070822; dbxref=FlyBase_Annotation_IDs:CG4027-PA,FlyBase:FBpp0070787,GB_protein:AAF46098.1,REFSEQ:NP_727048,GB_protein:AAF46098,UniProt/Swiss-Prot:P10987; MD5=88db72d41de81d7f219b741d3b28d3d2; length=376; release=r6.23; species=Dmel;	0	268.488	60.9043	23	160	5	1	376	41.795	5.48	31521	Act5C; FBgn0000042	X	cell organization and biogenesis;response to stimulus;transport	cytoplasm;cytoskeleton	nucleotide binding;protein binding;structural molecule activity	Pf00022	0.939	1.414	2572.7	2416	3639	7	7	7	80.855	699.426	23
High	Master Protein	FBpp0303000	FBgn0262126	type=protein; loc=2L:complement(join(2236308..2236541,2234928..2235899,2234409..2234868,2234235..2234350,2233110..2233977,2232257..2233047,2231934..2232188)); ID=FBpp0303000; name=Sec24CD-PC; parent=FBgn0262126,FBtr0329965; dbxref=FlyBase:FBpp0303000,FlyBase_Annotation_IDs:CG10882-PC,REFSEQ:NP_001259918,GB_protein:AGB92455,UniProt/TrEMBL:M9PC99; MD5=4aa19d6f960880bb0a53cf8a4a4a4ce7; length=1231; …	0	36.1212	6.74249	5	7	5	1	1231	133.666	7.96	33409	gho; Sec24CD; FBgn0262126	2L	cell organization and biogenesis;regulation of biological process;transport	membrane	metal ion binding	Pf00626, Pf04810, Pf04811, Pf04815, Pf08033	0.693	1.062	411.5	285.1	437.2	5	5	5	0.342	40.0546	5
High	Master Protein	FBpp0091135	FBgn0053890	type=protein; loc=2L:complement(21482681..21483052); ID=FBpp0091135; name=His2B:CG33890-PA; parent=FBgn0053890,FBtr0091894; dbxref=FlyBase:FBpp0091135,FlyBase_Annotation_IDs:CG33890-PA,GB_protein:AAZ66526.1,REFSEQ:NP_001027330,GB_protein:AAZ66526,UniProt/Swiss-Prot:P02283; MD5=523bf69b6d6b2415c7fc9ac48aafa63e; length=123; release=r6.23; species=Dmel;	0	41.8149	42.2764	5	17	5	1	123	13.688	10.35	3772264; 3772575; 3772336; 3772203; 3772104; 3771809; 326273; 3772248; 3772276; 3772496; 3772265; 3772058; 3772094; 3772166; 3771957; 3772299; 3772271; 3772081; 3772502; 3771891; 3772099; 3772013; 3772083	His2B:CG33874; His2B:CG33884; His2B:CG33890; His2B:CG33904; His2B:CG33888; His2B:CG33872; His2B:CG17949; His2B:CG33898; His2B:CG33882; His2B:CG33880; His2B:CG33868; His2B:CG33902; His2B:CG33900; His2B:CG33892; His2B:CG33896; His2B:CG33910; His2B:CG33886; His2B:CG33870; His2B:CG33894; His2B:CG33878; His2B:CG33908; His2B:CG33906; His2B:CG33876; FBgn0053868; FBgn0053908; FBgn0061209; FBgn0053902; FB…	2L	cell organization and biogenesis	chromosome;nucleus	DNA binding;protein binding	Pf00125, Pf00808	1.145	1.583	4699.7	5382.4	7440.2	6	6	6	9	67.2876	5
High	Master Protein	FBpp0070584	FBgn0285910	type=protein; loc=X:join(3880989..3881115,3881454..3881962,3882053..3882469); ID=FBpp0070584; name=VhaAC39-1-PA; parent=FBgn0285910,FBtr0070611; dbxref=FlyBase:FBpp0070584,FlyBase_Annotation_IDs:CG2934-PA,GB_protein:AAF45902.1,REFSEQ:NP_570080,GB_protein:AAF45902,UniProt/Swiss-Prot:Q9W4P5,FlyMine:FBpp0070584,modMine:FBpp0070584; MD5=0f779bcd26da7ed716438fa7103ded91; length=350; release=r6.23; spe…	0	32.2768	20.2857	5	11	5	1	350	39.826	4.91	31342	VhaAC39-1; FBgn0028665	X	cellular homeostasis;regulation of biological process;response to stimulus;transport	endosome;membrane	catalytic activity;transporter activity	Pf01992	1.114	1.869	736.1	819.7	1376	5	5	5	1.738	39.8442	5
High	Master Protein	FBpp0296955	FBgn0050410	type=protein; loc=2R:23355354..23356079; ID=FBpp0296955; name=Rpi-PC; parent=FBgn0050410,FBtr0305675; dbxref=FlyBase:FBpp0296955,REFSEQ:NP_001246480,GB_protein:AFH08233,FlyBase_Annotation_IDs:CG30410-PC,UniProt/TrEMBL:Q8MLS2; MD5=7e0c5552d81b8db50aed4d9a9d04d932; length=241; release=r6.23; species=Dmel;	0	29.7913	29.4606	5	5	5	1	241	26.518	5.88	246599	CG30410; Rpi; FBgn0050410	2R	metabolic process;response to stimulus	cytosol	catalytic activity	Pf06026	0.763	1.138	676.5	515.9	770.1	5	5	5	0.968	20.1439	5
High	Master Protein	FBpp0078357	FBgn0037354	type=protein; loc=3R:5633692..5634465; ID=FBpp0078357; name=CG12171-PA; parent=FBgn0037354,FBtr0078708; dbxref=FlyBase:FBpp0078357,FlyBase_Annotation_IDs:CG12171-PA,GB_protein:AAF51984.1,REFSEQ:NP_649563,GB_protein:AAF51984,UniProt/TrEMBL:Q9VNF3,FlyMine:FBpp0078357,modMine:FBpp0078357; MD5=af7480ba4ea9bbc3529a67dc309c046b; length=257; release=r6.23; species=Dmel;	0	49.7214	29.572	6	14	5	1	257	26.901	7.5	40690	CG12171; FBgn0037354	3R	metabolic process		catalytic activity	Pf00106, Pf08659, Pf13561	0.869	1.189	3020.8	2624	3592.1	5	5	5	2.652	68.7838	6
High	Master Protein	FBpp0311237	FBgn0000455	type=protein; loc=3R:complement(12411908..12413383); ID=FBpp0311237; name=Dip-C-PB; parent=FBgn0000455,FBtr0344982; dbxref=FlyBase:FBpp0311237,FlyBase_Annotation_IDs:CG5663-PB,GB_protein:AHN57305,REFSEQ:NP_001287306,UniProt/TrEMBL:Q9VG79; MD5=4ee9fde79f0227f13bbd078ebbc4419c; length=491; release=r6.23; species=Dmel;	0	26.0819	12.831	5	6	5	1	491	54.61	5.57	47769	Dip-C; FBgn0000455	3R	metabolic process		catalytic activity;metal ion binding	Pf00557, Pf05195	0.676	1.316	1083.6	733	1426.1	5	5	5	0.487	25.1615	5
High	Master Protein	FBpp0071273	FBgn0086450	type=protein; loc=X:complement(join(9200133..9200177,9197269..9200073,9197053..9197210,9196891..9196978)); ID=FBpp0071273; name=su(r)-PC; parent=FBgn0086450,FBtr0071338; dbxref=FlyBase:FBpp0071273,FlyBase_Annotation_IDs:CG2194-PC,GB_protein:AAN09247.1,REFSEQ:NP_727320,GB_protein:AAN09247,UniProt/TrEMBL:Q9W374; MD5=4bfa254530aa1c65fba48ca20a0f0c1d; length=1031; release=r6.23; species=Dmel;	0	29.2413	8.24442	5	5	5	1	1031	111.155	6.8	31858	su(r); FBgn0086450	X	metabolic process	cytoplasm	catalytic activity;metal ion binding;nucleotide binding	Pf00070, Pf01180, Pf01207, Pf07992, Pf12837, Pf12838, Pf13183, Pf13187, Pf13237, Pf13450, Pf13484, Pf13534, Pf14691, Pf14697	0.512	0.913	799.4	409.1	730.1	5	5	5	0.204	25.605	5
High	Master Protein	FBpp0302579	FBgn0052633	type=protein; loc=X:join(13561711..13561717,13561966..13562816); ID=FBpp0302579; name=CG32633-PB; parent=FBgn0052633,FBtr0310431; dbxref=REFSEQ:NP_001259517,GB_protein:AGB95359,FlyBase:FBpp0302579,FlyBase_Annotation_IDs:CG32633-PB,UniProt/TrEMBL:Q960J9; MD5=c3e20c3ef0c6edb6ceda525068404a02; length=285; release=r6.23; species=Dmel;	0	40.0041	29.4737	5	7	5	1	285	30.941	5.57	326225	CG32633; FBgn0052633	X				Pf11901	1.271	2.785	706.8	898.1	1968.2	5	5	5	1.512	37.2346	5
High	Master Protein	FBpp0303728	FBgn0032987	type=protein; loc=2L:complement(22247226..22247705); ID=FBpp0303728; name=RpL21-PB; parent=FBgn0032987,FBtr0331295; dbxref=FlyBase:FBpp0303728,FlyBase_Annotation_IDs:CG12775-PB,REFSEQ:NP_001260689,GB_protein:AGB93224,UniProt/TrEMBL:Q9V9M7; MD5=b2e4b76ae2c566ebe381be45fdd2f9a9; length=159; release=r6.23; species=Dmel;	0	46.6867	32.7044	5	15	5	1	159	18.464	10.55	35453	RpL21; FBgn0032987	2L	metabolic process	ribosome	structural molecule activity	Pf01157	0.766	1.402	3112.5	2383.2	4362.9	5	5	5	9	67.2295	5
High	Master Protein	FBpp0073989	FBgn0004066	type=protein; loc=X:join(16276418..16276519,16276597..16276826,16276892..16277309); ID=FBpp0073989; name=Prosalpha4-PA; parent=FBgn0004066,FBtr0074210; dbxref=FlyBase:FBpp0073989,FlyBase_Annotation_IDs:CG3422-PA,GB_protein:AAF48573.1,REFSEQ:NP_525092,GB_protein:AAF48573,UniProt/Swiss-Prot:P22769,FlyMine:FBpp0073989,modMine:FBpp0073989; MD5=2bd44cdf34f51b9f6361a9790c6d0e9f; length=249; release=r6.…	0	20.7821	28.5141	5	8	5	1	249	27.955	8.12	32584	Pros28.1; Prosalpha4; FBgn0004066	X	metabolic process;regulation of biological process;response to stimulus	cytoplasm;cytosol;nucleus;proteasome	catalytic activity	Pf00227, Pf10584	0.629	1.17	2352.8	1480.8	2753.5	5	5	5	1.683	26.3542	5
High	Master Protein	FBpp0307983	FBgn0263740	type=protein; loc=3R:complement(join(15263282..15263347,15262547..15262721,15259450..15259686,15258510..15259383,15258367..15258442)); ID=FBpp0307983; name=eIF2gamma-PD; parent=FBgn0263740,FBtr0337054; dbxref=REFSEQ:NP_001262587,GB_protein:AGB95968,FlyBase:FBpp0307983,FlyBase_Annotation_IDs:CG43665-PD,UniProt/Swiss-Prot:Q24208; MD5=ab5df4d5c73143be53d760bf73070cfe; length=475; release=r6.23; spec…	0	33.1058	13.4737	5	7	5	1	475	51.452	8.73	41843	eIF-2gamma; Su(var)3-9; FBgn0263740	3R	cell organization and biogenesis;metabolic process		catalytic activity;nucleotide binding;RNA binding	Pf00009, Pf03144, Pf09173	0.828	1.278	1280.4	1059.9	1636.6	5	5	5	0.817	28.211	5
High	Master Protein	FBpp0078071	FBgn0037063	type=protein; loc=3L:complement(join(21267791..21267859,21267587..21267720,21267167..21267535,21266841..21267105)); ID=FBpp0078071; name=CG9391-PA; parent=FBgn0037063,FBtr0078417; dbxref=FlyBase:FBpp0078071,FlyBase_Annotation_IDs:CG9391-PA,GB_protein:AAN12162,REFSEQ:NP_649294,UniProt/TrEMBL:Q7KTW5,FlyMine:FBpp0078071,modMine:FBpp0078071; MD5=11a0eb77a3749cc3c2a8ff0fc34a7267; length=278; release=r…	0	33.491	29.1367	5	5	5	1	278	30.606	5.94	40346	CG9391; FBgn0037063	3L	metabolic process;regulation of biological process;response to stimulus	cytoplasm	catalytic activity;metal ion binding	Pf00459	0.768	1.075	642.9	493.7	690.9	5	5	5	0.968	23.3188	5
High	Master Protein	FBpp0301181	FBgn0022343	type=protein; loc=2R:join(24938461..24938673,24938760..24938842,24938974..24939217,24939271..24939528); ID=FBpp0301181; name=CG3760-PC; parent=FBgn0022343,FBtr0309242; dbxref=FlyBase:FBpp0301181,FlyBase_Annotation_IDs:CG3760-PC,REFSEQ:NP_001246513,GB_protein:AFH08266,UniProt/TrEMBL:H0RNI8; MD5=11a48db5919c08f33613e9e86cc838da; length=265; release=r6.23; species=Dmel;	0	21.3498	34.3396	5	5	5	1	265	28.973	5.31	37987	CG3760; FBgn0022343	2R					0.795	0.778	266.8	212.2	207.7	4	4	3	0.896	14.3791	5
High	Master Protein	FBpp0072853	FBgn0040308	type=protein; loc=3L:join(3043052..3043205,3043272..3043389,3043441..3043846,3043905..3043955); ID=FBpp0072853; name=Jafrac2-PB; parent=FBgn0040308,FBtr0072983; dbxref=FlyBase:FBpp0072853,FlyBase_Annotation_IDs:CG1274-PB,GB_protein:AAN12225.1,REFSEQ:NP_728793,GB_protein:AAN12225,UniProt/TrEMBL:Q9V3Q4; MD5=0d3cc713f2fcae21773c80acaf471d70; length=242; release=r6.23; species=Dmel;	0	27.3838	26.8595	5	5	5	1	242	26.727	6.8	53577	Jafrac2; FBgn0040308	3L	cellular homeostasis;defense response;metabolic process;regulation of biological process;response to stimulus	cytosol;endoplasmic reticulum;extracellular	antioxidant activity;catalytic activity;protein binding	Pf00578, Pf08534, Pf10417	0.794	1.278	958.9	761.3	1225.5	5	5	5	1.424	21.5716	5
High	Master Protein	FBpp0071943	FBgn0040660	type=protein; loc=2R:complement(join(23383048..23383097,23382615..23382759,23378049..23378177)); ID=FBpp0071943; name=CG13551-PB; parent=FBgn0040660,FBtr0072034; dbxref=FlyBase:FBpp0071943,FlyBase_Annotation_IDs:CG13551-PB,GB_protein:AAF46991.2,REFSEQ:NP_726315,GB_protein:AAF46991,UniProt/TrEMBL:Q0E8X8; MD5=1370f7b0b83eb7637723b3010f372949; length=107; release=r6.23; species=Dmel;	0	35.3192	39.2523	5	8	5	1	107	11.941	9	50133	CG13551; FBgn0040660	2R	defense response;metabolic process;regulation of biological process;response to stimulus	mitochondrion	catalytic activity;enzyme regulator activity;protein binding	Pf04568	0.926	1.322	159.6	147.8	211	5	5	5	9	24.5747	5
High	Master Protein	FBpp0311982	FBgn0015282	type=protein; loc=3R:complement(join(23931324..23931326,23929946..23931262)); ID=FBpp0311982; name=Rpt2-PB; parent=FBgn0015282,FBtr0346154; dbxref=FlyBase:FBpp0311982,FlyBase_Annotation_IDs:CG5289-PB,GB_protein:AHN57492,REFSEQ:NP_001287493,UniProt/Swiss-Prot:P48601; MD5=8bbd76fd6feaf70fff47dd693733abbe; length=439; release=r6.23; species=Dmel;	0	27.9522	16.1731	5	6	5	1	439	49.293	6.58	42828	Pros26.4; Rpt2; FBgn0015282	3R	metabolic process;regulation of biological process;response to stimulus	cytoplasm;cytosol;nucleus;proteasome	catalytic activity;nucleotide binding;protein binding;RNA binding	Pf00004, Pf00910, Pf01078, Pf05496, Pf05673, Pf05729, Pf07724, Pf07726, Pf07728, Pf13191, Pf13207, Pf13401	0.824	1.338	1061.8	875	1420.7	5	5	5	0.509	27.9478	5
High	Master Protein	FBpp0083898	FBgn0005674	type=protein; loc=3R:complement(join(23958243..23958285,23957146..23958063,23956826..23956997,23955706..23956768,23953446..23955305,23952290..23953378)); ID=FBpp0083898; name=GluProRS-PA; parent=FBgn0005674,FBtr0084511; dbxref=FlyBase:FBpp0083898,FlyBase_Annotation_IDs:CG5394-PA,GB_protein:AAF56211.1,REFSEQ:NP_524471,GB_protein:AAF56211,UniProt/Swiss-Prot:P28668,FlyMine:FBpp0083898,modMine:FBpp00…	0	34.5112	3.85064	5	6	5	1	1714	189.293	8.63	42834	Aats-glupro; GluProRS; FBgn0005674	3R	metabolic process	cytoplasm	catalytic activity;metal ion binding;nucleotide binding;RNA binding	Pf00043, Pf00458, Pf00587, Pf00749, Pf03129, Pf03950, Pf09180, Pf14497	0.892	1.154	1158.2	1033.4	1336.8	5	5	5	0.13	30.3352	5
High	Master Protein	FBpp0084829	FBgn0039682	type=protein; loc=3R:complement(join(29686682..29686723,29685799..29686212)); ID=FBpp0084829; name=Obp99c-PA; parent=FBgn0039682,FBtr0085463; dbxref=FlyBase:FBpp0084829,FlyBase_Annotation_IDs:CG7584-PA,GB_protein:AAF56918.1,REFSEQ:NP_651711,GB_protein:AAF56918,UniProt/TrEMBL:Q9VAI9,FlyMine:FBpp0084829,modMine:FBpp0084829; MD5=ce57098c312f9e0e47fc04b1c28502c7; length=151; release=r6.23; species=Dm…	0	54.1764	45.6954	5	18	5	1	151	16.988	7.68	43494	Obp99c; FBgn0039682	3R	response to stimulus	extracellular		Pf01395	0.703	2.42	4256.1	2991.9	10298.3	5	5	5	9	83.2069	5
High	Master Protein	FBpp0099889	FBgn0037912	type=protein; loc=3R:complement(join(11560852..11561177,11560165..11560792)); ID=FBpp0099889; name=sea-PC; parent=FBgn0037912,FBtr0100462; dbxref=FlyBase_Annotation_IDs:CG6782-PC,FlyBase:FBpp0099889,GB_protein:AAN13509.1,REFSEQ:NP_001027177,GB_protein:AAN13509,UniProt/TrEMBL:Q7KSQ0; MD5=aa9a7b0a297eeab817101e5b2822f6a4; length=317; release=r6.23; species=Dmel;	0	22.8861	11.6719	5	9	5	1	317	34.072	9.42	3772221	sea; FBgn0037912	3R	transport	membrane;mitochondrion	transporter activity	Pf00153	0.897	1.823	1052.3	944.1	1918.7	5	5	5	1.015	31.1817	5
High	Master Protein	FBpp0289246	FBgn0259716	type=protein; loc=2L:complement(6383545..6385512); ID=FBpp0289246; name=Nepl6-PA; parent=FBgn0259716,FBtr0299969; dbxref=FlyBase:FBpp0078907,FlyBase_Annotation_IDs:CG9508-PA,FlyBase:FBpp0289246,FlyBase_Annotation_IDs:CG42370-PA,REFSEQ:NP_609023,GB_protein:AAF52377,UniProt/TrEMBL:Q9VME2,FlyMine:FBpp0289246,modMine:FBpp0289246; MD5=1914ca528903667097014df50488b4ea; length=655; release=r6.23; specie…	0	23.5012	10.0763	5	5	5	1	655	75.273	6.43	33893	CG42370; FBgn0259716	2L	metabolic process		catalytic activity	Pf01431, Pf05649	0.753	1.07	681.8	513.1	729.2	5	5	5	0.354	17.6288	5
High	Master Protein	FBpp0304525	FBgn0004242	type=protein; loc=2L:complement(join(2793648..2793888,2793328..2793587,2793175..2793270,2792482..2792676,2792195..2792371,2789920..2789946)); ID=FBpp0304525; name=Syt1-PG; parent=FBgn0004242,FBtr0332220; dbxref=FlyBase:FBpp0304525,FlyBase_Annotation_IDs:CG3139-PG,REFSEQ:NP_001259966,GB_protein:AGB92503; MD5=d50b952ff8d35756f6667fc931320474; length=331; release=r6.23; species=Dmel;	0	55.9771	23.2628	5	8	5	1	331	37.026	5.12	33473	Syt1; FBgn0004242	2L	cell communication;regulation of biological process;response to stimulus;transport	membrane	metal ion binding;protein binding	Pf00168	0.748	1.31	617.3	461.7	808.9	5	5	5	1.637	37.6248	5
High	Master Protein	FBpp0099973	FBgn0035964	type=protein; loc=3L:join(9134807..9134890,9134987..9135610); ID=FBpp0099973; name=Dhpr-PC; parent=FBgn0035964,FBtr0100532; dbxref=FlyBase_Annotation_IDs:CG4665-PC,FlyBase:FBpp0099973,GB_protein:AAX52751.1,REFSEQ:NP_001014580,GB_protein:AAX52751,UniProt/TrEMBL:Q9VSU6; MD5=1f00ceaf0bef32c9240e3f58f0b9d0fe; length=235; release=r6.23; species=Dmel;	0	73.7948	32.3404	5	12	5	1	235	24.513	6.34	39050	Dhpr; FBgn0035964	3L	metabolic process		catalytic activity		0.738	1.19	798.4	589.2	950.3	5	5	5	2.652	69.9415	5
High	Master Protein	FBpp0081850	FBgn0026315	type=protein; loc=3R:complement(join(11172351..11172624,11170944..11172283)); ID=FBpp0081850; name=Ugt35a-PA; parent=FBgn0026315,FBtr0082374; dbxref=FlyBase:FBpp0081850,FlyBase_Annotation_IDs:CG6644-PA,GB_protein:AAF54596.1,REFSEQ:NP_524314,GB_protein:AAF54596,UniProt/TrEMBL:Q9VGS9,FlyMine:FBpp0081850,modMine:FBpp0081850; MD5=b89dc222f24014e9b5b45cdec778670f; length=537; release=r6.23; species=Dm…	0	25.9362	11.7318	5	7	5	1	537	60.695	8.48	41334	Ugt35a; FBgn0026315	3R	metabolic process	membrane	catalytic activity	Pf00201, Pf13528	1.294	1.505	1364.6	1765.6	2053.9	5	5	5	0.738	29.4079	5
High	Master Protein	FBpp0088069	FBgn0033179	type=protein; loc=2R:complement(join(7466569..7466670,7466263..7466477,7465779..7466207,7465331..7465675,7465137..7465269)); ID=FBpp0088069; name=p47-PA; parent=FBgn0033179,FBtr0088997; dbxref=GB_protein:AAF59249.1,FlyBase:FBpp0088069,FlyBase_Annotation_IDs:CG11139-PA,REFSEQ:NP_610284,GB_protein:AAF59249,UniProt/TrEMBL:Q7K3Z3,FlyMine:FBpp0088069,modMine:FBpp0088069; MD5=6940a5af9d97e30c1f924b8d79…	0	48.7292	22.6044	5	9	5	1	407	43.353	5.62	35674	p47; FBgn0033179	2R	cell organization and biogenesis;metabolic process;regulation of biological process	cytoplasm;cytosol;nucleus	enzyme regulator activity;protein binding	Pf00789, Pf08059, Pf14555	0.819	0.948	471.3	385.8	446.8	5	5	5	1.081	45.2935	5
High	Master Protein	FBpp0085804	FBgn0034406	type=protein; loc=2R:complement(join(18861526..18861926,18861261..18861465,18860392..18861192)); ID=FBpp0085804; name=Jheh3-PA; parent=FBgn0034406,FBtr0086622; dbxref=FlyBase:FBpp0085804,FlyBase_Annotation_IDs:CG15106-PA,GB_protein:AAF57620.1,REFSEQ:NP_611387,GB_protein:AAF57620,UniProt/TrEMBL:Q7K1W4,FlyMine:FBpp0085804,modMine:FBpp0085804; MD5=f77f8e35034c9b7872cdf75235149e0d; length=468; releas…	0	34.1576	11.5385	5	9	5	1	468	53.682	6.33	37182	Jheh3; FBgn0034406	2R	metabolic process	endoplasmic reticulum;membrane	catalytic activity	Pf00561, Pf06441, Pf12695, Pf12697	1.072	1.771	1636.9	1755.4	2899.7	5	5	5	0.957	31.1594	5
High	Master Protein	FBpp0077812	FBgn0025683	type=protein; loc=2L:complement(join(130508..130551,128800..128942,126110..126227,125077..125266,124087..124920,123856..124024,123694..123794,123129..123629)); ID=FBpp0077812; name=CG3164-PA; parent=FBgn0025683,FBtr0078153; dbxref=FlyBase_Annotation_IDs:CG3164-PA,FlyBase:FBpp0077812,GB_protein:AAN10508.1,REFSEQ:NP_722605,GB_protein:AAN10508,UniProt/TrEMBL:Q8IPV3,FlyMine:FBpp0077812,modMine:FBpp00…	0	40.2158	10.8727	5	7	5	1	699	78.389	8.79	33171	CG3164; FBgn0025683	2L	transport	membrane	catalytic activity;nucleotide binding;transporter activity	Pf00005, Pf01061, Pf03193, Pf12698, Pf13304	0.862	1.476	350.8	302.5	517.9	5	5	5	0.565	36.4118	5
High	Master Protein	FBpp0070150	FBgn0002579	type=protein; loc=X:complement(join(628751..628873,628462..628686)); ID=FBpp0070150; name=RpL36-PA; parent=FBgn0002579,FBtr0070155; dbxref=FlyBase:FBpp0070150,FlyBase_Annotation_IDs:CG7622-PA,GB_protein:AAN09019.1,REFSEQ:NP_476629,GB_protein:AAN09019,UniProt/Swiss-Prot:P49630,FlyMine:FBpp0070150,modMine:FBpp0070150; MD5=07d6ac80b0a55f89b7db46bd5820d6f9; length=115; release=r6.23; species=Dmel;	0	21.1329	20	5	9	5	1	115	13.494	11.37	31009	RpL36; FBgn0002579	X	metabolic process	chromosome;cytoplasm;ribosome	RNA binding;structural molecule activity	Pf01158	0.881	1.427	2559.7	2255.1	3651.8	5	5	5	13.678	31.2393	5
High	Master Protein	FBpp0070006	FBgn0031092	type=protein; loc=X:join(20166765..20166816,20166957..20167119,20167191..20167815,20167882..20167980); ID=FBpp0070006; name=CG9577-PA; parent=FBgn0031092,FBtr0070007; dbxref=GB_protein:AAF45374.2,FlyBase:FBpp0070006,FlyBase_Annotation_IDs:CG9577-PA,REFSEQ:NP_608375,GB_protein:AAF45374,UniProt/TrEMBL:Q9W5W8,FlyMine:FBpp0070006,modMine:FBpp0070006; MD5=3f343cb2598df70fbc496435d01acf7b; length=312; …	0	70.1267	28.8462	5	15	5	1	312	33.797	7.46	33016	CG9577; FBgn0031092	X	metabolic process		catalytic activity	Pf00378	0.765	1.695	1638.7	1254.1	2776.9	6	5	6	1.848	79.7575	5
High	Master Protein	FBpp0311353	FBgn0002590	type=protein; loc=X:complement(join(17146798..17147199,17145016..17145132,17144618..17144716,17143703..17143771)); ID=FBpp0311353; name=RpS5a-PD; parent=FBgn0002590,FBtr0345132; dbxref=FlyBase:FBpp0311353,FlyBase_Annotation_IDs:CG8922-PD,GB_protein:AHN59832,REFSEQ:NP_001285362,UniProt/Swiss-Prot:Q24186; MD5=353104e218fcc6d4b660d1bd47016c81; length=228; release=r6.23; species=Dmel;	0	37.3189	20.1754	5	12	5	1	228	25.418	8.63	32700	RpS5a; FBgn0002590	X	cell organization and biogenesis;metabolic process	chromosome;cytoplasm;ribosome	RNA binding;structural molecule activity	Pf00177	0.551	1.399	3918.1	2158.9	5482.8	5	5	5	4.012	60.2569	5
High	Master Protein	FBpp0073845	FBgn0030615	type=protein; loc=X:complement(join(15116222..15116372,15115472..15115925,15114698..15115404,15113932..15114107)); ID=FBpp0073845; name=Cyp4s3-PA; parent=FBgn0030615,FBtr0074028; dbxref=FlyBase:FBpp0073845,FlyBase_Annotation_IDs:CG9081-PA,GB_protein:AAF48426.1,REFSEQ:NP_573003,GB_protein:AAF48426,UniProt/Swiss-Prot:Q9VXY0,FlyMine:FBpp0073845,modMine:FBpp0073845; MD5=ada849d6ad2fe09dd7db7aa6719452…	0	16.1823	10.7071	5	5	5	1	495	57.153	8.82	32444	Cyp4s3; FBgn0030615	X	metabolic process	endoplasmic reticulum;membrane	catalytic activity;metal ion binding	Pf00067	0.333	2.462	476.4	158.7	1172.8	5	5	5	0.365	16.055	5
High	Master Protein	FBpp0308234	FBgn0265191	type=protein; loc=2R:join(21200652..21200658,21204613..21204923,21205010..21205299,21205361..21205541,21205746..21205814,21206877..21207512,21208470..21208671,21210183..21210586); ID=FBpp0308234; name=Gyg-PE; parent=FBgn0265191,FBtr0339089; dbxref=FlyBase:FBpp0308234,FlyBase_Annotation_IDs:CG44244-PE,GB_protein:AHN56461,REFSEQ:NP_001286666,UniProt/TrEMBL:A0A0B4LFW5; MD5=fcb18dc1a1703b2b1638593733…	0	32.7268	12.0172	5	5	5	1	699	78.014	6.02	37419	Glycogenin; FBgn0265191	2R	metabolic process	cytosol	catalytic activity	Pf01501, Pf11051	0.858	0.894	430.9	369.8	385.2	5	5	5	0.585	32.8834	5
High	Master Protein	FBpp0087704	FBgn0086656	type=protein; loc=2R:complement(join(9143620..9143797,9143059..9143236,9142717..9143000,9142615..9142655)); ID=FBpp0087704; name=shrb-PA; parent=FBgn0086656,FBtr0088623; dbxref=FlyBase:FBpp0087704,FlyBase_Annotation_IDs:CG8055-PA,GB_protein:AAF58977.2,REFSEQ:NP_610462,GB_protein:AAF58977,UniProt/TrEMBL:Q8T0Q4,FlyMine:FBpp0087704,modMine:FBpp0087704; MD5=99a6da738faeb6a43409910b700b35da; length=22…	0	45.1365	35.3982	5	7	5	1	226	25.428	4.81	35933	shrb; FBgn0086656	2R	cell division;cell organization and biogenesis;metabolic process;regulation of biological process;transport	endosome	protein binding	Pf03357	1.009	1.031	1117.2	1127.6	1152.2	4	5	4	1.371	38.5031	5
High	Master Protein	FBpp0311561	FBgn0004867	type=protein; loc=2L:complement(9896327..9897130); ID=FBpp0311561; name=RpS2-PC; parent=FBgn0004867,FBtr0345436; dbxref=FlyBase:FBpp0311561,FlyBase_Annotation_IDs:CG5920-PC,GB_protein:AHN54299,REFSEQ:NP_001285785,UniProt/Swiss-Prot:P31009; MD5=207bcaed11f5ff09092a8f6cd10003e0; length=267; release=r6.23; species=Dmel;	0	85.1308	24.7191	5	23	5	1	267	28.881	10.15	34309	RpS2; FBgn0004867	2L	cell differentiation;development;metabolic process	chromosome;cytoplasm;ribosome	RNA binding;structural molecule activity	Pf00333, Pf03719	0.998	1.376	5008.6	4999.9	6893.7	6	6	6	2.36	152.029	5
High	Master Protein	FBpp0309486	FBgn0030853	type=protein; loc=X:join(17632422..17632460,17632590..17633108,17633263..17633433); ID=FBpp0309486; name=ND-24-PB; parent=FBgn0030853,FBtr0340622; dbxref=GB_protein:AHN59848,REFSEQ:NP_001285378,FlyBase:FBpp0309486,FlyBase_Annotation_IDs:CG5703-PB,UniProt/TrEMBL:Q9VX36; MD5=a97c0f46d7df3ec2f1215240790dedab; length=242; release=r6.23; species=Dmel;	0	22.7124	24.7934	5	8	5	1	242	26.764	6.9	32740	CG5703; ND-24; FBgn0030853	X	metabolic process	mitochondrion	catalytic activity;metal ion binding;protein binding	Pf01257	0.907	1.496	1632.2	1480.8	2441.2	5	5	5	1.069	30.1845	5
High	Master Protein	FBpp0071526	FBgn0034618	type=protein; loc=2R:join(21313456..21313716,21314424..21314764,21314828..21315185,21315236..21316639,21316697..21317552,21317609..21317786,21317847..21318016,21318081..21319402); ID=FBpp0071526; name=CG9485-PB; parent=FBgn0034618,FBtr0071600; dbxref=GB_protein:AAM70868.1,FlyBase:FBpp0071526,FlyBase_Annotation_IDs:CG9485-PB,GB_protein:AAM70868.2,REFSEQ:NP_726062,GB_protein:AAM70868,UniProt/TrEMBL…	0	26.3632	4.91099	5	6	5	1	1629	183.102	6.54	37435	CG9485; FBgn0034618	2R	metabolic process		catalytic activity	Pf00128, Pf06202, Pf06925, Pf14699, Pf14701, Pf14702	0.795	1.164	213.2	169.4	248.2	5	5	5	0.162	24.8856	5
High	Master Protein	FBpp0082608	FBgn0267408	type=protein; loc=3R:complement(join(15537036..15537075,15535628..15536556,15535285..15535518,15533247..15535062,15532568..15533188,15532326..15532507)); ID=FBpp0082608; name=AOX1-PA; parent=FBgn0267408,FBtr0083154; dbxref=FlyBase:FBpp0082608,FlyBase_Annotation_IDs:CG18522-PA,GB_protein:AAF55207.1,REFSEQ:NP_650475,GB_protein:AAF55207,UniProt/TrEMBL:Q9VF53,FlyMine:FBpp0082608,modMine:FBpp0082608; …	0	27.8177	8.24823	6	6	5	1	1273	139.036	6.67	41894	CG18522; AOX1; FBgn0267408	3R	metabolic process	cytosol	catalytic activity;metal ion binding;nucleotide binding	Pf00941, Pf01315, Pf01799, Pf02738, Pf03450	0.762	1.098	417.7	318.3	458.5	5	5	5	0.222	27.6123	6
High	Master Protein	FBpp0300803	FBgn0004687	type=protein; loc=X:complement(join(5620479..5620527,5619874..5620286)); ID=FBpp0300803; name=Mlc-c-PB; parent=FBgn0004687,FBtr0308579; dbxref=FlyBase:FBpp0300803,FlyBase_Annotation_IDs:CG3201-PB,REFSEQ:NP_001245533,GB_protein:AFH07247,UniProt/TrEMBL:M9NEW1; MD5=5124e3c0d112c4c225dc2a42f16fe9aa; length=153; release=r6.23; species=Dmel;	0	35.1465	46.4052	5	10	5	1	153	17.487	4.78	31474	Mlc-c; FBgn0004687	X	cellular component movement		metal ion binding;protein binding	Pf00036, Pf13405, Pf13499, Pf13833	1.043	1.353	577.1	602	780.6	5	5	5	2.981	42.5721	5
High	Master Protein	FBpp0071846	FBgn0261596	type=protein; loc=2R:complement(22640700..22641095); ID=FBpp0071846; name=RpS24-PA; parent=FBgn0261596,FBtr0071935; dbxref=FlyBase:FBpp0071846,FlyBase_Annotation_IDs:CG3751-PA,GB_protein:AAF46871.1,REFSEQ:NP_611693,GB_protein:AAF46871,UniProt/TrEMBL:Q9W229,FlyMine:FBpp0071846,modMine:FBpp0071846; MD5=7590e7be4b230828427f6faf5d27238c; length=131; release=r6.23; species=Dmel;	0	25.8828	41.9847	5	10	5	1	131	15.038	11.22	37589	RpS24; FBgn0261596	2R	metabolic process	ribosome	structural molecule activity	Pf01282	0.553	1.182	2973.3	1645.3	3514.3	5	5	5	6.197	36.5118	5
High	Master Protein	FBpp0070607	FBgn0026084	type=protein; loc=X:join(4109689..4109824,4109897..4110010,4110152..4110291); ID=FBpp0070607; name=cib-PA; parent=FBgn0026084,FBtr0070639; dbxref=FlyBase:FBpp0070607,FlyBase_Annotation_IDs:CG4944-PA,GB_protein:AAF45919.1,REFSEQ:NP_726908,GB_protein:AAF45919,UniProt/TrEMBL:O97428,FlyMine:FBpp0070607,modMine:FBpp0070607; MD5=51d7e2e0c78831f88638f1f1058c60fd; length=129; release=r6.23; species=Dmel;	0	45.3166	48.8372	5	12	5	1	129	14.401	5.21	31359	cib; FBgn0026084	X	cell organization and biogenesis	cytosol	protein binding	Pf01290	0.787	1.057	2682.9	2110.8	2836	5	5	5	3.125	58.5605	5
High	Master Protein	FBpp0080418	FBgn0020415	type=protein; loc=2L:join(16447397..16447505,16449186..16449743,16449803..16450458); ID=FBpp0080418; name=Idgf2-PA; parent=FBgn0020415,FBtr0080861; dbxref=FlyBase:FBpp0080418,FlyBase_Annotation_IDs:CG4475-PA,GB_protein:AAF53536.1,REFSEQ:NP_477257,GB_protein:AAF53536,UniProt/Swiss-Prot:Q9V3D4,FlyMine:FBpp0080418,modMine:FBpp0080418; MD5=1f859f954878d8e3d921847621656228; length=440; release=r6.23; …	0	53.2114	16.1364	5	10	5	1	440	49.128	6.55	34979	Idgf2; FBgn0020415	2L	development;metabolic process;regulation of biological process	extracellular	catalytic activity;protein binding	Pf00704	1.416	1.339	1390.2	1967.9	1861.2	5	5	5	1.228	46.6427	5
High	Master Protein	FBpp0293948	FBgn0028685	type=protein; loc=X:complement(join(6291015..6291123,6290839..6290958,6290055..6290775,6289785..6289925,6289619..6289721)); ID=FBpp0293948; name=Rpt4-PB; parent=FBgn0028685,FBtr0305495; dbxref=REFSEQ:NP_572308,GB_protein:AAF46146,FlyBase:FBpp0293948,FlyBase_Annotation_IDs:CG3455-PB,UniProt/TrEMBL:Q9W414; MD5=8bf62554d9602ab58f44205d0ae8cee7; length=397; release=r6.23; species=Dmel;	0	40.11	19.1436	5	10	5	1	397	44.883	8.07	31567	Rpt4; FBgn0028685	X	metabolic process;regulation of biological process;response to stimulus	cytoplasm;nucleus;proteasome	catalytic activity;DNA binding;nucleotide binding;protein binding;RNA binding	Pf00004, Pf00910, Pf01078, Pf05496, Pf07724, Pf07726, Pf07728, Pf13191, Pf13401	0.834	1.333	2028.1	1690.5	2704.4	5	5	5	1.031	41.8587	5
High	Master Protein	FBpp0306867	FBgn0021906	type=protein; loc=2L:complement(join(1613983..1614076,1613044..1613423,1612770..1612988)); ID=FBpp0306867; name=RFeSP-PD; parent=FBgn0021906,FBtr0334842; dbxref=FlyBase:FBpp0306867,FlyBase_Annotation_IDs:CG7361-PD,REFSEQ:NP_001259876,GB_protein:AGB92413,UniProt/TrEMBL:Q9VQ29; MD5=a8bc103a8d427d0704b8f12cf158d784; length=230; release=r6.23; species=Dmel;	0	35.8393	32.1739	5	13	5	1	230	24.857	8.68	44390	RFeSP; FBgn0021906	2L	metabolic process;transport	membrane;mitochondrion	catalytic activity;transporter activity	Pf00355, Pf02921	1.42	1.859	365.5	519.1	679.3	5	5	5	2.162	62.6446	5
High	Master Protein	FBpp0310225	FBgn0262734	type=protein; loc=X:join(16448698..16448729,16449874..16450179,16450314..16450600,16451275..16451559,16451702..16451791,16451919..16452085); ID=FBpp0310225; name=eIF4H1-PD; parent=FBgn0262734,FBtr0343632; dbxref=GB_protein:AHN59800,REFSEQ:NP_001285330,FlyBase:FBpp0310225,FlyBase_Annotation_IDs:CG4429-PD,UniProt/TrEMBL:X2JC79; MD5=d6ee2e1a876efa38c99effeb05f0c8ca; length=388; release=r6.23; specie…	0	26.4213	18.299	5	8	5	1	388	41.749	9.79	49809	Rbp2; FBgn0262734	X	cell organization and biogenesis;metabolic process	cytosol	RNA binding	Pf00076, Pf14259	0.761	1.105	1056.7	804.2	1167.6	5	5	5	0.817	32.3863	5
High	Master Protein	FBpp0086701	FBgn0033912	type=protein; loc=2R:complement(join(14216530..14216533,14215951..14216110,14215435..14215702)); ID=FBpp0086701; name=RpS23-PA; parent=FBgn0033912,FBtr0087575; dbxref=FlyBase:FBpp0086701,FlyBase_Annotation_IDs:CG8415-PA,GB_protein:AAF58277.2,REFSEQ:NP_610939,GB_protein:AAF58277,UniProt/Swiss-Prot:Q8T3U2,FlyMine:FBpp0086701,modMine:FBpp0086701; MD5=e61e7f18ffb2c6f72e0b266cd817f7b8; length=143; rel…	0	26.3084	32.8671	5	11	5	1	143	16.007	10.59	36576	RpS23; FBgn0033912	2R	metabolic process	cytosol;ribosome	structural molecule activity	Pf00164	0.805	1.195	1134.9	913.2	1356.6	5	5	5	4.995	45.9582	5
High	Master Protein	FBpp0304573	FBgn0003204	type=protein; loc=X:join(10745820..10745983,10746076..10746226,10746421..10747072,10747486..10748026,10748098..10748203); ID=FBpp0304573; name=ras-PD; parent=FBgn0003204,FBtr0332294; dbxref=REFSEQ:NP_001259427,GB_protein:AGB95270,FlyBase:FBpp0304573,FlyBase_Annotation_IDs:CG1799-PD,UniProt/Swiss-Prot:Q07152; MD5=eebcdaa73bc2923e5b554d8069043c99; length=537; release=r6.23; species=Dmel;	0	28.5848	13.9665	5	5	5	1	537	57.792	7.43	43873	ras; FBgn0003204	X	cellular component movement;metabolic process;transport	cytoplasm	catalytic activity;metal ion binding;nucleotide binding	Pf00478, Pf00571, Pf00977, Pf01070, Pf01645, Pf03060, Pf05690	0.709	1.118	875.5	620.3	978.4	5	5	5	0.616	19.8953	5
High	Master Protein	FBpp0085085	FBgn0039800	type=protein; loc=3R:complement(30744754..30745233); ID=FBpp0085085; name=Npc2g-PA; parent=FBgn0039800,FBtr0085723; dbxref=FlyBase:FBpp0085085,FlyBase_Annotation_IDs:CG11314-PA,GB_protein:AAF57081.1,REFSEQ:NP_651823,GB_protein:AAF57081,UniProt/TrEMBL:Q9VA42,FlyMine:FBpp0085085,modMine:FBpp0085085; MD5=66b4bdf22aca5935398d91eb24da6918; length=159; release=r6.23; species=Dmel;	0	49.2566	57.2327	7	13	5	1	159	17.44	7.55	43648	Npc2g; FBgn0039800	3R	coagulation;defense response;response to stimulus;transport	extracellular		Pf02221	1.334	1.3	1097.7	1464.1	1427	6	5	6	15.681	50.0244	7
High	Master Protein	FBpp0300672	FBgn0037728	type=protein; loc=3R:join(9678070..9678086,9678562..9678648,9678720..9678976,9679043..9679236); ID=FBpp0300672; name=p23-PB; parent=FBgn0037728,FBtr0308353; dbxref=FlyBase:FBpp0300672,FlyBase_Annotation_IDs:CG16817-PB,REFSEQ:NP_001247010,GB_protein:AFH06328,UniProt/Swiss-Prot:Q9VH95; MD5=37fcbb7e2a30ec66795e13008c804580; length=184; release=r6.23; species=Dmel;	0	42.8515	26.6304	5	7	5	1	184	20.74	4.6	41173	CG16817; FBgn0037728	3R	cell organization and biogenesis	endoplasmic reticulum;membrane;nucleus		Pf04969	0.718	1.262	1305.4	937.1	1646.9	5	5	5	3.642	39.8702	5
High	Master Protein	FBpp0070143	FBgn0015288	type=protein; loc=X:complement(join(765084..765095,764302..764922,762725..762991)); ID=FBpp0070143; name=RpL22-PA; parent=FBgn0015288,FBtr0070148; dbxref=FlyBase:FBpp0070143,FlyBase_Annotation_IDs:CG7434-PA,GB_protein:AAF45546.1,REFSEQ:NP_477134,GB_protein:AAF45546,UniProt/Swiss-Prot:P50887,FlyMine:FBpp0070143,modMine:FBpp0070143; MD5=a26dc5dfcb32ff692f0397cf729fb53a; length=299; release=r6.23; s…	0	17.492	20.7358	5	9	5	1	299	30.592	10.11	31022	RpL22; FBgn0015288	X	metabolic process;regulation of biological process	ribosome	RNA binding;structural molecule activity	Pf01776	0.773	1.404	209.9	162.3	294.7	4	4	5	1.054	34.0691	5
High	Master Protein	FBpp0082220	FBgn0038145	type=protein; loc=3R:join(13383479..13384579,13384670..13384780); ID=FBpp0082220; name=Droj2-PB; parent=FBgn0038145,FBtr0082752; dbxref=FlyBase:FBpp0082220,FlyBase_Annotation_IDs:CG8863-PB,GB_protein:AAF54940.1,REFSEQ:NP_731804,GB_protein:AAF54940,UniProt/TrEMBL:Q9VFV9,FlyMine:FBpp0082220,modMine:FBpp0082220; MD5=efbff2329a246c0e487de7a3cf5fb77c; length=403; release=r6.23; species=Dmel;	0	57.8622	23.8213	5	13	5	1	403	45.202	6.48	41646	Droj2; FBgn0038145	3R	metabolic process;response to stimulus	cytosol	metal ion binding;nucleotide binding;protein binding	Pf00226, Pf00684, Pf01556	0.92	1.245	1112.7	1023.4	1385	5	5	5	1.565	63.0694	5
High	Master Protein	FBpp0073336	FBgn0010391	type=protein; loc=X:complement(join(11128858..11128974,11128151..11128789,11126975..11128063)); ID=FBpp0073336; name=Gtp-bp-PA; parent=FBgn0010391,FBtr0073480; dbxref=FlyBase:FBpp0073336,FlyBase_Annotation_IDs:CG2522-PA,GB_protein:AAF48002.2,REFSEQ:NP_524887,GB_protein:AAF48002,UniProt/Swiss-Prot:Q9U5L1,FlyMine:FBpp0073336,modMine:FBpp0073336; MD5=9a929c97930edc7a688886aaa3ee932d; length=614; rel…	0	32.3814	13.1922	5	6	5	1	614	67.753	6.83	47251	Gtp-bp; FBgn0010391	X	cell organization and biogenesis;regulation of biological process;transport	endoplasmic reticulum;membrane	catalytic activity;nucleotide binding;RNA binding	Pf00448, Pf02881, Pf04086	1.029	1.219	591	608.2	720.7	5	5	5	0.401	27.7957	5
High	Master Protein	FBpp0091050	FBgn0053801	type=protein; loc=2L:21417112..21417882; ID=FBpp0091050; name=His1:CG33801-PA; parent=FBgn0053801,FBtr0091805; dbxref=FlyBase:FBpp0091050,FlyBase_Annotation_IDs:CG33801-PA,GB_protein:AAZ66478.1,REFSEQ:NP_001027282,GB_protein:AAZ66478,UniProt/TrEMBL:Q4ABE3,FlyMine:FBpp0091050,modMine:FBpp0091050; MD5=ac27020f618fb25ddd628bf9e89e88c2; length=256; release=r6.23; species=Dmel;	0	17.2504	16.4062	5	5	5	1	256	26.324	10.51	3772056	His1:CG33801; FBgn0053801	2L	cell organization and biogenesis	chromosome;nucleus	DNA binding	Pf00538	0.894	1.531	235.1	210.2	359.9	5	4	5	1.276	14.912	5
High	Master Protein	FBpp0084750	FBgn0028671	type=protein; loc=3R:join(29131709..29131825,29132126..29132302,29132376..29132504,29133272..29133429,29135049..29135175,29135262..29136417,29136482..29136699,29137076..29137286,29137352..29137523,29137584..29137686); ID=FBpp0084750; name=Vha100-1-PE; parent=FBgn0028671,FBtr0085381; dbxref=FlyBase:FBpp0084750,FlyBase_Annotation_IDs:CG1709-PE,GB_protein:AAN14154.1,REFSEQ:NP_651672,GB_protein:AAN14…	0	39.6983	11.345	5	5	5	1	855	97.108	6.98	43442	Vha100-1; FBgn0028671	3R	cell organization and biogenesis;cellular homeostasis;metabolic process;regulation of biological process;response to stimulus;transport	endosome;membrane	catalytic activity;protein binding;receptor activity;signal transducer activity;transporter activity	Pf01496	0.976	1.121	301.3	294.2	337.8	5	5	5	0.307	33.6544	5
High	Master Protein	FBpp0081187	FBgn0004777	type=protein; loc=3R:join(6686774..6686785,6687001..6687564); ID=FBpp0081187; name=Ccp84Ag-PA; parent=FBgn0004777,FBtr0081689; dbxref=FlyBase:FBpp0081187,FlyBase_Annotation_IDs:CG2342-PA,GB_protein:AAF54096.1,REFSEQ:NP_649677,GB_protein:AAF54096,UniProt/TrEMBL:O97064,FlyMine:FBpp0081187,modMine:FBpp0081187; MD5=faeba02529f4cbf0fe59feac93052aa3; length=191; release=r6.23; species=Dmel;	0	63.0597	35.6021	5	11	5	1	191	19.442	5.48	40819	Ccp84Ag; FBgn0004777	3R			structural molecule activity	Pf00379	0.842	1.404	725.2	610.4	1018.1	5	5	5	6.943	60.1895	5
High	Master Protein	FBpp0089196	FBgn0000308	type=protein; loc=2L:complement(join(5979412..5979522,5976611..5976782,5973577..5973674)); ID=FBpp0089196; name=chic-PD; parent=FBgn0000308,FBtr0079236; dbxref=FlyBase:FBpp0089196,FlyBase_Annotation_IDs:CG9553-PD,GB_protein:AAS64643.1,REFSEQ:NP_995635,GB_protein:AAS64643,UniProt/Swiss-Prot:P25843; MD5=9f75c804240ccfc8243c92ceeaeb2a1e; length=126; release=r6.23; species=Dmel;	0	67.1406	65.0794	5	14	5	1	126	13.715	5.41	33834	chic; FBgn0000308	2L	cell organization and biogenesis;cellular component movement;regulation of biological process;response to stimulus;transport	cytoplasm;cytoskeleton	protein binding	Pf00235	0.812	1.25	1685.9	1369.2	2107.8	5	5	5	12.895	90.1002	5
High	Master Protein	FBpp0075508	FBgn0250848	type=protein; loc=3L:join(13994352..13994400,13994791..13995780,13995860..13996470); ID=FBpp0075508; name=26-29-p-PA; parent=FBgn0250848,FBtr0075766; dbxref=FlyBase:FBpp0075508,FlyBase_Annotation_IDs:CG8947-PA,GB_protein:AAF49777.1,REFSEQ:NP_620470,GB_protein:AAF49777,UniProt/TrEMBL:Q9V3U6,FlyMine:FBpp0075508,modMine:FBpp0075508; MD5=f67ac419f61af6647ff7672410d97e4f; length=549; release=r6.23; sp…	0	38.0956	11.1111	5	7	5	1	549	62.09	6.74	39547	26-29-p; FBgn0250848	3L	metabolic process	vacuole	catalytic activity	Pf00112, Pf08246	1.104	1.112	1182.4	1305.3	1314.4	5	5	5	0.509	37.9604	5
High	Master Protein	FBpp0089041	FBgn0023175	type=protein; loc=2R:complement(join(9847697..9847717,9847073..9847638,9846731..9846905)); ID=FBpp0089041; name=Prosalpha7-PA; parent=FBgn0023175,FBtr0089998; dbxref=FlyBase:FBpp0089041,FlyBase_Annotation_IDs:CG1519-PA,GB_protein:AAF58889.1,REFSEQ:NP_724834,GB_protein:AAF58889,UniProt/Swiss-Prot:Q9V5C6,FlyMine:FBpp0089041,modMine:FBpp0089041; MD5=788b2e850a21fc0b3ab391936e1f1677; length=253; rele…	0	50.145	29.249	6	12	5	1	253	27.658	5.69	36018	Prosalpha7; FBgn0023175	2R	metabolic process;regulation of biological process;response to stimulus	cytoplasm;cytosol;nucleus;proteasome	catalytic activity	Pf00227, Pf10584	0.782	1.148	1520	1189	1744.4	5	5	5	2.384	60.4148	6
High	Master Protein	FBpp0080044	FBgn0032509	type=protein; loc=2L:join(13366531..13366740,13366805..13367067,13367131..13367308); ID=FBpp0080044; name=CG6523-PA; parent=FBgn0032509,FBtr0080465; dbxref=FlyBase:FBpp0080044,FlyBase_Annotation_IDs:CG6523-PA,GB_protein:AAF53288.1,REFSEQ:NP_609641,GB_protein:AAF53288,UniProt/TrEMBL:Q9VJZ6,FlyMine:FBpp0080044,modMine:FBpp0080044; MD5=648f3efe1b7a429eca3d151f90f0044a; length=216; release=r6.23; spe…	0	39.1883	39.3519	5	8	5	1	216	23.616	4.86	34745	CG6523; FBgn0032509	2L	cellular homeostasis;metabolic process;regulation of biological process		catalytic activity;protein binding	Pf00085, Pf00462, Pf04908, Pf13098	0.726	1.16	1005.6	730	1166.6	5	5	5	2.162	42.0029	5
High	Master Protein	FBpp0084959	FBgn0002626	type=protein; loc=3R:complement(join(30045890..30045921,30045687..30045786,30045313..30045624)); ID=FBpp0084959; name=RpL32-PC; parent=FBgn0002626,FBtr0085593; dbxref=FlyBase:FBpp0084959,FlyBase_Annotation_IDs:CG7939-PC,GB_protein:AAN14210.1,REFSEQ:NP_733339,GB_protein:AAN14210,UniProt/TrEMBL:A0A1B3Q3R0,FlyMine:FBpp0084959,modMine:FBpp0084959; MD5=a59da25136c205bf2b32ebae00e8c303; length=147; rel…	0	39.776	27.2109	5	14	5	1	147	17.419	11.03	43573	RpL32; FBgn0002626	3R	metabolic process	chromosome;cytoplasm;ribosome	structural molecule activity	Pf01655	0.743	1.362	2750	2044.5	3745.5	6	6	6	12.335	55.6078	5
High	Master Protein	FBpp0086468	FBgn0022097	type=protein; loc=2R:15541537..15542277; ID=FBpp0086468; name=Vha36-1-PA; parent=FBgn0022097,FBtr0087335; dbxref=FlyBase:FBpp0086468,FlyBase_Annotation_IDs:CG8186-PA,GB_protein:AAF58126.1,REFSEQ:NP_651987,GB_protein:AAF58126,UniProt/Swiss-Prot:Q9V7D2,FlyMine:FBpp0086468,modMine:FBpp0086468; MD5=f5199754d2b28221d2aa63d16d191340; length=246; release=r6.23; species=Dmel;	0	47.5014	27.6423	5	10	5	1	246	27.61	9.54	44702	Vha36-1; FBgn0022097	2R	transport	membrane	catalytic activity;transporter activity	Pf01813	1.068	1.541	380.9	406.8	586.9	5	5	5	2.415	44.8015	5
High	Master Protein	FBpp0078301	FBgn0003261	type=protein; loc=3R:complement(join(6008037..6008470,6004017..6005126,6003673..6003911,6001558..6001736,6001163..6001360)); ID=FBpp0078301; name=Rm62-PA; parent=FBgn0003261,FBtr0078652; dbxref=FlyBase:FBpp0078301,FlyBase_Annotation_IDs:CG10279-PA,GB_protein:AAG22213.2,REFSEQ:NP_524243,GB_protein:AAG22213,UniProt/Swiss-Prot:P19109,FlyMine:FBpp0078301,modMine:FBpp0078301; MD5=7f8248af1fe09809bd785…	0	47.944	14.6036	7	7	5	1	719	78.5	9.6	40739	Rm62; FBgn0003261	3R	defense response;metabolic process;regulation of biological process;response to stimulus	chromosome;cytoplasm;cytosol;nucleus;spliceosomal complex	catalytic activity;nucleotide binding;protein binding;RNA binding	Pf00270, Pf00271	0.881	1.358	746.7	658.2	1014.3	5	5	5	0.42	39.3028	7
High	Master Protein	FBpp0084306	FBgn0039359	type=protein; loc=3R:complement(25684095..25684502); ID=FBpp0084306; name=RpL27-PA; parent=FBgn0039359,FBtr0084932; dbxref=FlyBase:FBpp0084306,FlyBase_Annotation_IDs:CG4759-PA,GB_protein:AAF56495.1,REFSEQ:NP_651417,GB_protein:AAF56495,UniProt/TrEMBL:Q9VBN5,FlyMine:FBpp0084306,modMine:FBpp0084306; MD5=eaa1d2f62e656422362032085ffd53da; length=135; release=r6.23; species=Dmel;	0	34.1454	39.2593	5	13	5	1	135	15.893	10.61	43103	RpL27; FBgn0039359	3R	metabolic process	ribosome	RNA binding;structural molecule activity	Pf00467, Pf01777	0.721	1.185	731.2	527.3	866.7	5	5	5	45.416	30.7882	5
High	Master Protein	FBpp0085807	FBgn0010053	type=protein; loc=2R:complement(join(18854844..18855053,18854588..18854787,18854323..18854533,18853461..18854264)); ID=FBpp0085807; name=Jheh1-PA; parent=FBgn0010053,FBtr0086625; dbxref=FlyBase:FBpp0085807,FlyBase_Annotation_IDs:CG15101-PA,GB_protein:AAF57622.1,REFSEQ:NP_611385,GB_protein:AAF57622,UniProt/TrEMBL:Q7JRC3,FlyMine:FBpp0085807,modMine:FBpp0085807; MD5=57f2eded0dee3d6ac27ba9d7a8a79906;…	0	29.6047	14.557	5	6	5	1	474	54.707	8.43	251984	Jheh1; FBgn0010053	2R	metabolic process	endoplasmic reticulum;membrane	catalytic activity	Pf00561, Pf06441, Pf12695, Pf12697	1.098	1.188	1091.7	1198.9	1297.4	5	5	5	0.468	30.5072	5
High	Master Protein	FBpp0071451	FBgn0261394	type=protein; loc=2R:join(20994991..20994993,20995103..20995308,20995446..20996031); ID=FBpp0071451; name=Prosalpha3-PA; parent=FBgn0261394,FBtr0071522; dbxref=FlyBase:FBpp0071451,FlyBase_Annotation_IDs:CG9327-PA,GB_protein:AAF46651.1,REFSEQ:NP_476691,GB_protein:AAF46651,UniProt/Swiss-Prot:P18053,FlyMine:FBpp0071451,modMine:FBpp0071451; MD5=97f7d9107be4d3d54d2f75cd622282e6; length=264; release=r6…	0	20.3766	26.5152	5	6	5	1	264	29.393	7.15	37378	Pros29; Prosalpha3; FBgn0261394	2R	metabolic process	cytoplasm;nucleus;proteasome	catalytic activity;protein binding	Pf00227, Pf10584	0.837	1.366	153.4	128.4	209.5	5	5	5	1.512	14.0032	5
High	Master Protein	FBpp0070573	FBgn0029676	type=protein; loc=X:join(3790164..3790336,3790417..3790538,3790756..3791402,3791477..3791668); ID=FBpp0070573; name=HIP-R-PA; parent=FBgn0029676,FBtr0070598; dbxref=FlyBase_Annotation_IDs:CG2947-PA,FlyBase:FBpp0070573,GB_protein:AAN09105.1,REFSEQ:NP_726885,GB_protein:AAN09105,UniProt/Swiss-Prot:C4NYP8; MD5=55907034631abaa1c5c104f3be0633d2; length=377; release=r6.23; species=Dmel;	0	37.7639	18.0371	5	8	5	1	377	41.011	5.35	31335; 318211	HIP-R; HIP; FBgn0260484; FBgn0029676	X	metabolic process	cytoplasm;cytosol	protein binding	Pf07719, Pf13414, Pf13432	0.763	1.141	954.3	728.2	1089.2	5	5	5	0.874	40.4164	5
High	Master Protein	FBpp0078847	FBgn0031771	type=protein; loc=2L:complement(join(6062642..6062687,6062079..6062435,6061187..6062021,6060937..6061123)); ID=FBpp0078847; name=ND-51-PA; parent=FBgn0031771,FBtr0079216; dbxref=FlyBase:FBpp0078847,FlyBase_Annotation_IDs:CG9140-PA,GB_protein:AAF52334.1,REFSEQ:NP_608987,GB_protein:AAF52334,UniProt/TrEMBL:Q9VMI3,FlyMine:FBpp0078847,modMine:FBpp0078847; MD5=b916d80f110cfeddbbc7068f5e6c6536; length=4…	0	18.1115	14.9789	5	5	5	1	474	51.797	8.47	33852	CG9140; ND-51; FBgn0031771	2L	metabolic process;transport	membrane;mitochondrion	catalytic activity;metal ion binding;nucleotide binding	Pf01512, Pf10531, Pf10589	0.654	1.804	774.1	506.3	1396.3	5	5	5	0.532	18.0629	5
High	Master Protein	FBpp0304506	FBgn0053303	type=protein; loc=2L:complement(join(10375148..10375733,10374301..10375091)); ID=FBpp0304506; name=CG33303-PB; parent=FBgn0053303,FBtr0332197; dbxref=FlyBase:FBpp0304506,FlyBase_Annotation_IDs:CG33303-PB,REFSEQ:NP_001260335,GB_protein:AGB92870,UniProt/TrEMBL:Q76NQ0; MD5=4730c7d543cc804b2f0a4e3a3e917471; length=458; release=r6.23; species=Dmel;	0	43.5544	19.869	5	11	5	1	458	51.677	8.05	2768916	CG33303; FBgn0053303	2L	metabolic process	endoplasmic reticulum;membrane	catalytic activity	Pf04597	0.861	1.385	922.8	794.6	1278	5	5	5	1.015	45.7339	5
High	Master Protein	FBpp0075609	FBgn0036334	type=protein; loc=3L:join(13016162..13016164,13016357..13016518,13016587..13016733); ID=FBpp0075609; name=CG11267-PA; parent=FBgn0036334,FBtr0075875; dbxref=FlyBase:FBpp0075609,FlyBase_Annotation_IDs:CG11267-PA,GB_protein:AAF49856.1,REFSEQ:NP_648622,GB_protein:AAF49856,UniProt/TrEMBL:Q9VU35,FlyMine:FBpp0075609,modMine:FBpp0075609; MD5=712d5ff4df92c60725b07ea218b08545; length=103; release=r6.23; s…	0	19.1296	43.6893	5	16	5	1	103	11.009	9.09	39476	CG11267; FBgn0036334	3L	metabolic process;response to stimulus	cytoplasm;mitochondrion;organelle lumen	metal ion binding;protein binding	Pf00166	0.729	1.362	4177.2	3043.9	5689.2	5	5	5	4.012	42.5152	5
High	Master Protein	FBpp0079626	FBgn0086347	type=protein; loc=2L:complement(join(10505926..10506014,10497853..10498155,10496629..10496848,10494879..10495104,10494428..10494811,10494288..10494367,10492789..10494195,10492557..10492714,10492331..10492499)); ID=FBpp0079626; name=Myo31DF-PB; parent=FBgn0086347,FBtr0080036; dbxref=FlyBase:FBpp0079626,FlyBase_Annotation_IDs:CG7438-PB,GB_protein:AAN10756.1,REFSEQ:NP_723596,GB_protein:AAN10756,UniP…	0	35.4608	6.92384	5	7	5	1	1011	117.022	9.42	34445	Myo31DF; FBgn0086347	2L		cytoplasm	catalytic activity;motor activity;nucleotide binding;protein binding	Pf00063, Pf06017	1.253	1.501	1013.4	1269.7	1521.6	5	5	5	0.222	35.1174	5
High	Master Protein	FBpp0079114	FBgn0261800	type=protein; loc=2L:join(7814948..7817656,7817733..7820390); ID=FBpp0079114; name=LanB1-PB; parent=FBgn0261800,FBtr0079491; dbxref=FlyBase:FBpp0079114,FlyBase_Annotation_IDs:CG7123-PB,GB_protein:AAN10647.1,REFSEQ:NP_723319,GB_protein:AAN10647,UniProt/Swiss-Prot:P11046; MD5=a6326cdf8fd806bb9123b0c40164dfe7; length=1788; release=r6.23; species=Dmel;	0	40.0407	3.7472	5	7	5	1	1788	198.205	5.33	34068	LanB1; FBgn0261800	2L	cell organization and biogenesis;cellular component movement;defense response;regulation of biological process;response to stimulus;transport	extracellular	catalytic activity;motor activity;protein binding;structural molecule activity	Pf00053, Pf00055, Pf01576, Pf03207, Pf04513, Pf05667, Pf05701, Pf07464, Pf08614, Pf12128, Pf12718, Pf13166, Pf13949	1.07	1.252	1247.1	1334.1	1561.8	5	5	5	0.151	37.8526	5
High	Master Protein	FBpp0087955	FBgn0033241	type=protein; loc=2R:complement(join(7959342..7959710,7958290..7959282)); ID=FBpp0087955; name=CG2915-PA; parent=FBgn0033241,FBtr0088879; dbxref=GB_protein:AAF59162.2,FlyBase:FBpp0087955,FlyBase_Annotation_IDs:CG2915-PA,REFSEQ:NP_610338,GB_protein:AAF59162,UniProt/TrEMBL:Q0E9F9,FlyMine:FBpp0087955,modMine:FBpp0087955; MD5=d76ccd30b4a9a8a1c1a67f57c156a828; length=453; release=r6.23; species=Dmel;	0	40.111	16.5563	5	8	5	1	453	51.024	6.13	35754	CG2915; FBgn0033241	2R	metabolic process	extracellular	catalytic activity;metal ion binding	Pf00246, Pf02244	0.833	1.254	872.5	727.2	1093.9	5	5	5	0.859	42.1412	5
High	Master Protein	FBpp0072480	FBgn0035165	type=protein; loc=3L:join(838121..838624,839250..839432); ID=FBpp0072480; name=CG13887-PC; parent=FBgn0035165,FBtr0072583; dbxref=FlyBase:FBpp0072480,FlyBase_Annotation_IDs:CG13887-PC,GB_protein:AAN11453.1,REFSEQ:NP_728548,GB_protein:AAN11453,UniProt/TrEMBL:Q9W0M4; MD5=e5562c367579eac1b4bdef33abe40813; length=228; release=r6.23; species=Dmel;	0	29.4918	24.5614	5	7	5	1	228	26.138	9.32	38096	CG13887; FBgn0035165	3L	transport	endoplasmic reticulum;membrane		Pf05529	1.119	1.402	925.9	1036.1	1297.7	6	6	6	2.162	29.8108	5
High	Master Protein	FBpp0300976	FBgn0036623	type=protein; loc=3L:complement(join(16385428..16385454,16383927..16384113,16383331..16383866,16382382..16382739,16382072..16382157)); ID=FBpp0300976; name=Agpat3-PE; parent=FBgn0036623,FBtr0308819; dbxref=FlyBase:FBpp0300976,FlyBase_Annotation_IDs:CG4729-PE,REFSEQ:NP_001246793,GB_protein:AFH04464,UniProt/TrEMBL:D5AEK7; MD5=5fd7da2e24b562acd9c5c21f8ad0dad6; length=397; release=r6.23; species=Dmel;	0	36.4165	21.6625	5	5	5	1	397	45.651	9.23	39820	CG4729; FBgn0036623	3L	metabolic process	membrane	catalytic activity	Pf01553	0.835	1.498	402	335.8	602.3	5	5	5	0.616	25.2035	5
High	Master Protein	FBpp0071533	FBgn0034629	type=protein; loc=2R:join(21389499..21389640,21390059..21390221,21390283..21390575,21390638..21391043,21391098..21391604,21391661..21391766,21391840..21391995,21392055..21392315); ID=FBpp0071533; name=Acox57D-d-PA; parent=FBgn0034629,FBtr0071607; dbxref=FlyBase:FBpp0071533,FlyBase_Annotation_IDs:CG9709-PA,GB_protein:AAF46723.1,REFSEQ:NP_523803,GB_protein:AAF46723,UniProt/TrEMBL:Q9W2G8,FlyMine:FBp…	0	51.5083	13.2939	5	6	5	1	677	75.405	8.34	37446	Acox57D-d; FBgn0034629	2R	metabolic process		catalytic activity;nucleotide binding	Pf01756, Pf02770, Pf14749	0.628	1.63	305	191.6	497.1	5	5	5	0.484	32.2648	5
High	Master Protein	FBpp0078061	FBgn0037070	type=protein; loc=3L:complement(join(21303910..21304011,21303808..21303837,21302605..21303549)); ID=FBpp0078061; name=CG11309-PA; parent=FBgn0037070,FBtr0078407; dbxref=FlyBase:FBpp0078061,FlyBase_Annotation_IDs:CG11309-PA,GB_protein:AAF51704.1,REFSEQ:NP_649301,GB_protein:AAF51704,UniProt/TrEMBL:Q9VP51,FlyMine:FBpp0078061,modMine:FBpp0078061; MD5=b183794e2e74ca67ca8535390bea6ebe; length=358; rele…	0	26.2486	21.7877	5	6	5	1	358	41.014	7.75	40356	CG11309; FBgn0037070	3L		membrane	catalytic activity	Pf00561, Pf07819, Pf12146, Pf12695, Pf12697	0.598	1.523	1022.9	612.2	1557.9	5	5	5	1.154	23.0462	5
High	Master Protein	FBpp0073079	FBgn0035513	type=protein; loc=3L:join(4215450..4215464,4215540..4216268); ID=FBpp0073079; name=Cpr64Ad-PB; parent=FBgn0035513,FBtr0073223; dbxref=FlyBase:FBpp0073079,FlyBase_Annotation_IDs:CG1259-PB,GB_protein:AAF47864.2,REFSEQ:NP_647875,GB_protein:AAF47864,UniProt/TrEMBL:Q9VZF9,FlyMine:FBpp0073079,modMine:FBpp0073079; MD5=6d8ef5775d593afccd6bf1945e37dca2; length=247; release=r6.23; species=Dmel;	0	51.9872	33.1984	5	14	5	1	247	24.264	5.45	38511	Cpr64Ad; FBgn0035513	3L			structural molecule activity	Pf00379	0.798	1.717	2382.3	1900.5	4089.5	5	5	5	5.31	73.3166	5
High	Master Protein	FBpp0071087	FBgn0261592	type=protein; loc=X:complement(join(7901243..7901248,7900803..7901007,7899754..7900289)); ID=FBpp0071087; name=RpS6-PB; parent=FBgn0261592,FBtr0071135; dbxref=FlyBase:FBpp0071087,FlyBase_Annotation_IDs:CG10944-PB,GB_protein:AAN09218.1,REFSEQ:NP_511073,GB_protein:AAN09218,UniProt/Swiss-Prot:P29327,FlyMine:FBpp0071087,modMine:FBpp0071087; MD5=a5a2be906b55066ce578c7696a06737d; length=248; release=r6…	0	38.6238	22.9839	5	13	5	1	248	28.39	10.74	31700	RpS6; FBgn0261592	X	metabolic process;response to stimulus	ribosome	structural molecule activity	Pf01092	0.646	1.449	2305.2	1489.3	3339.4	6	6	6	3.394	49.5297	5
High	Master Protein	FBpp0084349	FBgn0028833	type=protein; loc=3R:complement(26054575..26055336); ID=FBpp0084349; name=Dak1-PA; parent=FBgn0028833,FBtr0084976; dbxref=FlyBase:FBpp0084349,FlyBase_Annotation_IDs:CG6092-PA,GB_protein:AAF56560.1,REFSEQ:NP_651456,GB_protein:AAF56560,UniProt/TrEMBL:Q9VBI2,FlyMine:FBpp0084349,modMine:FBpp0084349; MD5=5acbba7687dc3a507be659918c9ed195; length=253; release=r6.23; species=Dmel;	0	35.8133	25.2964	5	8	5	1	253	27.805	8	43165	Dak1; FBgn0028833	3R	metabolic process	cytoplasm;nucleus	catalytic activity;nucleotide binding	Pf00406, Pf13207, Pf13671	0.886	1.239	2486.2	2202.5	3080.3	5	5	5	1.371	41.8668	5
High	Master Protein	FBpp0311771	FBgn0031747	type=protein; loc=2L:complement(join(5904590..5904661,5903581..5904459)); ID=FBpp0311771; name=CG9021-PB; parent=FBgn0031747,FBtr0345750; dbxref=FlyBase:FBpp0311771,FlyBase_Annotation_IDs:CG9021-PB,GB_protein:AHN54162,REFSEQ:NP_001285647,UniProt/TrEMBL:Q9VML5; MD5=3ad66e664ec1705cade59bc98208b84d; length=316; release=r6.23; species=Dmel;	0	32.8103	16.4557	4	7	4	1	316	35.905	6.13	33818	CG9021; FBgn0031747	2L				Pf06757	0.627	1.301	706.8	443.1	919.2	4	4	4	1.371	30.3875	4
High	Master Protein	FBpp0079343	FBgn0032069	type=protein; loc=2L:complement(join(8781103..8781186,8780486..8780856,8779954..8780424,8778977..8779892,8777731..8778912)); ID=FBpp0079343; name=LManVI-PA; parent=FBgn0032069,FBtr0079741; dbxref=FlyBase:FBpp0079343,FlyBase_Annotation_IDs:CG9468-PA,GB_protein:AAF52711.2,REFSEQ:NP_609253,GB_protein:AAF52711,UniProt/TrEMBL:Q9VLH9,FlyMine:FBpp0079343,modMine:FBpp0079343; MD5=307ef7de52b26e1e4c330dc4…	0	24.3054	6.95134	5	5	4	1	1007	114.875	5.44	34206	CG9468; LManVI; FBgn0032069	2L	metabolic process		catalytic activity;metal ion binding	Pf01074, Pf07748, Pf09261	0.97	2.681	309.5	300.3	829.8	4	4	4	0.224	22.03	5
High	Master Protein	FBpp0099391	FBgn0261458	type=protein; loc=2L:complement(join(1155746..1155968,1154552..1155053,1154282..1154406,1153386..1153731,1152771..1153318,1152177..1152700,1152032..1152115)); ID=FBpp0099391; name=capt-PB; parent=FBgn0261458,FBtr0100023; dbxref=FlyBase:FBpp0099391,FlyBase_Annotation_IDs:CG33979-PB,GB_protein:AAF51409.2,REFSEQ:NP_001033870,GB_protein:AAF51409,UniProt/TrEMBL:Q9VPX6,FlyMine:FBpp0099391,modMine:FBpp0…	0	38.5251	9.83397	4	8	4	1	783	84.434	5.19	45233	capt; FBgn0261458	2L	cell organization and biogenesis;cellular component movement;cellular homeostasis;regulation of biological process;response to stimulus	cytoplasm;cytoskeleton	protein binding	Pf01213, Pf08603	0.833	1.069	649.5	540.9	694.3	4	4	4	0.35	41.618	4
High	Master Protein	FBpp0297239	FBgn0260439	type=protein; loc=2L:join(8366311..8366394,8367096..8367249,8367312..8367730,8367797..8367871,8367931..8368696,8368758..8369030,8369223..8369399,8369716..8369720); ID=FBpp0297239; name=Pp2A-29B-PD; parent=FBgn0260439,FBtr0306102; dbxref=REFSEQ:NP_001245944,GB_protein:AFH03618,FlyBase:FBpp0297239,FlyBase_Annotation_IDs:CG17291-PD,UniProt/TrEMBL:M9NDI6; MD5=88ff080f5d9b26e4ab066e3d2cc9bc5c; length=…	0	24.0989	9.53846	4	7	4	1	650	71.8	4.91	2768940	Pp2A-29B; FBgn0260439	2L	cell organization and biogenesis;metabolic process;regulation of biological process;transport	cytoplasm	enzyme regulator activity	Pf13513, Pf13646	0.819	1.21	2105.6	1725	2547.5	4	4	4	0.334	28.7387	4
High	Master Protein	FBpp0081845	FBgn0086472	type=protein; loc=3R:complement(join(11216259..11216261,11215693..11215969,11215551..11215624)); ID=FBpp0081845; name=RpS25-PA; parent=FBgn0086472,FBtr0082369; dbxref=FlyBase:FBpp0081845,FlyBase_Annotation_IDs:CG6684-PA,GB_protein:AAN13495.1,REFSEQ:NP_524315,GB_protein:AAN13495,UniProt/Swiss-Prot:P48588,FlyMine:FBpp0081845,modMine:FBpp0081845; MD5=8c5e61719f2edf88581cb7dbfdab6582; length=117; rel…	0	28.72	34.188	4	8	4	1	117	13.193	10.27	41343	RpS25; FBgn0086472	3R	metabolic process	ribosome	catalytic activity;nucleotide binding;structural molecule activity	Pf03297	0.875	1.247	358.6	313.7	447.1	4	4	4	24.119	27.5917	4
High	Master Protein	FBpp0080659	FBgn0015808	type=protein; loc=2L:join(18831342..18831386,18831723..18832046,18832106..18832296,18832361..18833244,18833305..18833495); ID=FBpp0080659; name=ScpX-PA; parent=FBgn0015808,FBtr0081109; dbxref=FlyBase:FBpp0080659,FlyBase_Annotation_IDs:CG17320-PA,GB_protein:AAF53713.1,REFSEQ:NP_524715,GB_protein:AAF53713,UniProt/TrEMBL:Q9VJ43,FlyMine:FBpp0080659,modMine:FBpp0080659; MD5=00ac2c5ddd7673fa4c9d0f7dbf0…	0	74.2946	32.5368	12	19	4	1	544	58.97	7.78	44183	ScpX; FBgn0015808	2L	metabolic process;transport	cytoplasm;mitochondrion	catalytic activity;transporter activity	Pf00108, Pf00109, Pf02036, Pf02803, Pf07451, Pf08545, Pf14864	0.542	1.268	685.9	371.5	869.8	4	4	4	1.943	78.6404	12
High	Master Protein	FBpp0306894	FBgn0011225	type=protein; loc=3R:complement(join(24259055..24259241,24258385..24258458,24258196..24258325,24257971..24258132,24257648..24257910,24257177..24257583,24256360..24257104,24255869..24256301,24255562..24255803,24255285..24255505,24254994..24255224,24254634..24254678,24254404..24254448,24254004..24254124,24253828..24253945,24253663..24253764,24253318..24253598)); ID=FBpp0306894; name=jar-PL; parent=…	0	22.6001	4.653	4	5	4	1	1268	144.846	8.68	42889	jar; FBgn0011225	3R	cell division;cell organization and biogenesis;cellular component movement;regulation of biological process;transport	cytoplasm	catalytic activity;motor activity;nucleotide binding;protein binding	Pf00063, Pf02736	0.748	1.09	464.1	347.3	505.8	4	4	4	0.157	18.4744	4
High	Master Protein	FBpp0271716	FBgn0039969	type=protein; loc=2R:complement(join(5604710..5604754,5604583..5604650,5604468..5604516,5604244..5604411,5603900..5604012,5603740..5603761)); ID=FBpp0271716; name=Fis1-PC; parent=FBgn0039969,FBtr0273208; dbxref=FlyBase_Annotation_IDs:CG17510-PC,FlyBase:FBpp0271716,REFSEQ:NP_001137607,GB_protein:ACL83061,UniProt/Swiss-Prot:B7YZT2,FlyMine:FBpp0271716,modMine:FBpp0271716; MD5=74dadcde9bfdbea42879204…	0	19.3042	23.3766	4	4	4	1	154	17.76	5.99	49892	Fis1; FBgn0039969	2R	cell organization and biogenesis;regulation of biological process	membrane;mitochondrion	protein binding	Pf14852, Pf14853	0.742	1.124	573.6	425.4	645	4	4	4	1.31	15.2601	4
High	Master Protein	FBpp0077307	FBgn0015521	type=protein; loc=2L:join(2856256..2856305,2856377..2856568,2856631..2856640); ID=FBpp0077307; name=RpS21-PA; parent=FBgn0015521,FBtr0077621; dbxref=FlyBase_Annotation_IDs:CG2986-PA,FlyBase:FBpp0077307,GB_protein:AAF51191,REFSEQ:NP_722853,UniProt/Swiss-Prot:O76927; MD5=fb6c903128cd355b6618a5ee72363077; length=83; release=r6.23; species=Dmel;	0	25.627	53.012	4	5	4	1	83	9.162	5.91	33487	RpS21; FBgn0015521	2L	development;metabolic process;regulation of biological process	cytoplasm;ribosome	structural molecule activity	Pf01249	0.696	1.181	835.5	581.3	986.7	4	4	4	4.179	23.9555	4
High	Master Protein	FBpp0082441	FBgn0051313	type=protein; loc=3R:complement(join(14567339..14567398,14567165..14567280,14566808..14567006)); ID=FBpp0082441; name=CG31313-PA; parent=FBgn0051313,FBtr0082982; dbxref=FlyBase:FBpp0082441,FlyBase_Annotation_IDs:CG31313-PA,GB_protein:AAN13610.1,REFSEQ:NP_731919,GB_protein:AAN13610,UniProt/TrEMBL:Q8SZN1,FlyMine:FBpp0082441,modMine:FBpp0082441; MD5=b7d1d971257e3c64760a7ddf9a761445; length=124; rele…	0	53.747	58.0645	4	16	4	1	124	13.517	5.54	318677	CG31313; FBgn0051313	3R	regulation of biological process		enzyme regulator activity	Pf00031	1.237	1.072	622	769.4	666.8	4	4	4	18.307	83.2494	4
High	Master Protein	FBpp0078625	FBgn0261436	type=protein; loc=3R:complement(join(4229045..4229143,4228728..4228988,4228480..4228634,4228148..4228421,4227535..4228092)); ID=FBpp0078625; name=DhpD-PA; parent=FBgn0261436,FBtr0078986; dbxref=FlyBase:FBpp0078625,FlyBase_Annotation_IDs:CG18143-PA,GB_protein:AAF52167.1,REFSEQ:NP_649439,GB_protein:AAF52167,UniProt/Swiss-Prot:Q9VMY9,FlyMine:FBpp0078625,modMine:FBpp0078625; MD5=0683a8e9aac7627cf5989…	0	58.8114	15.4018	4	7	4	1	448	48.854	6.43	40528	DhpD; FBgn0261436	3R	metabolic process		catalytic activity;metal ion binding	Pf01979, Pf13594	0.953	1.393	958.2	912.7	1334.4	4	4	4	1.015	43.0868	4
High	Master Protein	FBpp0310103	FBgn0027590	type=protein; loc=2R:complement(join(24767475..24767569,24766841..24767417)); ID=FBpp0310103; name=GstE12-PD; parent=FBgn0027590,FBtr0343496; dbxref=FlyBase:FBpp0310103,FlyBase_Annotation_IDs:CG16936-PD,GB_protein:AHN56652,REFSEQ:NP_001286857,UniProt/TrEMBL:Q9XYZ9; MD5=5eac9c33a407e4bcb07c6882bc629791; length=223; release=r6.23; species=Dmel;	0	39.5021	35.426	4	12	4	1	223	25.161	6.29	37960	CG16936; GstE12; FBgn0027590	2R	metabolic process	cytoplasm	catalytic activity;protein binding	Pf00043, Pf02798, Pf13409, Pf13410, Pf13417	0.505	1.139	1328.5	671.2	1513.4	3	3	4	2.162	45.0419	4
High	Master Protein	FBpp0087548	FBgn0050000	type=protein; loc=2R:join(9606087..9606204,9606280..9606382,9606447..9606763,9606825..9606973); ID=FBpp0087548; name=GstT1-PA; parent=FBgn0050000,FBtr0088463; dbxref=FlyBase:FBpp0087548,FlyBase_Annotation_IDs:CG30000-PA,GB_protein:AAF58913.2,REFSEQ:NP_610509,GB_protein:AAF58913,UniProt/TrEMBL:Q7K0B6,FlyMine:FBpp0087548,modMine:FBpp0087548; MD5=385e8e87443bc491f835a9603b75445c; length=228; release…	0	30.1849	21.9298	4	6	4	1	228	26.555	8.97	35995	CG30000; GstT1; FBgn0050000	2R	metabolic process	cytoplasm	catalytic activity;protein binding	Pf00043, Pf02798, Pf13409, Pf13410, Pf13417, Pf14497	0.749	1.223	2280.8	1707.3	2788.4	4	4	4	0.968	34.1677	4
High	Master Protein	FBpp0311992	FBgn0030105	type=protein; loc=X:join(9216926..9217095,9217149..9217347); ID=FBpp0311992; name=CG15369-PB; parent=FBgn0030105,FBtr0346164; dbxref=FlyBase:FBpp0311992,FlyBase_Annotation_IDs:CG15369-PB,GB_protein:AHN59512,REFSEQ:NP_001285041,UniProt/TrEMBL:Q9W370; MD5=4f3f8a965d7fb617dae7a9337943032f; length=122; release=r6.23; species=Dmel;	0	29.1798	47.541	4	4	4	1	122	13.152	5.87	31862	CG15369; FBgn0030105	X	regulation of biological process		enzyme regulator activity	Pf00031	0.501	0.721	1165.2	583.9	840.5	4	4	4	2.728	25.0671	4
High	Master Protein	FBpp0303950	FBgn0017572	type=protein; loc=3L:complement(16614150..16615169); ID=FBpp0303950; name=Mo25-PB; parent=FBgn0017572,FBtr0331560; dbxref=FlyBase:FBpp0303950,FlyBase_Annotation_IDs:CG4083-PB,REFSEQ:NP_001261958,GB_protein:AGB94651,UniProt/Swiss-Prot:P91891; MD5=632743ee010fa4afac906bf763a0d3d9; length=339; release=r6.23; species=Dmel;	0	22.2183	12.9794	4	6	4	1	339	39.36	7.25	39858	Mo25; FBgn0017572	3L		cytoplasm;nucleus		Pf08569	0.585	0.978	360.1	210.6	352.2	4	4	4	0.616	22.5885	4
High	Master Protein	FBpp0078950	FBgn0028990	type=protein; loc=2L:complement(6671832..6673175); ID=FBpp0078950; name=Spn27A-PA; parent=FBgn0028990,FBtr0079321; dbxref=FlyBase:FBpp0078950,FlyBase_Annotation_IDs:CG11331-PA,GB_protein:AAF52420.1,REFSEQ:NP_652024,GB_protein:AAF52420,UniProt/Swiss-Prot:Q9V3N1,FlyMine:FBpp0078950,modMine:FBpp0078950; MD5=ae5832cb83e450ed023d153de405327e; length=447; release=r6.23; species=Dmel;	0	24.0233	10.962	4	6	4	1	447	49.764	6.1	45815	Spn27A; FBgn0028990	2L	defense response;metabolic process;regulation of biological process;response to stimulus	extracellular	enzyme regulator activity	Pf00079	0.941	0.99	1909.3	1797.5	1889.7	4	4	4	0.532	25.7986	4
High	Master Protein	FBpp0311172	FBgn0032213	type=protein; loc=2L:complement(join(10305149..10305505,10304827..10305082,10304162..10304769)); ID=FBpp0311172; name=CG5390-PB; parent=FBgn0032213,FBtr0344857; dbxref=FlyBase:FBpp0311172,FlyBase_Annotation_IDs:CG5390-PB,GB_protein:AHN54316,REFSEQ:NP_001285802,UniProt/TrEMBL:Q9VL01; MD5=9687f0a416dabe612aaf9094c33e8a50; length=406; release=r6.23; species=Dmel;	0	23.0792	16.2562	4	7	4	1	406	44.791	5.52	34383	CG5390; FBgn0032213	2L	metabolic process	extracellular	catalytic activity	Pf00089	0.858	1.297	288.4	247.4	374	3	3	4	0.874	22.0648	4
High	Master Protein	FBpp0082699	FBgn0027657	type=protein; loc=3R:complement(join(15897775..15897933,15897548..15897709,15897283..15897423)); ID=FBpp0082699; name=glob1-PC; parent=FBgn0027657,FBtr0083245; dbxref=FlyBase:FBpp0082699,FlyBase_Annotation_IDs:CG9734-PC,GB_protein:AAN13679.1,REFSEQ:NP_732082,GB_protein:AAN13679,UniProt/TrEMBL:Q9VF15; MD5=23eb092c49c18827f27dd1d43e3324a9; length=153; release=r6.23; species=Dmel;	0	30.1146	34.6405	4	12	4	1	153	17.078	5.2	41930	glob1; FBgn0027657	3R	transport	cytoplasm	metal ion binding;transporter activity	Pf00042	0.893	1.005	1577	1407.6	1585.6	4	4	4	2.511	54.1715	4
High	Master Protein	FBpp0292778	FBgn0034688	type=protein; loc=2R:complement(join(22073212..22073300,22072962..22073067,22072798..22072894,22071766..22072632,22071556..22071707)); ID=FBpp0292778; name=CG11474-PC; parent=FBgn0034688,FBtr0303766; dbxref=FlyBase:FBpp0292778,FlyBase_Annotation_IDs:CG11474-PC,REFSEQ:NP_726153,GB_protein:AAM68202,UniProt/TrEMBL:Q9W299; MD5=eacc6dd8aad7da4e9403210afe2b75ab; length=436; release=r6.23; species=Dmel;	0	45.5924	14.4495	4	7	4	1	436	49.38	5.27	37514	CG11474; FBgn0034688	2R				Pf01937	0.869	1.372	371.6	323	509.8	4	4	4	0.859	35.4567	4
High	Master Protein	FBpp0083275	FBgn0038774	type=protein; loc=3R:join(20169515..20169520,20174091..20174411,20174491..20174673); ID=FBpp0083275; name=CG5023-PA; parent=FBgn0038774,FBtr0083866; dbxref=FlyBase:FBpp0083275,FlyBase_Annotation_IDs:CG5023-PA,GB_protein:AAG22158.1,REFSEQ:NP_650867,GB_protein:AAG22158,UniProt/TrEMBL:Q9I7J0,FlyMine:FBpp0083275,modMine:FBpp0083275; MD5=6ed38119e104e6fa938e823a72687aa7; length=169; release=r6.23; spe…	0	49.4781	33.7278	4	15	4	1	169	19.104	8.13	42400	CG5023; FBgn0038774	3R	cell organization and biogenesis		protein binding	Pf00307	1.005	1.038	2965.3	2978.9	3077.2	6	6	6	3.642	72.1738	4
[truncated: 1,554 more rows]

## Sheet: KO DE proteins
Gene.Id	Accession	fold change	log10(ko/ctrl)	-log10(ko_pval_adj[, 1])	ko_pval	ko_pval_adj	category
FBgn0087002	FBpp0311463	0.943972	-0.0250408	49.6208	1.32374e-51	2.39434e-50	NA
FBgn0283427	FBpp0307371	0.717832	-0.143977	Inf	0	0	NA
FBgn0002564	FBpp0072365	0.983071	-0.0074151	5.65934	5.98242e-07	2.19108e-06	NA
FBgn0033246	FBpp0087947	0.805335	-0.0940233	74.4534	1.31461e-76	3.52043e-75	NA
FBgn0000639	FBpp0075491	0.338948	-0.469867	Inf	0	0	Significant
[truncated: 2,128 more rows]

## Sheet: OV DE proteins
Gene.Id	Accession	fold change	log10(oe/ctrl)	-log10(oe_pval_adj[, 1])	oe_pval	oe_pval_adj	category
[truncated: 2,133 more rows]
