# Supplementary material for: Proteomics of Asrij Perturbation in Drosophila Lymph Glands for Identification of New Regulators of Hematopoiesis
Source: Mol Cell Proteomics. 2019 Mar 28;18(6):1171–82. doi: 10.1074/mcp.RA119.001299 (PMC6553936; doi:10.1074/mcp.RA119.001299)
Supplement: Inamdar_Supplementary Table S3 [file 142755_1_supp_297112_pn0cbm.xlsx]

## Sheet: Comparison with other studies
Cardiac Tube	Lymph gland cells		Hemolymph	Lymph gland cells		Pericardial cells	Lymph gland cells
Proteomic analysis of cardiac tube	Proteomic analysis of lymph glands		Proteomic analysis of hemolymph	Proteomic analysis of lymph glands		Functional screen for proteins in pericardial cells	Proteomic analysis of lymph glands
(Cammarato et. al., 2011)	(Our study)		(Handke et. al., 2013)	(Our study)		(Zhang et. al., 2013)	(Our study)
FBgn0000032	FBgn0087002		FBgn0087002	FBgn0087002		FBgn0010303	FBgn0087002
FBgn0000042	FBgn0283427		FBgn0002563	FBgn0283427		FBgn0000108	FBgn0283427
FBgn0000044	FBgn0002564		FBgn0002564	FBgn0002564		FBgn0004363	FBgn0002564
FBgn0000044	FBgn0033246		FBgn0002562	FBgn0033246		FBgn0261397	FBgn0033246
FBgn0000045	FBgn0000639		FBgn0040813	FBgn0000639		FBgn0243540	FBgn0000639
FBgn0000046	FBgn0027580		FBgn0002565	FBgn0027580		FBgn0010217	FBgn0027580
FBgn0000055	FBgn0002563		FBgn0033367	FBgn0002563		FBgn0029133	FBgn0002563
FBgn0000083	FBgn0005666		FBgn0041180	FBgn0005666		FBgn0030391	FBgn0005666
FBgn0000084	FBgn0002562		FBgn0015221	FBgn0002562		FBgn0004868	FBgn0002562
FBgn0000100	FBgn0250789		FBgn0015221	FBgn0250789		FBgn0031090	FBgn0250789
FBgn0000115	FBgn0002565		FBgn0015221	FBgn0002565		FBgn0033494	FBgn0002565
FBgn0000116	FBgn0011722		FBgn0039685	FBgn0011722		FBgn0002921	FBgn0011722
FBgn0000173	FBgn0265434		FBgn0013763	FBgn0265434		FBgn0024329	FBgn0265434
FBgn0000181	FBgn0033367		FBgn0041182	FBgn0033367		FBgn0260639	FBgn0033367
FBgn0000244	FBgn0014002		FBgn0041182	FBgn0014002		FBgn0261461	FBgn0014002
FBgn0000250	FBgn0003149		FBgn0041182	FBgn0003149		FBgn0025686	FBgn0003149
FBgn0000253	FBgn0014141		FBgn0041182	FBgn0014141		FBgn0029943	FBgn0014141
FBgn0000261	FBgn0004507		FBgn0041182	FBgn0004507		FBgn0030993	FBgn0004507
FBgn0000299	FBgn0283437		FBgn0032136	FBgn0283437		FBgn0000319	FBgn0283437
FBgn0000308	FBgn0011211		FBgn0032136	FBgn0011211		FBgn0084413	FBgn0011211
FBgn0000319	FBgn0024957		FBgn0015222	FBgn0024957		FBgn0036978	FBgn0024957
FBgn0000339	FBgn0000559		FBgn0015222	FBgn0000559		FBgn0038916	FBgn0000559
FBgn0000351	FBgn0035121		FBgn0015222	FBgn0035121		FBgn0065032	FBgn0035121
FBgn0000355	FBgn0032136		FBgn0015222	FBgn0032136		FBgn0259822	FBgn0032136
FBgn0000355	FBgn0284408		FBgn0261362	FBgn0284408		FBgn0038947	FBgn0284408
FBgn0000356	FBgn0000579		FBgn0011722	FBgn0000579		FBgn0263006	FBgn0000579
FBgn0000358	FBgn0003360		FBgn0027571	FBgn0003360		FBgn0010341	FBgn0003360
FBgn0000359	FBgn0012036		FBgn0027571	FBgn0012036		FBgn0004009	FBgn0012036
FBgn0000360	FBgn0000319		FBgn0032773	FBgn0000319		FBgn0264089	FBgn0000319
FBgn0000406	FBgn0001248		FBgn0032773	FBgn0001248		FBgn0015024	FBgn0001248
FBgn0000409	FBgn0267385		FBgn0026415	FBgn0267385		FBgn0001122	FBgn0267385
FBgn0000416	FBgn0250788		FBgn0026415	FBgn0250788		FBgn0010591	FBgn0250788
FBgn0000447	FBgn0000667		FBgn0010225	FBgn0000667		FBgn0010333	FBgn0000667
FBgn0000454	FBgn0037607		FBgn0010225	FBgn0037607		FBgn0014018	FBgn0037607
FBgn0000473	FBgn0261014		FBgn0010225	FBgn0261014		FBgn0084122	FBgn0261014
FBgn0000556	FBgn0003279		FBgn0010225	FBgn0003279		FBgn0260442	FBgn0003279
FBgn0000559	FBgn0005671		FBgn0000579	FBgn0005671		FBgn0262518	FBgn0005671
FBgn0000579	FBgn0030362		FBgn0000579	FBgn0030362		FBgn0001624	FBgn0030362
FBgn0000592	FBgn0002921		FBgn0000579	FBgn0002921		FBgn0000115	FBgn0002921
FBgn0000635	FBgn0284245		FBgn0000579	FBgn0284245		FBgn0262614	FBgn0284245
FBgn0000639	FBgn0001218		FBgn0000579	FBgn0001218		FBgn0010380	FBgn0001218
FBgn0000640	FBgn0010217		FBgn0032889	FBgn0010217		FBgn0267002	FBgn0010217
FBgn0000640	FBgn0010100		FBgn0032889	FBgn0010100		FBgn0081156	FBgn0010100
FBgn0000667	FBgn0039737		FBgn0032889	FBgn0039737		FBgn0030877	FBgn0039737
FBgn0001089	FBgn0001233		FBgn0032889	FBgn0001233		FBgn0264607	FBgn0001233
FBgn0001091	FBgn0028479		FBgn0032889	FBgn0028479		FBgn0046687	FBgn0028479
FBgn0001091	FBgn0086906		FBgn0000556	FBgn0086906		FBgn0260787	FBgn0086906
FBgn0001098	FBgn0266599		FBgn0000556	FBgn0266599		FBgn0052702	FBgn0266599
FBgn0001105	FBgn0041182		FBgn0027611	FBgn0041182		FBgn0000119	FBgn0041182
FBgn0001108	FBgn0003074		FBgn0027611	FBgn0003074		FBgn0031902	FBgn0003074
FBgn0001114	FBgn0020385		FBgn0010225	FBgn0020385		FBgn0013749	FBgn0020385
FBgn0001122	FBgn0051075		FBgn0029990	FBgn0051075		FBgn0011202	FBgn0051075
FBgn0001124	FBgn0001128		FBgn0000116	FBgn0001128		FBgn0030899	FBgn0001128
FBgn0001128	FBgn0012034		FBgn0000116	FBgn0012034		FBgn0038975	FBgn0012034
FBgn0001142	FBgn0027588		FBgn0000116	FBgn0027588		FBgn0032593	FBgn0027588
FBgn0001149	FBgn0041180		FBgn0000116	FBgn0041180		FBgn0068585	FBgn0041180
FBgn0001149	FBgn0265048		FBgn0000116	FBgn0265048		FBgn0003392	FBgn0265048
FBgn0001197	FBgn0263598		FBgn0000116	FBgn0263598		FBgn0031414	FBgn0263598
FBgn0001217	FBgn0262559		FBgn0039682	FBgn0262559		FBgn0036257	FBgn0262559
FBgn0001218	FBgn0000261		FBgn0015222	FBgn0000261		FBgn0023172	FBgn0000261
FBgn0001220	FBgn0000055		FBgn0053307	FBgn0000055		FBgn0029761	FBgn0000055
FBgn0001224	FBgn0004363		FBgn0030251	FBgn0004363		FBgn0016078	FBgn0004363
FBgn0001233	FBgn0027560		FBgn0000150	FBgn0027560		FBgn0027505	FBgn0027560
FBgn0001248	FBgn0026415		FBgn0051150	FBgn0026415		FBgn0024814	FBgn0026415
FBgn0001250	FBgn0013763		FBgn0040398	FBgn0013763		FBgn0080871	FBgn0013763
FBgn0001257	FBgn0029176		FBgn0043841	FBgn0029176		FBgn0019644	FBgn0029176
FBgn0001258	FBgn0027835		FBgn0043841	FBgn0027835		FBgn0086186	FBgn0027835
FBgn0001308	FBgn0259979		FBgn0043841	FBgn0259979		FBgn0036896	FBgn0259979
FBgn0001624	FBgn0028646		FBgn0002719	FBgn0028646		FBgn0261854	FBgn0028646
FBgn0001942	FBgn0029167		FBgn0002719	FBgn0029167		FBgn0026192	FBgn0029167
FBgn0001989	FBgn0040064		FBgn0001092	FBgn0040064		FBgn0000229	FBgn0040064
FBgn0002031	FBgn0037146		FBgn0001092	FBgn0037146		FBgn0004606	FBgn0037146
FBgn0002069	FBgn0033663		FBgn0001090	FBgn0033663		FBgn0028369	FBgn0033663
FBgn0002284	FBgn0004868		FBgn0001090	FBgn0004868		FBgn0002772	FBgn0004868
FBgn0002525	FBgn0002719		FBgn0001090	FBgn0002719		FBgn0024189	FBgn0002719
FBgn0002526	FBgn0001125		FBgn0001090	FBgn0001125		FBgn0004635	FBgn0001125
FBgn0002562	FBgn0001942		FBgn0000055	FBgn0001942		FBgn0052296	FBgn0001942
FBgn0002563	FBgn0004117		FBgn0000055	FBgn0004117		FBgn0084917	FBgn0004117
FBgn0002564	FBgn0022160		FBgn0000055	FBgn0022160		FBgn0052484	FBgn0022160
FBgn0002579	FBgn0034432		FBgn0000055	FBgn0034432		FBgn0016700	FBgn0034432
FBgn0002590	FBgn0015245		FBgn0000055	FBgn0015245			FBgn0015245
FBgn0002593	FBgn0016693		FBgn0029167	FBgn0016693			FBgn0016693
FBgn0002607	FBgn0038294		FBgn0004629	FBgn0038294			FBgn0038294
FBgn0002622	FBgn0003885		FBgn0012037	FBgn0003885			FBgn0003885
FBgn0002626	FBgn0015221		FBgn0012037	FBgn0015221			FBgn0015221
FBgn0002645	FBgn0015575		FBgn0000043	FBgn0015575			FBgn0015575
FBgn0002719	FBgn0003067		FBgn0000042	FBgn0003067			FBgn0003067
FBgn0002772	FBgn0265297		FBgn0000042	FBgn0265297			FBgn0265297
FBgn0002773	FBgn0039562		FBgn0000042	FBgn0039562			FBgn0039562
FBgn0002780	FBgn0039241		FBgn0000042	FBgn0039241			FBgn0039241
FBgn0002787	FBgn0032889		FBgn0028985	FBgn0032889			FBgn0032889
FBgn0002789	FBgn0030731		FBgn0028985	FBgn0030731			FBgn0030731
FBgn0002921	FBgn0004167		FBgn0003178	FBgn0004167			FBgn0004167
FBgn0003062	FBgn0263006		FBgn0003178	FBgn0263006			FBgn0263006
FBgn0003071	FBgn0250906		FBgn0028984	FBgn0250906			FBgn0250906
FBgn0003074	FBgn0020910		FBgn0028984	FBgn0020910			FBgn0020910
FBgn0003132	FBgn0001258		FBgn0001091	FBgn0001258			FBgn0001258
FBgn0003149	FBgn0250814		FBgn0001091	FBgn0250814			FBgn0250814
FBgn0003149	FBgn0023477		FBgn0000592	FBgn0023477			FBgn0023477
FBgn0003205	FBgn0005585		FBgn0000044	FBgn0005585			FBgn0005585
FBgn0003206	FBgn0029093		FBgn0262057	FBgn0029093			FBgn0029093
FBgn0003231	FBgn0034356		FBgn0262057	FBgn0034356			FBgn0034356
FBgn0003261	FBgn0261955		FBgn0028990	FBgn0261955			FBgn0261955
FBgn0003274	FBgn0017545		FBgn0028396	FBgn0017545			FBgn0017545
FBgn0003279	FBgn0035978		FBgn0000064	FBgn0035978			FBgn0035978
FBgn0003360	FBgn0037801		FBgn0000064	FBgn0037801			FBgn0037801
FBgn0003373	FBgn0027552		FBgn0000064	FBgn0027552			FBgn0027552
FBgn0003375	FBgn0023537		FBgn0000064	FBgn0023537			FBgn0023537
FBgn0003378	FBgn0000640		FBgn0000064	FBgn0000640			FBgn0000640
FBgn0003391	FBgn0020618		FBgn0000064	FBgn0020618			FBgn0020618
FBgn0003392	FBgn0004432		FBgn0002968	FBgn0004432			FBgn0004432
FBgn0003423	FBgn0086254		FBgn0002968	FBgn0086254			FBgn0086254
FBgn0003459	FBgn0002526		FBgn0002968	FBgn0002526			FBgn0002526
FBgn0003462	FBgn0010246		FBgn0037607	FBgn0010246			FBgn0010246
FBgn0003514	FBgn0026418		FBgn0037607	FBgn0026418			FBgn0026418
FBgn0003517	FBgn0034733		FBgn0037607	FBgn0034733			FBgn0034733
FBgn0003607	FBgn0004654		FBgn0039051	FBgn0004654			FBgn0004654
FBgn0003660	FBgn0023143		FBgn0261363	FBgn0023143			FBgn0023143
FBgn0003721	FBgn0261439		FBgn0000046	FBgn0261439			FBgn0261439
FBgn0003732	FBgn0026409		FBgn0000046	FBgn0026409			FBgn0026409
FBgn0003748	FBgn0036663		FBgn0028985	FBgn0036663			FBgn0036663
FBgn0003884	FBgn0015039		FBgn0028985	FBgn0015039			FBgn0015039
FBgn0003887	FBgn0032076		FBgn0028985	FBgn0032076			FBgn0032076
FBgn0003941	FBgn0020513		FBgn0028985	FBgn0020513			FBgn0020513
FBgn0004047	FBgn0002622		FBgn0038299	FBgn0002622			FBgn0002622
FBgn0004047	FBgn0005670		FBgn0028985	FBgn0005670			FBgn0005670
FBgn0004066	FBgn0035811		FBgn0028985	FBgn0035811			FBgn0035811
FBgn0004117	FBgn0034753		FBgn0028985	FBgn0034753			FBgn0034753
FBgn0004132	FBgn0011661		FBgn0028985	FBgn0011661			FBgn0011661
FBgn0004169	FBgn0286508		FBgn0028985	FBgn0286508			FBgn0286508
FBgn0004169	FBgn0016687		FBgn0002526	FBgn0016687			FBgn0016687
FBgn0004177	FBgn0023213		FBgn0030362	FBgn0023213			FBgn0023213
FBgn0004181	FBgn0002789		FBgn0030362	FBgn0002789			FBgn0002789
FBgn0004363	FBgn0017566		FBgn0030362	FBgn0017566			FBgn0017566
FBgn0004363	FBgn0262782		FBgn0030362	FBgn0262782			FBgn0262782
FBgn0004397	FBgn0028670		FBgn0016122	FBgn0028670			FBgn0028670
FBgn0004401	FBgn0262511		FBgn0033268	FBgn0262511			FBgn0262511
FBgn0004403	FBgn0037057		FBgn0031561	FBgn0037057			FBgn0037057
FBgn0004427	FBgn0039537		FBgn0000045	FBgn0039537			FBgn0039537
FBgn0004432	FBgn0039635		FBgn0004047	FBgn0039635			FBgn0039635
FBgn0004456	FBgn0037580		FBgn0020415	FBgn0037580			FBgn0037580
FBgn0004507	FBgn0010225		FBgn0001219	FBgn0010225			FBgn0010225
FBgn0004587	FBgn0010408		FBgn0001219	FBgn0010408			FBgn0010408
FBgn0004591	FBgn0286222		FBgn0001219	FBgn0286222			FBgn0286222
FBgn0004636	FBgn0034277		FBgn0001219	FBgn0034277			FBgn0034277
FBgn0004638	FBgn0011726		FBgn0001219	FBgn0011726			FBgn0011726
FBgn0004654	FBgn0020653		FBgn0001219	FBgn0020653			FBgn0020653
FBgn0004657	FBgn0002031		FBgn0086355	FBgn0002031			FBgn0002031
FBgn0004687	FBgn0039156		FBgn0086355	FBgn0039156			FBgn0039156
FBgn0004777	FBgn0002773		FBgn0086355	FBgn0002773			FBgn0002773
FBgn0004779	FBgn0265180		FBgn0034470	FBgn0265180			FBgn0265180
FBgn0004828	FBgn0030329		FBgn0024293	FBgn0030329			FBgn0030329
FBgn0004828	FBgn0001142		FBgn0024293	FBgn0001142			FBgn0001142
FBgn0004867	FBgn0053138		FBgn0034200	FBgn0053138			FBgn0053138
FBgn0004868	FBgn0003076		FBgn0033968	FBgn0003076			FBgn0003076
FBgn0004888	FBgn0263120		FBgn0033968	FBgn0263120			FBgn0263120
FBgn0004907	FBgn0029990		FBgn0004507	FBgn0029990			FBgn0029990
FBgn0004907	FBgn0003071		FBgn0004507	FBgn0003071			FBgn0003071
FBgn0004921	FBgn0030478		FBgn0020643	FBgn0030478			FBgn0030478
FBgn0005391	FBgn0025725		FBgn0020644	FBgn0025725			FBgn0025725
FBgn0005533	FBgn0023507		FBgn0035612	FBgn0023507			FBgn0023507
FBgn0005585	FBgn0036837		FBgn0035612	FBgn0036837			FBgn0036837
FBgn0005593	FBgn0039114		FBgn0035612	FBgn0039114			FBgn0039114
FBgn0005633	FBgn0027779		FBgn0034468	FBgn0027779			FBgn0027779
FBgn0005671	FBgn0021765		FBgn0027588	FBgn0021765			FBgn0021765
FBgn0010019	FBgn0020235		FBgn0027588	FBgn0020235			FBgn0020235
FBgn0010053	FBgn0000454		FBgn0027588	FBgn0000454			FBgn0000454
FBgn0010078	FBgn0015756		FBgn0027588	FBgn0015756			FBgn0015756
FBgn0010100	FBgn0086355		FBgn0027588	FBgn0086355			FBgn0086355
FBgn0010198	FBgn0001124		FBgn0001258	FBgn0001124			FBgn0001124
FBgn0010213	FBgn0263594		FBgn0000639	FBgn0263594			FBgn0263594
FBgn0010217	FBgn0038037		FBgn0000639	FBgn0038037			FBgn0038037
FBgn0010226	FBgn0001114		FBgn0016075	FBgn0001114			FBgn0001114
FBgn0010265	FBgn0038038		FBgn0000047	FBgn0038038			FBgn0038038
FBgn0010333	FBgn0031813		FBgn0039800	FBgn0031813			FBgn0031813
FBgn0010341	FBgn0038924		FBgn0051313	FBgn0038924			FBgn0038924
FBgn0010348	FBgn0022355		FBgn0031538	FBgn0022355			FBgn0022355
FBgn0010350	FBgn0029118		FBgn0011770	FBgn0029118			FBgn0029118
FBgn0010352	FBgn0016120		FBgn0022355	FBgn0016120			FBgn0016120
FBgn0010380	FBgn0015222		FBgn0064237	FBgn0015222			FBgn0015222
FBgn0010387	FBgn0265137		FBgn0023479	FBgn0265137			FBgn0265137
FBgn0010391	FBgn0260049		FBgn0000557	FBgn0260049			FBgn0260049
FBgn0010397	FBgn0027291		FBgn0000557	FBgn0027291			FBgn0027291
FBgn0010406	FBgn0036762		FBgn0000557	FBgn0036762			FBgn0036762
FBgn0010406	FBgn0039697		FBgn0000557	FBgn0039697			FBgn0039697
FBgn0010408	FBgn0029823		FBgn0020414	FBgn0029823			FBgn0029823
FBgn0010409	FBgn0037351		FBgn0020414	FBgn0037351			FBgn0037351
FBgn0010411	FBgn0036213		FBgn0020414	FBgn0036213			FBgn0036213
FBgn0010415	FBgn0038271		FBgn0001233	FBgn0038271			FBgn0038271
FBgn0010423	FBgn0032773		FBgn0037204	FBgn0032773			FBgn0032773
FBgn0010424	FBgn0025885		FBgn0037515	FBgn0025885			FBgn0025885
FBgn0010434	FBgn0263231		FBgn0037515	FBgn0263231			FBgn0263231
FBgn0010435	FBgn0014869		FBgn0002789	FBgn0014869			FBgn0014869
FBgn0010438	FBgn0011284		FBgn0002789	FBgn0011284			FBgn0011284
FBgn0010438	FBgn0011272		FBgn0014141	FBgn0011272			FBgn0011272
FBgn0010470	FBgn0000083		FBgn0014141	FBgn0000083			FBgn0000083
FBgn0010482	FBgn0050359		FBgn0034010	FBgn0050359			FBgn0050359
FBgn0010516	FBgn0031913		FBgn0034718	FBgn0031913			FBgn0031913
FBgn0010548	FBgn0028692		FBgn0034718	FBgn0028692			FBgn0028692
FBgn0010551	FBgn0250843		FBgn0034718	FBgn0250843			FBgn0250843
FBgn0010590	FBgn0283535		FBgn0034718	FBgn0283535			FBgn0283535
FBgn0010591	FBgn0031908		FBgn0014141	FBgn0031908			FBgn0031908
FBgn0010612	FBgn0001220		FBgn0014141	FBgn0001220			FBgn0001220
FBgn0010638	FBgn0004057		FBgn0014141	FBgn0004057			FBgn0004057
FBgn0010808	FBgn0020370		FBgn0030105	FBgn0020370			FBgn0020370
FBgn0011016	FBgn0051233		FBgn0002930	FBgn0051233			FBgn0051233
FBgn0011211	FBgn0020238		FBgn0033366	FBgn0020238			FBgn0020238
FBgn0011225	FBgn0034488		FBgn0026721	FBgn0034488			FBgn0034488
FBgn0011227	FBgn0005593		FBgn0032538	FBgn0005593			FBgn0005593
FBgn0011272	FBgn0010470		FBgn0032538	FBgn0010470			FBgn0010470
FBgn0011272	FBgn0063497		FBgn0039073	FBgn0063497			FBgn0063497
FBgn0011274	FBgn0016715		FBgn0026721	FBgn0016715			FBgn0016715
FBgn0011284	FBgn0037913		FBgn0259979	FBgn0037913			FBgn0037913
FBgn0011286	FBgn0037249		FBgn0001248	FBgn0037249			FBgn0037249
FBgn0011296	FBgn0039049		FBgn0001248	FBgn0039049			FBgn0039049
FBgn0011336	FBgn0027611		FBgn0001248	FBgn0027611			FBgn0027611
FBgn0011361	FBgn0087013		FBgn0001248	FBgn0087013			FBgn0087013
FBgn0011455	FBgn0003517		FBgn0001248	FBgn0003517			FBgn0003517
FBgn0011584	FBgn0040309		FBgn0001248	FBgn0040309			FBgn0040309
FBgn0011640	FBgn0261797		FBgn0001248	FBgn0261797			FBgn0261797
FBgn0011695	FBgn0031497		FBgn0001248	FBgn0031497			FBgn0031497
FBgn0011722	FBgn0001208		FBgn0001248	FBgn0001208			FBgn0001208
FBgn0011726	FBgn0010409		FBgn0086254	FBgn0010409			FBgn0010409
FBgn0011747	FBgn0010434		FBgn0086254	FBgn0010434			FBgn0010434
FBgn0011760	FBgn0283658		FBgn0051821	FBgn0283658			FBgn0283658
FBgn0011785	FBgn0024556		FBgn0031973	FBgn0024556			FBgn0024556
FBgn0011787	FBgn0284248		FBgn0051674	FBgn0284248			FBgn0284248
FBgn0011824	FBgn0027094		FBgn0037913	FBgn0027094			FBgn0027094
FBgn0011824	FBgn0037874		FBgn0037913	FBgn0037874			FBgn0037874
FBgn0012036	FBgn0032350		FBgn0000559	FBgn0032350			FBgn0032350
FBgn0012051	FBgn0025724		FBgn0000559	FBgn0025724			FBgn0025724
FBgn0013269	FBgn0039909		FBgn0000559	FBgn0039909			FBgn0039909
FBgn0013325	FBgn0037370		FBgn0250906	FBgn0037370			FBgn0037370
FBgn0013348	FBgn0016122		FBgn0002528	FBgn0016122			FBgn0016122
FBgn0013733	FBgn0010265		FBgn0036837	FBgn0010265			FBgn0010265
FBgn0013749	FBgn0000566		FBgn0036837	FBgn0000566			FBgn0000566
FBgn0013763	FBgn0010411		FBgn0036837	FBgn0010411			FBgn0010411
FBgn0013770	FBgn0024352		FBgn0036837	FBgn0024352			FBgn0024352
FBgn0013954	FBgn0266369		FBgn0031908	FBgn0266369			FBgn0266369
FBgn0013981	FBgn0033879		FBgn0035189	FBgn0033879			FBgn0033879
FBgn0013995	FBgn0010198		FBgn0012034	FBgn0010198			FBgn0010198
FBgn0014002	FBgn0035189		FBgn0001128	FBgn0035189			FBgn0035189
FBgn0014009	FBgn0032721		FBgn0039801	FBgn0032721			FBgn0032721
FBgn0014010	FBgn0037996		FBgn0011828	FBgn0037996			FBgn0037996
FBgn0014020	FBgn0064225		FBgn0011828	FBgn0064225			FBgn0064225
FBgn0014026	FBgn0285952		FBgn0011828	FBgn0285952			FBgn0285952
FBgn0014028	FBgn0010551		FBgn0011828	FBgn0010551			FBgn0010551
FBgn0014092	FBgn0011770		FBgn0040309	FBgn0011770			FBgn0011770
FBgn0014163	FBgn0285950		FBgn0040309	FBgn0285950			FBgn0285950
FBgn0014391	FBgn0030968		FBgn0034753	FBgn0030968			FBgn0030968
FBgn0014411	FBgn0035909		FBgn0003137	FBgn0035909			FBgn0035909
FBgn0014417	FBgn0022774		FBgn0003137	FBgn0022774			FBgn0022774
FBgn0014863	FBgn0037723		FBgn0003137	FBgn0037723			FBgn0037723
FBgn0014868	FBgn0033717		FBgn0037913	FBgn0033717			FBgn0033717
FBgn0014869	FBgn0014009		FBgn0035679	FBgn0014009			FBgn0014009
FBgn0014869	FBgn0028737		FBgn0086519	FBgn0028737			FBgn0028737
FBgn0014877	FBgn0030251		FBgn0032721	FBgn0030251			FBgn0030251
FBgn0015019	FBgn0038349		FBgn0032721	FBgn0038349			FBgn0038349
FBgn0015031	FBgn0014028		FBgn0032721	FBgn0014028			FBgn0014028
FBgn0015218	FBgn0028325		FBgn0032721	FBgn0028325			FBgn0028325
FBgn0015221	FBgn0023529		FBgn0035743	FBgn0023529			FBgn0023529
FBgn0015222	FBgn0003375		FBgn0023479	FBgn0003375			FBgn0003375
FBgn0015245	FBgn0015570		FBgn0003943	FBgn0015570			FBgn0015570
FBgn0015286	FBgn0010548		FBgn0003943	FBgn0010548			FBgn0010548
FBgn0015288	FBgn0010226		FBgn0003943	FBgn0010226			FBgn0010226
FBgn0015298	FBgn0001149		FBgn0030326	FBgn0001149			FBgn0001149
FBgn0015321	FBgn0037239		FBgn0003941	FBgn0037239			FBgn0037239
FBgn0015324	FBgn0028684		FBgn0086558	FBgn0028684			FBgn0028684
FBgn0015379	FBgn0085484		FBgn0003942	FBgn0085484			FBgn0085484
FBgn0015393	FBgn0036824		FBgn0001128	FBgn0036824			FBgn0036824
FBgn0015575	FBgn0033886		FBgn0001128	FBgn0033886			FBgn0033886
FBgn0015623	FBgn0000100		FBgn0013954	FBgn0000100			FBgn0000100
FBgn0015737	FBgn0027086		FBgn0036547	FBgn0027086			FBgn0027086
FBgn0015754	FBgn0038973		FBgn0014026	FBgn0038973			FBgn0038973
FBgn0015756	FBgn0267348		FBgn0014026	FBgn0267348			FBgn0267348
FBgn0015776	FBgn0040813		FBgn0014026	FBgn0040813			FBgn0040813
FBgn0015777	FBgn0039713		FBgn0020236	FBgn0039713			FBgn0039713
FBgn0015789	FBgn0010412		FBgn0014455	FBgn0010412			FBgn0010412
FBgn0015790	FBgn0284256		FBgn0037515	FBgn0284256			FBgn0284256
FBgn0015794	FBgn0027081		FBgn0020236	FBgn0027081			FBgn0027081
FBgn0015795	FBgn0014031		FBgn0020236	FBgn0014031			FBgn0014031
FBgn0015834	FBgn0031057		FBgn0012034	FBgn0031057			FBgn0031057
FBgn0016041	FBgn0052702		FBgn0012034	FBgn0052702			FBgn0052702
FBgn0016075	FBgn0034258		FBgn0014869	FBgn0034258			FBgn0034258
FBgn0016119	FBgn0053113		FBgn0014869	FBgn0053113			FBgn0053113
FBgn0016120	FBgn0038535		FBgn0014869	FBgn0038535			FBgn0038535
FBgn0016685	FBgn0034436		FBgn0264695	FBgn0034436			FBgn0034436
FBgn0016687	FBgn0261243		FBgn0264695	FBgn0261243			FBgn0261243
FBgn0016691	FBgn0033465		FBgn0264695	FBgn0033465			FBgn0033465
FBgn0016693	FBgn0039757		FBgn0264695	FBgn0039757			FBgn0039757
FBgn0016697	FBgn0286213		FBgn0264695	FBgn0286213			FBgn0286213
FBgn0016700	FBgn0030519		FBgn0264695	FBgn0030519			FBgn0030519
FBgn0016701	FBgn0011768		FBgn0264695	FBgn0011768			FBgn0011768
FBgn0016715	FBgn0035630		FBgn0264695	FBgn0035630			FBgn0035630
FBgn0017545	FBgn0004403		FBgn0264695	FBgn0004403			FBgn0004403
FBgn0017558	FBgn0032287		FBgn0264695	FBgn0032287			FBgn0032287
FBgn0017566	FBgn0032242		FBgn0264695	FBgn0032242			FBgn0032242
FBgn0017567	FBgn0010397		FBgn0264695	FBgn0010397			FBgn0010397
FBgn0017579	FBgn0003890		FBgn0264695	FBgn0003890			FBgn0003890
FBgn0017579	FBgn0004397		FBgn0032824	FBgn0004397			FBgn0004397
FBgn0019624	FBgn0002780		FBgn0028526	FBgn0002780			FBgn0002780
FBgn0019830	FBgn0031824		FBgn0037515	FBgn0031824			FBgn0031824
FBgn0019886	FBgn0030086		FBgn0052372	FBgn0030086			FBgn0030086
FBgn0019936	FBgn0032198		FBgn0004654	FBgn0032198			FBgn0032198
FBgn0019957	FBgn0015737		FBgn0003137	FBgn0015737			FBgn0015737
FBgn0020018	FBgn0028969		FBgn0040321	FBgn0028969			FBgn0028969
FBgn0020235	FBgn0019644		FBgn0032282	FBgn0019644			FBgn0019644
FBgn0020238	FBgn0261602		FBgn0032472	FBgn0261602			FBgn0261602
FBgn0020255	FBgn0031703		FBgn0038465	FBgn0031703			FBgn0031703
FBgn0020370	FBgn0001092		FBgn0037779	FBgn0001092			FBgn0001092
FBgn0020385	FBgn0003942		FBgn0020416	FBgn0003942			FBgn0003942
FBgn0020415	FBgn0024293		FBgn0023479	FBgn0024293			FBgn0024293
FBgn0020513	FBgn0037537		FBgn0262782	FBgn0037537			FBgn0037537
FBgn0020618	FBgn0032820		FBgn0032213	FBgn0032820			FBgn0032820
FBgn0020653	FBgn0264975		FBgn0000299	FBgn0264975			FBgn0264975
FBgn0020910	FBgn0032833		FBgn0000299	FBgn0032833			FBgn0032833
FBgn0021765	FBgn0027348		FBgn0000299	FBgn0027348			FBgn0027348
FBgn0021795	FBgn0025682		FBgn0031327	FBgn0025682			FBgn0025682
FBgn0021906	FBgn0031069		FBgn0250815	FBgn0031069			FBgn0031069
FBgn0021967	FBgn0038257		FBgn0003462	FBgn0038257			FBgn0038257
FBgn0021979	FBgn0036337		FBgn0033446	FBgn0036337			FBgn0036337
FBgn0022023	FBgn0035499		FBgn0033446	FBgn0035499			FBgn0035499
FBgn0022097	FBgn0051004		FBgn0002535	FBgn0051004			FBgn0051004
FBgn0022160	FBgn0000053		FBgn0022893	FBgn0000053			FBgn0000053
FBgn0022344	FBgn0038326		FBgn0022893	FBgn0038326			FBgn0038326
FBgn0022349	FBgn0285947		FBgn0022893	FBgn0285947			FBgn0285947
FBgn0022355	FBgn0033366		FBgn0030160	FBgn0033366			FBgn0033366
FBgn0022709	FBgn0011296		FBgn0030160	FBgn0011296			FBgn0011296
FBgn0022774	FBgn0026372		FBgn0000640	FBgn0026372			FBgn0026372
FBgn0022959	FBgn0014026		FBgn0031313	FBgn0014026			FBgn0014026
FBgn0023175	FBgn0039543		FBgn0031313	FBgn0039543			FBgn0039543
FBgn0023179	FBgn0020369		FBgn0017579	FBgn0020369			FBgn0020369
FBgn0023212	FBgn0283450		FBgn0032283	FBgn0283450			FBgn0283450
FBgn0023388	FBgn0051611		FBgn0041712	FBgn0051611			FBgn0051611
FBgn0023477	FBgn0053519		FBgn0037354	FBgn0053519			FBgn0053519
FBgn0023507	FBgn0026761		FBgn0033814	FBgn0026761			FBgn0026761
FBgn0023529	FBgn0265991		FBgn0038973	FBgn0265991			FBgn0265991
FBgn0023536	FBgn0042138		FBgn0052694	FBgn0042138			FBgn0042138
FBgn0023537	FBgn0039051		FBgn0052694	FBgn0039051			FBgn0039051
FBgn0024183	FBgn0037975		FBgn0004117	FBgn0037975			FBgn0037975
FBgn0024289	FBgn0001230		FBgn0004117	FBgn0001230			FBgn0001230
FBgn0024509	FBgn0019624		FBgn0004117	FBgn0019624			FBgn0019624
FBgn0024556	FBgn0039685		FBgn0033725	FBgn0039685			FBgn0039685
FBgn0024734	FBgn0034390		FBgn0039757	FBgn0034390			FBgn0034390
FBgn0024754	FBgn0034743		FBgn0039757	FBgn0034743			FBgn0034743
FBgn0024814	FBgn0029969		FBgn0039757	FBgn0029969			FBgn0029969
FBgn0024947	FBgn0000318		FBgn0039757	FBgn0000318			FBgn0000318
FBgn0024957	FBgn0005533		FBgn0058160	FBgn0005533			FBgn0005533
FBgn0025286	FBgn0019957		FBgn0058160	FBgn0019957			FBgn0019957
FBgn0025336	FBgn0085446		FBgn0058160	FBgn0085446			FBgn0085446
FBgn0025352	FBgn0038519		FBgn0011768	FBgn0038519			FBgn0038519
FBgn0025454	FBgn0027572		FBgn0033725	FBgn0027572			FBgn0027572
FBgn0025456	FBgn0283494		FBgn0031037	FBgn0283494			FBgn0283494
FBgn0025582	FBgn0263391		FBgn0003884	FBgn0263391			FBgn0263391
FBgn0025637	FBgn0034229		FBgn0003885	FBgn0034229			FBgn0034229
FBgn0025678	FBgn0015623		FBgn0003885	FBgn0015623			FBgn0015623
FBgn0025682	FBgn0028686		FBgn0037537	FBgn0028686			FBgn0028686
FBgn0025683	FBgn0028983		FBgn0037537	FBgn0028983			FBgn0028983
FBgn0025683	FBgn0036857		FBgn0016687	FBgn0036857			FBgn0036857
FBgn0025686	FBgn0003137		FBgn0016687	FBgn0003137			FBgn0003137
FBgn0025687	FBgn0260442		FBgn0004432	FBgn0260442			FBgn0260442
FBgn0025700	FBgn0034480		FBgn0031037	FBgn0034480			FBgn0034480
FBgn0025712	FBgn0033883		FBgn0013276	FBgn0033883			FBgn0033883
FBgn0025806	FBgn0001224		FBgn0013278	FBgn0001224			FBgn0001224
FBgn0025814	FBgn0284436		FBgn0013275	FBgn0284436			FBgn0284436
FBgn0025839	FBgn0014455		FBgn0013277	FBgn0014455			FBgn0014455
FBgn0026061	FBgn0086904		FBgn0030425	FBgn0086904			FBgn0086904
FBgn0026261	FBgn0035679		FBgn0002593	FBgn0035679			FBgn0035679
FBgn0026372	FBgn0003721		FBgn0032253	FBgn0003721			FBgn0003721
FBgn0026380	FBgn0052626		FBgn0051354	FBgn0052626			FBgn0052626
FBgn0026403	FBgn0019960		FBgn0013279	FBgn0019960			FBgn0019960
FBgn0026409	FBgn0033949		FBgn0000100	FBgn0033949			FBgn0033949
FBgn0026415	FBgn0020255		FBgn0003074	FBgn0020255			FBgn0020255
FBgn0026418	FBgn0002069		FBgn0003074	FBgn0002069			FBgn0002069
FBgn0026439	FBgn0053129		FBgn0003074	FBgn0053129			FBgn0053129
FBgn0026741	FBgn0010516		FBgn0002534	FBgn0010516			FBgn0010516
FBgn0026761	FBgn0266582		FBgn0010412	FBgn0266582			FBgn0266582
FBgn0027070	FBgn0025352		FBgn0010412	FBgn0025352			FBgn0025352
FBgn0027073	FBgn0016691		FBgn0010412	FBgn0016691			FBgn0016691
FBgn0027095	FBgn0028396		FBgn0001230	FBgn0028396			FBgn0028396
FBgn0027108	FBgn0031143		FBgn0030237	FBgn0031143			FBgn0031143
FBgn0027291	FBgn0039580		FBgn0032820	FBgn0039580			FBgn0039580
FBgn0027329	FBgn0262125		FBgn0032820	FBgn0262125			FBgn0262125
FBgn0027356	FBgn0022023		FBgn0028543	FBgn0022023			FBgn0022023
FBgn0027358	FBgn0032945		FBgn0013770	FBgn0032945			FBgn0032945
FBgn0027552	FBgn0035600		FBgn0013770	FBgn0035600			FBgn0035600
FBgn0027554	FBgn0035147		FBgn0013770	FBgn0035147			FBgn0035147
FBgn0027560	FBgn0013733		FBgn0004885	FBgn0013733			FBgn0013733
FBgn0027572	FBgn0027601		FBgn0004885	FBgn0027601			FBgn0027601
FBgn0027580	FBgn0035438		FBgn0034117	FBgn0035438			FBgn0035438
FBgn0027588	FBgn0032518		FBgn0034117	FBgn0032518			FBgn0032518
FBgn0027590	FBgn0000150		FBgn0039798	FBgn0000150			FBgn0000150
FBgn0027610	FBgn0030724		FBgn0002531	FBgn0030724			FBgn0030724
FBgn0027611	FBgn0020414		FBgn0032022	FBgn0020414			FBgn0020414
FBgn0027657	FBgn0010621		FBgn0032022	FBgn0010621			FBgn0010621
FBgn0027779	FBgn0035632		FBgn0019936	FBgn0035632			FBgn0035632
FBgn0027785	FBgn0030608		FBgn0260746	FBgn0030608			FBgn0030608
FBgn0027786	FBgn0028697		FBgn0261451	FBgn0028697			FBgn0028697
FBgn0027793	FBgn0028695		FBgn0028573	FBgn0028695			FBgn0028695
FBgn0027865	FBgn0004888		FBgn0038349	FBgn0004888			FBgn0004888
FBgn0027945	FBgn0003676		FBgn0002533	FBgn0003676			FBgn0003676
FBgn0028325	FBgn0010288		FBgn0086904	FBgn0010288			FBgn0010288
FBgn0028336	FBgn0034405		FBgn0086904	FBgn0034405			FBgn0034405
FBgn0028342	FBgn0036921		FBgn0086904	FBgn0036921			FBgn0036921
FBgn0028369	FBgn0038681		FBgn0037230	FBgn0038681			FBgn0038681
FBgn0028418	FBgn0030151		FBgn0039102	FBgn0030151			FBgn0030151
FBgn0028426	FBgn0028968		FBgn0031497	FBgn0028968			FBgn0028968
FBgn0028427	FBgn0038740		FBgn0263930	FBgn0038740			FBgn0038740
FBgn0028436	FBgn0000052		FBgn0026418	FBgn0000052			FBgn0000052
FBgn0028479	FBgn0034662		FBgn0026418	FBgn0034662			FBgn0034662
FBgn0028526	FBgn0262531		FBgn0026418	FBgn0262531			FBgn0262531
FBgn0028546	FBgn0051343		FBgn0034603	FBgn0051343			FBgn0051343
FBgn0028573	FBgn0050069		FBgn0034198	FBgn0050069			FBgn0050069
FBgn0028646	FBgn0036821		FBgn0003721	FBgn0036821			FBgn0036821
FBgn0028648	FBgn0037001		FBgn0003721	FBgn0037001			FBgn0037001
FBgn0028663	FBgn0283471		FBgn0003721	FBgn0283471			FBgn0283471
FBgn0028664	FBgn0038947		FBgn0039564	FBgn0038947			FBgn0038947
FBgn0028665	FBgn0003462		FBgn0261800	FBgn0003462			FBgn0003462
FBgn0028670	FBgn0003274		FBgn0261800	FBgn0003274			FBgn0003274
FBgn0028671	FBgn0026403		FBgn0031563	FBgn0026403			FBgn0026403
FBgn0028690	FBgn0024841		FBgn0011695	FBgn0024841			FBgn0024841
FBgn0028691	FBgn0051198		FBgn0000181	FBgn0051198			FBgn0051198
FBgn0028692	FBgn0270926		FBgn0000181	FBgn0270926			FBgn0270926
FBgn0028693	FBgn0029994		FBgn0003721	FBgn0029994			FBgn0029994
FBgn0028695	FBgn0014868		FBgn0003721	FBgn0014868			FBgn0014868
FBgn0028833	FBgn0039674		FBgn0003721	FBgn0039674			FBgn0039674
FBgn0028969	FBgn0033699		FBgn0003721	FBgn0033699			FBgn0033699
FBgn0029093	FBgn0035753		FBgn0033600	FBgn0035753			FBgn0035753
FBgn0029133	FBgn0052473		FBgn0034512	FBgn0052473			FBgn0052473
FBgn0029134	FBgn0037440		FBgn0032864	FBgn0037440			FBgn0037440
FBgn0029155	FBgn0001091		FBgn0034229	FBgn0001091			FBgn0001091
FBgn0029167	FBgn0284243		FBgn0034229	FBgn0284243			FBgn0284243
FBgn0029172	FBgn0261836		FBgn0034229	FBgn0261836			FBgn0261836
FBgn0029176	FBgn0033339		FBgn0034229	FBgn0033339			FBgn0033339
FBgn0029506	FBgn0086691		FBgn0034229	FBgn0086691			FBgn0086691
FBgn0029507	FBgn0000253		FBgn0038257	FBgn0000253			FBgn0000253
FBgn0029508	FBgn0027329		FBgn0038257	FBgn0027329			FBgn0027329
FBgn0029648	FBgn0037643		FBgn0015288	FBgn0037643			FBgn0037643
FBgn0029687	FBgn0030148		FBgn0037181	FBgn0030148			FBgn0030148
FBgn0029709	FBgn0030734		FBgn0025643	FBgn0030734			FBgn0030734
FBgn0029718	FBgn0028690		FBgn0025643	FBgn0028690			FBgn0028690
FBgn0029821	FBgn0015019		FBgn0025643	FBgn0015019			FBgn0015019
FBgn0029823	FBgn0053307		FBgn0025643	FBgn0053307			FBgn0053307
FBgn0029838	FBgn0033787		FBgn0038738	FBgn0033787			FBgn0033787
FBgn0029854	FBgn0028687		FBgn0038738	FBgn0028687			FBgn0028687
FBgn0029854	FBgn0034237		FBgn0038738	FBgn0034237			FBgn0034237
FBgn0029868	FBgn0028342		FBgn0003721	FBgn0028342			FBgn0028342
FBgn0029888	FBgn0002787		FBgn0039049	FBgn0002787			FBgn0002787
FBgn0029897	FBgn0029174		FBgn0039049	FBgn0029174			FBgn0029174
FBgn0029924	FBgn0026777		FBgn0000477	FBgn0026777			FBgn0026777
FBgn0029958	FBgn0033725		FBgn0033631	FBgn0033725			FBgn0033725
FBgn0029969	FBgn0052549		FBgn0033631	FBgn0052549			FBgn0052549
FBgn0029975	FBgn0036211		FBgn0033631	FBgn0036211			FBgn0036211
FBgn0029990	FBgn0020644		FBgn0033631	FBgn0020644			FBgn0020644
FBgn0029992	FBgn0030882		FBgn0014000	FBgn0030882			FBgn0030882
FBgn0029994	FBgn0017482		FBgn0027552	FBgn0017482			FBgn0017482
FBgn0030026	FBgn0012037		FBgn0064225	FBgn0012037			FBgn0012037
FBgn0030057	FBgn0037533		FBgn0064225	FBgn0037533			FBgn0037533
FBgn0030086	FBgn0017579		FBgn0064225	FBgn0017579			FBgn0017579
FBgn0030136	FBgn0285948		FBgn0039052	FBgn0285948			FBgn0285948
FBgn0030234	FBgn0285937		FBgn0031453	FBgn0285937			FBgn0285937
FBgn0030245	FBgn0034215		FBgn0031453	FBgn0034215			FBgn0034215
FBgn0030261	FBgn0014469		FBgn0034583	FBgn0014469			FBgn0014469
FBgn0030262	FBgn0030306		FBgn0033246	FBgn0030306			FBgn0030306
FBgn0030262	FBgn0036381		FBgn0033246	FBgn0036381			FBgn0036381
FBgn0030263	FBgn0003514		FBgn0033246	FBgn0003514			FBgn0003514
FBgn0030306	FBgn0262512		FBgn0033246	FBgn0262512			FBgn0262512
FBgn0030329	FBgn0027079		FBgn0004907	FBgn0027079			FBgn0027079
FBgn0030362	FBgn0005278		FBgn0004907	FBgn0005278			FBgn0005278
FBgn0030478	FBgn0034968		FBgn0004907	FBgn0034968			FBgn0034968
FBgn0030479	FBgn0039857		FBgn0004907	FBgn0039857			FBgn0039857
FBgn0030480	FBgn0016123		FBgn0004907	FBgn0016123			FBgn0016123
FBgn0030500	FBgn0014075		FBgn0052521	FBgn0014075			FBgn0014075
FBgn0030519	FBgn0038570		FBgn0052521	FBgn0038570			FBgn0038570
FBgn0030521	FBgn0052068		FBgn0034712	FBgn0052068			FBgn0052068
FBgn0030552	FBgn0036290		FBgn0003721	FBgn0036290			FBgn0036290
FBgn0030572	FBgn0039358		FBgn0003721	FBgn0039358			FBgn0039358
FBgn0030593	FBgn0010213		FBgn0003721	FBgn0010213			FBgn0010213
FBgn0030605	FBgn0035298		FBgn0003721	FBgn0035298			FBgn0035298
FBgn0030608	FBgn0261609		FBgn0000566	FBgn0261609			FBgn0261609
FBgn0030612	FBgn0015268		FBgn0038924	FBgn0015268			FBgn0015268
FBgn0030616	FBgn0024958		FBgn0262515	FBgn0024958			FBgn0024958
FBgn0030616	FBgn0038974		FBgn0262515	FBgn0038974			FBgn0038974
FBgn0030670	FBgn0086443		FBgn0003886	FBgn0086443			FBgn0086443
FBgn0030692	FBgn0000042		FBgn0003517	FBgn0000042			FBgn0000042
FBgn0030703	FBgn0262126		FBgn0003517	FBgn0262126			FBgn0262126
FBgn0030718	FBgn0053890		FBgn0003517	FBgn0053890			FBgn0053890
FBgn0030724	FBgn0285910		FBgn0034417	FBgn0285910			FBgn0285910
FBgn0030731	FBgn0050410		FBgn0034417	FBgn0050410			FBgn0050410
FBgn0030733	FBgn0037354		FBgn0034417	FBgn0037354			FBgn0037354
FBgn0030734	FBgn0000455		FBgn0029093	FBgn0000455			FBgn0000455
FBgn0030737	FBgn0086450		FBgn0032144	FBgn0086450			FBgn0086450
FBgn0030745	FBgn0052633		FBgn0004907	FBgn0052633			FBgn0052633
FBgn0030749	FBgn0032987		FBgn0004907	FBgn0032987			FBgn0032987
FBgn0030802	FBgn0004066		FBgn0004907	FBgn0004066			FBgn0004066
FBgn0030853	FBgn0263740		FBgn0261451	FBgn0263740			FBgn0263740
FBgn0030883	FBgn0037063		FBgn0261451	FBgn0037063			FBgn0037063
FBgn0030929	FBgn0022343		FBgn0261451	FBgn0022343			FBgn0022343
FBgn0030968	FBgn0040308		FBgn0261451	FBgn0040308			FBgn0040308
FBgn0030976	FBgn0040660		FBgn0261451	FBgn0040660			FBgn0040660
FBgn0030993	FBgn0015282		FBgn0261451	FBgn0015282			FBgn0015282
FBgn0031021	FBgn0005674		FBgn0042627	FBgn0005674			FBgn0005674
FBgn0031037	FBgn0039682		FBgn0024957	FBgn0039682			FBgn0039682
FBgn0031037	FBgn0037912		FBgn0002590	FBgn0037912			FBgn0037912
FBgn0031050	FBgn0259716		FBgn0001149	FBgn0259716			FBgn0259716
FBgn0031066	FBgn0004242		FBgn0001149	FBgn0004242			FBgn0004242
FBgn0031069	FBgn0035964		FBgn0039928	FBgn0035964			FBgn0035964
FBgn0031092	FBgn0026315		FBgn0039928	FBgn0026315			FBgn0026315
FBgn0031188	FBgn0033179		FBgn0026403	FBgn0033179			FBgn0033179
FBgn0031231	FBgn0034406		FBgn0026403	FBgn0034406			FBgn0034406
FBgn0031256	FBgn0025683		FBgn0004907	FBgn0025683			FBgn0025683
FBgn0031266	FBgn0002579		FBgn0004907	FBgn0002579			FBgn0002579
FBgn0031268	FBgn0031092		FBgn0037328	FBgn0031092			FBgn0031092
FBgn0031310	FBgn0002590		FBgn0003076	FBgn0002590			FBgn0002590
FBgn0031313	FBgn0030615		FBgn0039494	FBgn0030615			FBgn0030615
FBgn0031381	FBgn0265191		FBgn0039494	FBgn0265191			FBgn0265191
FBgn0031392	FBgn0086656		FBgn0033742	FBgn0086656			FBgn0086656
FBgn0031418	FBgn0004867		FBgn0001114	FBgn0004867			FBgn0004867
FBgn0031436	FBgn0030853		FBgn0001114	FBgn0030853			FBgn0030853
FBgn0031459	FBgn0034618		FBgn0001114	FBgn0034618			FBgn0034618
FBgn0031497	FBgn0267408		FBgn0263594	FBgn0267408			FBgn0267408
FBgn0031534	FBgn0004687		FBgn0263594	FBgn0004687			FBgn0004687
FBgn0031645	FBgn0261596		FBgn0003067	FBgn0261596			FBgn0261596
FBgn0031651	FBgn0026084		FBgn0034968	FBgn0026084			FBgn0026084
FBgn0031662	FBgn0020415		FBgn0034968	FBgn0020415			FBgn0020415
FBgn0031670	FBgn0028685		FBgn0034968	FBgn0028685			FBgn0028685
FBgn0031684	FBgn0021906		FBgn0031562	FBgn0021906			FBgn0021906
FBgn0031692	FBgn0262734		FBgn0037580	FBgn0262734			FBgn0262734
FBgn0031708	FBgn0033912		FBgn0037580	FBgn0033912			FBgn0033912
FBgn0031713	FBgn0003204		FBgn0037723	FBgn0003204			FBgn0003204
FBgn0031771	FBgn0039800		FBgn0037723	FBgn0039800			FBgn0039800
FBgn0031813	FBgn0037728		FBgn0039760	FBgn0037728			FBgn0037728
FBgn0031824	FBgn0015288			FBgn0015288			FBgn0015288
FBgn0031830	FBgn0038145			FBgn0038145			FBgn0038145
FBgn0031860	FBgn0010391			FBgn0010391			FBgn0010391
FBgn0031908	FBgn0053801			FBgn0053801			FBgn0053801
FBgn0031912	FBgn0028671			FBgn0028671			FBgn0028671
FBgn0031913	FBgn0004777			FBgn0004777			FBgn0004777
FBgn0031959	FBgn0000308			FBgn0000308			FBgn0000308
FBgn0031975	FBgn0250848			FBgn0250848			FBgn0250848
FBgn0031977	FBgn0023175			FBgn0023175			FBgn0023175
FBgn0031995	FBgn0032509			FBgn0032509			FBgn0032509
FBgn0031995	FBgn0002626			FBgn0002626			FBgn0002626
FBgn0032005	FBgn0022097			FBgn0022097			FBgn0022097
FBgn0032015	FBgn0003261			FBgn0003261			FBgn0003261
FBgn0032022	FBgn0039359			FBgn0039359			FBgn0039359
FBgn0032033	FBgn0010053			FBgn0010053			FBgn0010053
FBgn0032055	FBgn0261394			FBgn0261394			FBgn0261394
FBgn0032160	FBgn0029676			FBgn0029676			FBgn0029676
FBgn0032198	FBgn0031771			FBgn0031771			FBgn0031771
FBgn0032200	FBgn0053303			FBgn0053303			FBgn0053303
FBgn0032213	FBgn0036334			FBgn0036334			FBgn0036334
FBgn0032236	FBgn0086347			FBgn0086347			FBgn0086347
FBgn0032242	FBgn0261800			FBgn0261800			FBgn0261800
FBgn0032247	FBgn0033241			FBgn0033241			FBgn0033241
FBgn0032261	FBgn0035165			FBgn0035165			FBgn0035165
FBgn0032287	FBgn0036623			FBgn0036623			FBgn0036623
FBgn0032292	FBgn0034629			FBgn0034629			FBgn0034629
FBgn0032350	FBgn0037070			FBgn0037070			FBgn0037070
FBgn0032358	FBgn0035513			FBgn0035513			FBgn0035513
FBgn0032393	FBgn0261592			FBgn0261592			FBgn0261592
FBgn0032393	FBgn0028833			FBgn0028833			FBgn0028833
FBgn0032394	FBgn0031747			FBgn0031747			FBgn0031747
FBgn0032421	FBgn0032069			FBgn0032069			FBgn0032069
FBgn0032444	FBgn0261458			FBgn0261458			FBgn0261458
FBgn0032453	FBgn0260439			FBgn0260439			FBgn0260439
FBgn0032456	FBgn0086472			FBgn0086472			FBgn0086472
FBgn0032511	FBgn0015808			FBgn0015808			FBgn0015808
FBgn0032514	FBgn0011225			FBgn0011225			FBgn0011225
FBgn0032518	FBgn0039969			FBgn0039969			FBgn0039969
FBgn0032596	FBgn0015521			FBgn0015521			FBgn0015521
FBgn0032614	FBgn0051313			FBgn0051313			FBgn0051313
FBgn0032643	FBgn0261436			FBgn0261436			FBgn0261436
FBgn0032644	FBgn0027590			FBgn0027590			FBgn0027590
FBgn0032679	FBgn0050000			FBgn0050000			FBgn0050000
FBgn0032689	FBgn0030105			FBgn0030105			FBgn0030105
FBgn0032715	FBgn0017572			FBgn0017572			FBgn0017572
FBgn0032729	FBgn0028990			FBgn0028990			FBgn0028990
FBgn0032732	FBgn0032213			FBgn0032213			FBgn0032213
FBgn0032773	FBgn0027657			FBgn0027657			FBgn0027657
FBgn0032774	FBgn0034688			FBgn0034688			FBgn0034688
FBgn0032779	FBgn0038774			FBgn0038774			FBgn0038774
FBgn0032799	FBgn0014020			FBgn0014020			FBgn0014020
FBgn0032820	FBgn0027091			FBgn0027091			FBgn0027091
FBgn0032833	FBgn0035906			FBgn0035906			FBgn0035906
FBgn0032849	FBgn0034345			FBgn0034345			FBgn0034345
FBgn0032889	FBgn0015790			FBgn0015790			FBgn0015790
FBgn0032897	FBgn0035926			FBgn0035926			FBgn0035926
FBgn0032899	FBgn0028688			FBgn0028688			FBgn0028688
FBgn0032900	FBgn0038194			FBgn0038194			FBgn0038194
FBgn0032922	FBgn0004587			FBgn0004587			FBgn0004587
FBgn0032923	FBgn0263260			FBgn0263260			FBgn0263260
FBgn0032949	FBgn0028984			FBgn0028984			FBgn0028984
FBgn0032987	FBgn0036622			FBgn0036622			FBgn0036622
FBgn0033005	FBgn0000045			FBgn0000045			FBgn0000045
FBgn0033028	FBgn0063491			FBgn0063491			FBgn0063491
FBgn0033127	FBgn0264492			FBgn0264492			FBgn0264492
FBgn0033130	FBgn0028327			FBgn0028327			FBgn0028327
FBgn0033134	FBgn0262124			FBgn0262124			FBgn0262124
FBgn0033194	FBgn0033451			FBgn0033451			FBgn0033451
FBgn0033205	FBgn0030344			FBgn0030344			FBgn0030344
FBgn0033235	FBgn0021979			FBgn0021979			FBgn0021979
FBgn0033246	FBgn0035032			FBgn0035032			FBgn0035032
FBgn0033268	FBgn0016685			FBgn0016685			FBgn0016685
FBgn0033342	FBgn0037530			FBgn0037530			FBgn0037530
FBgn0033367	FBgn0016119			FBgn0016119			FBgn0016119
FBgn0033426	FBgn0047038			FBgn0047038			FBgn0047038
FBgn0033446	FBgn0032456			FBgn0032456			FBgn0032456
FBgn0033451	FBgn0016697			FBgn0016697			FBgn0016697
FBgn0033465	FBgn0250874			FBgn0250874			FBgn0250874
FBgn0033480	FBgn0032453			FBgn0032453			FBgn0032453
FBgn0033482	FBgn0027088			FBgn0027088			FBgn0027088
FBgn0033504	FBgn0011573			FBgn0011573			FBgn0011573
FBgn0033518	FBgn0001186			FBgn0001186			FBgn0001186
FBgn0033529	FBgn0002645			FBgn0002645			FBgn0002645
FBgn0033547	FBgn0016075			FBgn0016075			FBgn0016075
FBgn0033555	FBgn0032729			FBgn0032729			FBgn0032729
FBgn0033570	FBgn0038074			FBgn0038074			FBgn0038074
FBgn0033608	FBgn0286198			FBgn0286198			FBgn0286198
FBgn0033663	FBgn0015795			FBgn0015795			FBgn0015795
FBgn0033679	FBgn0013675			FBgn0013675			FBgn0013675
FBgn0033712	FBgn0020497			FBgn0020497			FBgn0020497
FBgn0033712	FBgn0260746			FBgn0260746			FBgn0260746
FBgn0033717	FBgn0024238			FBgn0024238			FBgn0024238
FBgn0033728	FBgn0283478			FBgn0283478			FBgn0283478
FBgn0033769	FBgn0261396			FBgn0261396			FBgn0261396
FBgn0033844	FBgn0000044			FBgn0000044			FBgn0000044
FBgn0033872	FBgn0002772			FBgn0002772			FBgn0002772
FBgn0033879	FBgn0004779			FBgn0004779			FBgn0004779
FBgn0033883	FBgn0086710			FBgn0086710			FBgn0086710
FBgn0033886	FBgn0086134			FBgn0086134			FBgn0086134
FBgn0033906	FBgn0013954			FBgn0013954			FBgn0013954
FBgn0033912	FBgn0035904			FBgn0035904			FBgn0035904
FBgn0033918	FBgn0266064			FBgn0266064			FBgn0266064
FBgn0033926	FBgn0023479			FBgn0023479			FBgn0023479
FBgn0033961	FBgn0030239			FBgn0030239			FBgn0030239
FBgn0033978	FBgn0000239			FBgn0000239			FBgn0000239
FBgn0034001	FBgn0086706			FBgn0086706			FBgn0086706
FBgn0034059	FBgn0030749			FBgn0030749			FBgn0030749
FBgn0034075	FBgn0036813			FBgn0036813			FBgn0036813
FBgn0034087	FBgn0051548			FBgn0051548			FBgn0051548
FBgn0034117	FBgn0264294			FBgn0264294			FBgn0264294
FBgn0034118	FBgn0014903			FBgn0014903			FBgn0014903
FBgn0034126	FBgn0025456			FBgn0025456			FBgn0025456
FBgn0034138	FBgn0052190			FBgn0052190			FBgn0052190
FBgn0034160	FBgn0040493			FBgn0040493			FBgn0040493
FBgn0034191	FBgn0033989			FBgn0033989			FBgn0033989
FBgn0034229	FBgn0053824			FBgn0053824			FBgn0053824
FBgn0034258	FBgn0024947			FBgn0024947			FBgn0024947
FBgn0034259	FBgn0285949			FBgn0285949			FBgn0285949
FBgn0034277	FBgn0010423			FBgn0010423			FBgn0010423
FBgn0034345	FBgn0027932			FBgn0027932			FBgn0027932
FBgn0034356	FBgn0051086			FBgn0051086			FBgn0051086
FBgn0034362	FBgn0035496			FBgn0035496			FBgn0035496
FBgn0034368	FBgn0025678			FBgn0025678			FBgn0025678
FBgn0034390	FBgn0001308			FBgn0001308			FBgn0001308
FBgn0034394	FBgn0010235			FBgn0010235			FBgn0010235
FBgn0034405	FBgn0083167			FBgn0083167			FBgn0083167
FBgn0034417	FBgn0263396			FBgn0263396			FBgn0263396
FBgn0034438	FBgn0035402			FBgn0035402			FBgn0035402
FBgn0034438	FBgn0031418			FBgn0031418			FBgn0031418
FBgn0034479	FBgn0037891			FBgn0037891			FBgn0037891
FBgn0034488	FBgn0014010			FBgn0014010			FBgn0014010
FBgn0034497	FBgn0028691			FBgn0028691			FBgn0028691
FBgn0034538	FBgn0039827			FBgn0039827			FBgn0039827
FBgn0034576	FBgn0024733			FBgn0024733			FBgn0024733
FBgn0034577	FBgn0034583			FBgn0034583			FBgn0034583
FBgn0034628	FBgn0037652			FBgn0037652			FBgn0037652
FBgn0034645	FBgn0031037			FBgn0031037			FBgn0031037
FBgn0034646	FBgn0011336			FBgn0011336			FBgn0011336
FBgn0034654	FBgn0259139			FBgn0259139			FBgn0259139
FBgn0034708	FBgn0003189			FBgn0003189			FBgn0003189
FBgn0034709	FBgn0031066			FBgn0031066			FBgn0031066
FBgn0034723	FBgn0027619			FBgn0027619			FBgn0027619
FBgn0034724	FBgn0002593			FBgn0002593			FBgn0002593
FBgn0034736	FBgn0039130			FBgn0039130			FBgn0039130
FBgn0034743	FBgn0026150			FBgn0026150			FBgn0026150
FBgn0034744	FBgn0002534			FBgn0002534			FBgn0002534
FBgn0034753	FBgn0015283			FBgn0015283			FBgn0015283
FBgn0034791	FBgn0250815			FBgn0250815			FBgn0250815
FBgn0034802	FBgn0031538			FBgn0031538			FBgn0031538
FBgn0034871	FBgn0000477			FBgn0000477			FBgn0000477
FBgn0034877	FBgn0033518			FBgn0033518			FBgn0033518
FBgn0034885	FBgn0032704			FBgn0032704			FBgn0032704
FBgn0034893	FBgn0036825			FBgn0036825			FBgn0036825
FBgn0034914	FBgn0036974			FBgn0036974			FBgn0036974
FBgn0034920	FBgn0033268			FBgn0033268			FBgn0033268
FBgn0034936	FBgn0034512			FBgn0034512			FBgn0034512
FBgn0034967	FBgn0001145			FBgn0001145			FBgn0001145
FBgn0034968	FBgn0027493			FBgn0027493			FBgn0027493
FBgn0035032	FBgn0028693			FBgn0028693			FBgn0028693
FBgn0035044	FBgn0035422			FBgn0035422			FBgn0035422
FBgn0035046	FBgn0037632			FBgn0037632			FBgn0037632
FBgn0035083	FBgn0261270			FBgn0261270			FBgn0261270
FBgn0035083	FBgn0020392			FBgn0020392			FBgn0020392
FBgn0035090	FBgn0036007			FBgn0036007			FBgn0036007
FBgn0035121	FBgn0033446			FBgn0033446			FBgn0033446
FBgn0035122	FBgn0015622			FBgn0015622			FBgn0015622
FBgn0035165	FBgn0040001			FBgn0040001			FBgn0040001
FBgn0035169	FBgn0039073			FBgn0039073			FBgn0039073
FBgn0035195	FBgn0086357			FBgn0086357			FBgn0086357
FBgn0035206	FBgn0028940			FBgn0028940			FBgn0028940
FBgn0035252	FBgn0035094			FBgn0035094			FBgn0035094
FBgn0035266	FBgn0038135			FBgn0038135			FBgn0038135
FBgn0035298	FBgn0038136			FBgn0038136			FBgn0038136
FBgn0035321	FBgn0283462			FBgn0283462			FBgn0283462
FBgn0035334	FBgn0015776			FBgn0015776			FBgn0015776
FBgn0035335	FBgn0010078			FBgn0010078			FBgn0010078
FBgn0035344	FBgn0250746			FBgn0250746			FBgn0250746
FBgn0035355	FBgn0038523			FBgn0038523			FBgn0038523
FBgn0035374	FBgn0264750			FBgn0264750			FBgn0264750
FBgn0035383	FBgn0038922			FBgn0038922			FBgn0038922
FBgn0035390	FBgn0035484			FBgn0035484			FBgn0035484
FBgn0035422	FBgn0032373			FBgn0032373			FBgn0032373
FBgn0035469	FBgn0002284			FBgn0002284			FBgn0002284
FBgn0035471	FBgn0037298			FBgn0037298			FBgn0037298
FBgn0035473	FBgn0030594			FBgn0030594			FBgn0030594
FBgn0035498	FBgn0033978			FBgn0033978			FBgn0033978
FBgn0035499	FBgn0003373			FBgn0003373			FBgn0003373
FBgn0035511	FBgn0010808			FBgn0010808			FBgn0010808
FBgn0035513	FBgn0022959			FBgn0022959			FBgn0022959
FBgn0035515	FBgn0034087			FBgn0034087			FBgn0034087
FBgn0035519	FBgn0029882			FBgn0029882			FBgn0029882
FBgn0035588	FBgn0024814			FBgn0024814			FBgn0024814
FBgn0035600	FBgn0038088			FBgn0038088			FBgn0038088
FBgn0035601	FBgn0035083			FBgn0035083			FBgn0035083
FBgn0035630	FBgn0000473			FBgn0000473			FBgn0000473
FBgn0035679	FBgn0021795			FBgn0021795			FBgn0021795
FBgn0035753	FBgn0085453			FBgn0085453			FBgn0085453
FBgn0035763	FBgn0036316			FBgn0036316			FBgn0036316
FBgn0035772	FBgn0036806			FBgn0036806			FBgn0036806
FBgn0035802	FBgn0031558			FBgn0031558			FBgn0031558
FBgn0035805	FBgn0050163			FBgn0050163			FBgn0050163
FBgn0035811	FBgn0032482			FBgn0032482			FBgn0032482
FBgn0035896	FBgn0020443			FBgn0020443			FBgn0020443
FBgn0035904	FBgn0036258			FBgn0036258			FBgn0036258
FBgn0035911	FBgn0001961			FBgn0001961			FBgn0001961
FBgn0035917	FBgn0026259			FBgn0026259			FBgn0026259
FBgn0035917	FBgn0010424			FBgn0010424			FBgn0010424
FBgn0035917	FBgn0002525			FBgn0002525			FBgn0002525
FBgn0035936	FBgn0260934			FBgn0260934			FBgn0260934
FBgn0035964	FBgn0250838			FBgn0250838			FBgn0250838
FBgn0035965	FBgn0031360			FBgn0031360			FBgn0031360
FBgn0035978	FBgn0014189			FBgn0014189			FBgn0014189
FBgn0035980	FBgn0015218			FBgn0015218			FBgn0015218
FBgn0036007	FBgn0261608			FBgn0261608			FBgn0261608
FBgn0036030	FBgn0264078			FBgn0264078			FBgn0264078
FBgn0036121	FBgn0033608			FBgn0033608			FBgn0033608
FBgn0036169	FBgn0040227			FBgn0040227			FBgn0040227
FBgn0036173	FBgn0000071			FBgn0000071			FBgn0000071
FBgn0036199	FBgn0028381			FBgn0028381			FBgn0028381
FBgn0036208	FBgn0036551			FBgn0036551			FBgn0036551
FBgn0036211	FBgn0031561			FBgn0031561			FBgn0031561
FBgn0036213	FBgn0030328			FBgn0030328			FBgn0030328
FBgn0036258	FBgn0029868			FBgn0029868			FBgn0029868
FBgn0036286	FBgn0025578			FBgn0025578			FBgn0025578
FBgn0036316	FBgn0029155			FBgn0029155			FBgn0029155
FBgn0036334	FBgn0010043			FBgn0010043			FBgn0010043
FBgn0036335	FBgn0036927			FBgn0036927			FBgn0036927
FBgn0036488	FBgn0259243			FBgn0259243			FBgn0259243
FBgn0036623	FBgn0030521			FBgn0030521			FBgn0030521
FBgn0036702	FBgn0061356			FBgn0061356			FBgn0061356
FBgn0036726	FBgn0015834			FBgn0015834			FBgn0015834
FBgn0036728	FBgn0040321			FBgn0040321			FBgn0040321
FBgn0036752	FBgn0029134			FBgn0029134			FBgn0029134
FBgn0036762	FBgn0031544			FBgn0031544			FBgn0031544
FBgn0036766	FBgn0003328			FBgn0003328			FBgn0003328
FBgn0036816	FBgn0002535			FBgn0002535			FBgn0002535
FBgn0036821	FBgn0035772			FBgn0035772			FBgn0035772
FBgn0036824	FBgn0014427			FBgn0014427			FBgn0014427
FBgn0036825	FBgn0035830			FBgn0035830			FBgn0035830
FBgn0036843	FBgn0040383			FBgn0040383			FBgn0040383
FBgn0036857	FBgn0030653			FBgn0030653			FBgn0030653
FBgn0036887	FBgn0027568			FBgn0027568			FBgn0027568
FBgn0036892	FBgn0250757			FBgn0250757			FBgn0250757
FBgn0036909	FBgn0033902			FBgn0033902			FBgn0033902
FBgn0036919	FBgn0039897			FBgn0039897			FBgn0039897
FBgn0036926	FBgn0037328			FBgn0037328			FBgn0037328
FBgn0036928	FBgn0011327			FBgn0011327			FBgn0011327
FBgn0036974	FBgn0025582			FBgn0025582			FBgn0025582
FBgn0037001	FBgn0028331			FBgn0028331			FBgn0028331
FBgn0037024	FBgn0038577			FBgn0038577			FBgn0038577
FBgn0037063	FBgn0010387			FBgn0010387			FBgn0010387
FBgn0037138	FBgn0037930			FBgn0037930			FBgn0037930
FBgn0037146	FBgn0035401			FBgn0035401			FBgn0035401
FBgn0037199	FBgn0265262			FBgn0265262			FBgn0265262
FBgn0037239	FBgn0004926			FBgn0004926			FBgn0004926
FBgn0037240	FBgn0003961			FBgn0003961			FBgn0003961
FBgn0037298	FBgn0043456			FBgn0043456			FBgn0043456
FBgn0037312	FBgn0261341			FBgn0261341			FBgn0261341
FBgn0037328	FBgn0001989			FBgn0001989			FBgn0001989
FBgn0037329	FBgn0031830			FBgn0031830			FBgn0031830
FBgn0037330	FBgn0020660			FBgn0020660			FBgn0020660
FBgn0037351	FBgn0035471			FBgn0035471			FBgn0035471
FBgn0037374	FBgn0003062			FBgn0003062			FBgn0003062
FBgn0037378	FBgn0030703			FBgn0030703			FBgn0030703
FBgn0037383	FBgn0039849			FBgn0039849			FBgn0039849
FBgn0037387	FBgn0027338			FBgn0027338			FBgn0027338
FBgn0037440	FBgn0028526			FBgn0028526			FBgn0028526
FBgn0037465	FBgn0023535			FBgn0023535			FBgn0023535
FBgn0037533	FBgn0022893			FBgn0022893			FBgn0022893
FBgn0037547	FBgn0002533			FBgn0002533			FBgn0002533
FBgn0037551	FBgn0030733			FBgn0030733			FBgn0030733
FBgn0037580	FBgn0004237			FBgn0004237			FBgn0004237
FBgn0037607	FBgn0038964			FBgn0038964			FBgn0038964
FBgn0037632	FBgn0010341			FBgn0010341			FBgn0010341
FBgn0037643	FBgn0035044			FBgn0035044			FBgn0035044
FBgn0037646	FBgn0259682			FBgn0259682			FBgn0259682
FBgn0037686	FBgn0002930			FBgn0002930			FBgn0002930
FBgn0037709	FBgn0035886			FBgn0035886			FBgn0035886
FBgn0037715	FBgn0027786			FBgn0027786			FBgn0027786
FBgn0037762	FBgn0037024			FBgn0037024			FBgn0037024
FBgn0037763	FBgn0038972			FBgn0038972			FBgn0038972
FBgn0037765	FBgn0250791			FBgn0250791			FBgn0250791
FBgn0037788	FBgn0013770			FBgn0013770			FBgn0013770
FBgn0037801	FBgn0038738			FBgn0038738			FBgn0038738
FBgn0037809	FBgn0261119			FBgn0261119			FBgn0261119
FBgn0037834	FBgn0036030			FBgn0036030			FBgn0036030
FBgn0037852	FBgn0039856			FBgn0039856			FBgn0039856
FBgn0037873	FBgn0034885			FBgn0034885			FBgn0034885
FBgn0037874	FBgn0037817			FBgn0037817			FBgn0037817
FBgn0037890	FBgn0266449			FBgn0266449			FBgn0266449
FBgn0037891	FBgn0025814			FBgn0025814			FBgn0025814
FBgn0037912	FBgn0261597			FBgn0261597			FBgn0261597
FBgn0037913	FBgn0021761			FBgn0021761			FBgn0021761
FBgn0037930	FBgn0038976			FBgn0038976			FBgn0038976
FBgn0037955	FBgn0029897			FBgn0029897			FBgn0029897
FBgn0038017	FBgn0261618			FBgn0261618			FBgn0261618
FBgn0038033	FBgn0262716			FBgn0262716			FBgn0262716
FBgn0038037	FBgn0050031			FBgn0050031			FBgn0050031
FBgn0038038	FBgn0027556			FBgn0027556			FBgn0027556
FBgn0038049	FBgn0037513			FBgn0037513			FBgn0037513
FBgn0038065	FBgn0030484			FBgn0030484			FBgn0030484
FBgn0038072	FBgn0032511			FBgn0032511			FBgn0032511
FBgn0038110	FBgn0040529			FBgn0040529			FBgn0040529
FBgn0038145	FBgn0004638			FBgn0004638			FBgn0004638
FBgn0038149	FBgn0000721			FBgn0000721			FBgn0000721
FBgn0038181	FBgn0029629			FBgn0029629			FBgn0029629
FBgn0038198	FBgn0038834			FBgn0038834			FBgn0038834
FBgn0038224	FBgn0264978			FBgn0264978			FBgn0264978
FBgn0038243	FBgn0032167			FBgn0032167			FBgn0032167
FBgn0038257	FBgn0039790			FBgn0039790			FBgn0039790
FBgn0038266	FBgn0038020			FBgn0038020			FBgn0038020
FBgn0038271	FBgn0053503			FBgn0053503			FBgn0053503
FBgn0038294	FBgn0025373			FBgn0025373			FBgn0025373
FBgn0038319	FBgn0042094			FBgn0042094			FBgn0042094
FBgn0038326	FBgn0026252			FBgn0026252			FBgn0026252
FBgn0038331	FBgn0029687			FBgn0029687			FBgn0029687
FBgn0038376	FBgn0011227			FBgn0011227			FBgn0011227
FBgn0038387	FBgn0036782			FBgn0036782			FBgn0036782
FBgn0038400	FBgn0028689			FBgn0028689			FBgn0028689
FBgn0038407	FBgn0027844			FBgn0027844			FBgn0027844
FBgn0038450	FBgn0034138			FBgn0034138			FBgn0034138
FBgn0038461	FBgn0261862			FBgn0261862			FBgn0261862
FBgn0038474	FBgn0032160			FBgn0032160			FBgn0032160
FBgn0038516	FBgn0000181			FBgn0000181			FBgn0000181
FBgn0038519	FBgn0030753			FBgn0030753			FBgn0030753
FBgn0038523	FBgn0017567			FBgn0017567			FBgn0017567
FBgn0038533	FBgn0263599			FBgn0263599			FBgn0263599
FBgn0038535	FBgn0011570			FBgn0011570			FBgn0011570
FBgn0038539	FBgn0264695			FBgn0264695			FBgn0264695
FBgn0038570	FBgn0033428			FBgn0033428			FBgn0033428
FBgn0038577	FBgn0052654			FBgn0052654			FBgn0052654
FBgn0038610	FBgn0263199			FBgn0263199			FBgn0263199
FBgn0038681	FBgn0086687			FBgn0086687			FBgn0086687
FBgn0038683	FBgn0038795			FBgn0038795			FBgn0038795
FBgn0038738	FBgn0029888			FBgn0029888			FBgn0029888
FBgn0038739	FBgn0027090			FBgn0027090			FBgn0027090
FBgn0038742	FBgn0004648			FBgn0004648			FBgn0004648
FBgn0038745	FBgn0267790			FBgn0267790			FBgn0267790
FBgn0038774	FBgn0030038			FBgn0030038			FBgn0030038
FBgn0038805	FBgn0264922			FBgn0264922			FBgn0264922
FBgn0038810	FBgn0030593			FBgn0030593			FBgn0030593
FBgn0038826	FBgn0031629			FBgn0031629			FBgn0031629
FBgn0038834	FBgn0035770			FBgn0035770			FBgn0035770
FBgn0038842	FBgn0013325			FBgn0013325			FBgn0013325
FBgn0038922	FBgn0029507			FBgn0029507			FBgn0029507
FBgn0038924	FBgn0030447			FBgn0030447			FBgn0030447
FBgn0038956	FBgn0033735			FBgn0033735			FBgn0033735
FBgn0038961	FBgn0267975			FBgn0267975			FBgn0267975
FBgn0038964	FBgn0030262			FBgn0030262			FBgn0030262
FBgn0038974	FBgn0022359			FBgn0022359			FBgn0022359
FBgn0039024	FBgn0004103			FBgn0004103			FBgn0004103
FBgn0039099	FBgn0259214			FBgn0259214			FBgn0259214
FBgn0039113	FBgn0035006			FBgn0035006			FBgn0035006
FBgn0039114	FBgn0010590			FBgn0010590			FBgn0010590
FBgn0039156	FBgn0053105			FBgn0053105			FBgn0053105
FBgn0039172	FBgn0010803			FBgn0010803			FBgn0010803
FBgn0039213	FBgn0039877			FBgn0039877			FBgn0039877
FBgn0039241	FBgn0026428			FBgn0026428			FBgn0026428
FBgn0039252	FBgn0035515			FBgn0035515			FBgn0035515
FBgn0039259	FBgn0266261			FBgn0266261			FBgn0266261
FBgn0039274	FBgn0008635			FBgn0008635			FBgn0008635
FBgn0039300	FBgn0031534			FBgn0031534			FBgn0031534
FBgn0039303	FBgn0027785			FBgn0027785			FBgn0027785
FBgn0039305	FBgn0011638			FBgn0011638			FBgn0011638
FBgn0039341	FBgn0033235			FBgn0033235			FBgn0033235
FBgn0039342	FBgn0261995			FBgn0261995			FBgn0261995
FBgn0039348	FBgn0019952			FBgn0019952			FBgn0019952
FBgn0039349	FBgn0034200			FBgn0034200			FBgn0034200
FBgn0039358	FBgn0046114			FBgn0046114			FBgn0046114
FBgn0039359	FBgn0086361			FBgn0086361			FBgn0086361
FBgn0039537	FBgn0010019			FBgn0010019			FBgn0010019
FBgn0039562	FBgn0025628			FBgn0025628			FBgn0025628
FBgn0039635	FBgn0010380			FBgn0010380			FBgn0010380
FBgn0039674	FBgn0038400			FBgn0038400			FBgn0038400
FBgn0039682	FBgn0033482			FBgn0033482			FBgn0033482
FBgn0039697	FBgn0037270			FBgn0037270			FBgn0037270
FBgn0039713	FBgn0030993			FBgn0030993			FBgn0030993
FBgn0039714	FBgn0032824			FBgn0032824			FBgn0032824
FBgn0039737	FBgn0003162			FBgn0003162			FBgn0003162
FBgn0039757	FBgn0038826			FBgn0038826			FBgn0038826
FBgn0039765	FBgn0033814			FBgn0033814			FBgn0033814
FBgn0039770	FBgn0031459			FBgn0031459			FBgn0031459
FBgn0039788	FBgn0032382			FBgn0032382			FBgn0032382
FBgn0039800	FBgn0036262			FBgn0036262			FBgn0036262
FBgn0039801	FBgn0268063			FBgn0268063			FBgn0268063
FBgn0039827	FBgn0024754			FBgn0024754			FBgn0024754
FBgn0039854	FBgn0010591			FBgn0010591			FBgn0010591
FBgn0039857	FBgn0027073			FBgn0027073			FBgn0027073
FBgn0039877	FBgn0032216			FBgn0032216			FBgn0032216
FBgn0039897	FBgn0000406			FBgn0000406			FBgn0000406
FBgn0039909	FBgn0259209			FBgn0259209			FBgn0259209
FBgn0039965	FBgn0040349			FBgn0040349			FBgn0040349
FBgn0040007	FBgn0087035			FBgn0087035			FBgn0087035
FBgn0040064	FBgn0016041			FBgn0016041			FBgn0016041
FBgn0040070	FBgn0031907			FBgn0031907			FBgn0031907
FBgn0040099	FBgn0015035			FBgn0015035			FBgn0015035
FBgn0040227	FBgn0034117			FBgn0034117			FBgn0034117
FBgn0040279	FBgn0011828			FBgn0011828			FBgn0011828
FBgn0040308	FBgn0261822			FBgn0261822			FBgn0261822
FBgn0040309	FBgn0032640			FBgn0032640			FBgn0032640
FBgn0040340	FBgn0039735			FBgn0039735			FBgn0039735
FBgn0040349	FBgn0040532			FBgn0040532			FBgn0040532
FBgn0040383	FBgn0035348			FBgn0035348			FBgn0035348
FBgn0040529	FBgn0283477			FBgn0283477			FBgn0283477
FBgn0040636	FBgn0011747			FBgn0011747			FBgn0011747
FBgn0040715	FBgn0039313			FBgn0039313			FBgn0039313
FBgn0040752	FBgn0035169			FBgn0035169			FBgn0035169
FBgn0040813	FBgn0086346			FBgn0086346			FBgn0086346
FBgn0040931	FBgn0035588			FBgn0035588			FBgn0035588
FBgn0040985	FBgn0283500			FBgn0283500			FBgn0283500
FBgn0041194	FBgn0000173			FBgn0000173			FBgn0000173
FBgn0041629	FBgn0002567			FBgn0002567			FBgn0002567
FBgn0041630	FBgn0033679			FBgn0033679			FBgn0033679
FBgn0041789	FBgn0266711			FBgn0266711			FBgn0266711
FBgn0041789	FBgn0263133			FBgn0263133			FBgn0263133
FBgn0042083	FBgn0034401			FBgn0034401			FBgn0034401
FBgn0042094	FBgn0038771			FBgn0038771			FBgn0038771
FBgn0042138	FBgn0003377			FBgn0003377			FBgn0003377
FBgn0042175	FBgn0259937			FBgn0259937			FBgn0259937
FBgn0042627	FBgn0264855			FBgn0264855			FBgn0264855
FBgn0043456	FBgn0016917			FBgn0016917			FBgn0016917
FBgn0043841	FBgn0040091			FBgn0040091			FBgn0040091
FBgn0043841	FBgn0000635			FBgn0000635			FBgn0000635
FBgn0044030	FBgn0027080			FBgn0027080			FBgn0027080
FBgn0044510	FBgn0086519			FBgn0086519			FBgn0086519
FBgn0044511	FBgn0010488			FBgn0010488			FBgn0010488
FBgn0045866	FBgn0036759			FBgn0036759			FBgn0036759
FBgn0047038	FBgn0013678			FBgn0013678			FBgn0013678
FBgn0050000	FBgn0023083			FBgn0023083			FBgn0023083
FBgn0050008	FBgn0039798			FBgn0039798			FBgn0039798
FBgn0050015	FBgn0034294			FBgn0034294			FBgn0034294
FBgn0050021	FBgn0040075			FBgn0040075			FBgn0040075
FBgn0050122	FBgn0262601			FBgn0262601			FBgn0262601
FBgn0050296	FBgn0003721			FBgn0003721			FBgn0003721
FBgn0050344	FBgn0031436			FBgn0031436			FBgn0031436
FBgn0050359	FBgn0003231			FBgn0003231			FBgn0003231
FBgn0050373	FBgn0038723			FBgn0038723			FBgn0038723
FBgn0050493	FBgn0029092			FBgn0029092			FBgn0029092
FBgn0051126	FBgn0025454			FBgn0025454			FBgn0025454
FBgn0051233	FBgn0035805			FBgn0035805			FBgn0035805
FBgn0051352	FBgn0016126			FBgn0016126			FBgn0016126
FBgn0051407	FBgn0033631			FBgn0033631			FBgn0033631
FBgn0051450	FBgn0032643			FBgn0032643			FBgn0032643
FBgn0051460	FBgn0036298			FBgn0036298			FBgn0036298
FBgn0051523	FBgn0030930			FBgn0030930			FBgn0030930
FBgn0051548	FBgn0034443			FBgn0034443			FBgn0034443
FBgn0051617	FBgn0262518			FBgn0262518			FBgn0262518
FBgn0052022	FBgn0031021			FBgn0031021			FBgn0031021
FBgn0052056	FBgn0002868			FBgn0002868			FBgn0002868
FBgn0052056	FBgn0261393			FBgn0261393			FBgn0261393
FBgn0052069	FBgn0004838			FBgn0004838			FBgn0004838
FBgn0052103	FBgn0013749			FBgn0013749			FBgn0013749
FBgn0052230	FBgn0261445			FBgn0261445			FBgn0261445
FBgn0052267	FBgn0037683			FBgn0037683			FBgn0037683
FBgn0052528	FBgn0038742			FBgn0038742			FBgn0038742
FBgn0052549	FBgn0036846			FBgn0036846			FBgn0036846
FBgn0052857	FBgn0031020			FBgn0031020			FBgn0031020
FBgn0052857	FBgn0035334			FBgn0035334			FBgn0035334
FBgn0053113	FBgn0015031			FBgn0015031			FBgn0015031
FBgn0053129	FBgn0051373			FBgn0051373			FBgn0051373
FBgn0053138	FBgn0035631			FBgn0035631			FBgn0035631
FBgn0053303	FBgn0011016			FBgn0011016			FBgn0011016
FBgn0053977	FBgn0266580			FBgn0266580			FBgn0266580
FBgn0054026	FBgn0034029			FBgn0034029			FBgn0034029
FBgn0058002	FBgn0250753			FBgn0250753			FBgn0250753
FBgn0061209	FBgn0267828			FBgn0267828			FBgn0267828
FBgn0061356	FBgn0036300			FBgn0036300			FBgn0036300
FBgn0062412	FBgn0011745			FBgn0011745			FBgn0011745
FBgn0062442	FBgn0030668			FBgn0030668			FBgn0030668
FBgn0063485	FBgn0032393			FBgn0032393			FBgn0032393
FBgn0063494	FBgn0036661			FBgn0036661			FBgn0036661
FBgn0063497	FBgn0036728			FBgn0036728			FBgn0036728
FBgn0064225	FBgn0002638			FBgn0002638			FBgn0002638
FBgn0082582	FBgn0032217			FBgn0032217			FBgn0032217
FBgn0083167	FBgn0041789			FBgn0041789			FBgn0041789
FBgn0085257	FBgn0063493			FBgn0063493			FBgn0063493
FBgn0085358	FBgn0038206			FBgn0038206			FBgn0038206
FBgn0085444	FBgn0034576			FBgn0034576			FBgn0034576
FBgn0085446	FBgn0017558			FBgn0017558			FBgn0017558
FBgn0085468	FBgn0035917			FBgn0035917			FBgn0035917
FBgn0085474	FBgn0034936			FBgn0034936			FBgn0034936
FBgn0085484	FBgn0039312			FBgn0039312			FBgn0039312
FBgn0086134	FBgn0028582			FBgn0028582			FBgn0028582
FBgn0086254	FBgn0035206			FBgn0035206			FBgn0035206
FBgn0086347	FBgn0028543			FBgn0028543			FBgn0028543
FBgn0086355	FBgn0036760			FBgn0036760			FBgn0036760
FBgn0086357	FBgn0037215			FBgn0037215			FBgn0037215
FBgn0086372	FBgn0032015			FBgn0032015			FBgn0032015
FBgn0086472	FBgn0037181			FBgn0037181			FBgn0037181
FBgn0086656	FBgn0010741			FBgn0010741			FBgn0010741
FBgn0086676	FBgn0024509			FBgn0024509			FBgn0024509
FBgn0086687	FBgn0285926			FBgn0285926			FBgn0285926
FBgn0086691	FBgn0039325			FBgn0039325			FBgn0039325
FBgn0086712	FBgn0027084			FBgn0027084			FBgn0027084
FBgn0086847	FBgn0283469			FBgn0283469			FBgn0283469
FBgn0086848	FBgn0004401			FBgn0004401			FBgn0004401
FBgn0086904	FBgn0032005			FBgn0032005			FBgn0032005
FBgn0087002	FBgn0003205			FBgn0003205			FBgn0003205
FBgn0087013	FBgn0031990			FBgn0031990			FBgn0031990
FBgn0250788	FBgn0045866			FBgn0045866			FBgn0045866
FBgn0250789	FBgn0004425			FBgn0004425			FBgn0004425
FBgn0250791	FBgn0010348			FBgn0010348			FBgn0010348
FBgn0250814	FBgn0003447			FBgn0003447			FBgn0003447
FBgn0250820	FBgn0011455			FBgn0011455			FBgn0011455
FBgn0250838	FBgn0038083			FBgn0038083			FBgn0038083
FBgn0250841	FBgn0031589			FBgn0031589			FBgn0031589
FBgn0250843	FBgn0028538			FBgn0028538			FBgn0028538
FBgn0250848	FBgn0024183			FBgn0024183			FBgn0024183
FBgn0250906	FBgn0026479			FBgn0026479			FBgn0026479
FBgn0259209	FBgn0036422			FBgn0036422			FBgn0036422
FBgn0259483	FBgn0031992			FBgn0031992			FBgn0031992
FBgn0259785	FBgn0028519			FBgn0028519			FBgn0028519
FBgn0259795	FBgn0010611			FBgn0010611			FBgn0010611
FBgn0260049	FBgn0003748			FBgn0003748			FBgn0003748
FBgn0260392	FBgn0032596			FBgn0032596			FBgn0032596
FBgn0260407	FBgn0036550			FBgn0036550			FBgn0036550
FBgn0260460	FBgn0034420			FBgn0034420			FBgn0034420
FBgn0260462	FBgn0003607			FBgn0003607			FBgn0003607
FBgn0260475	FBgn0035781			FBgn0035781			FBgn0035781
FBgn0260632	FBgn0010612			FBgn0010612			FBgn0010612
FBgn0260660	FBgn0011824			FBgn0011824			FBgn0011824
FBgn0260744	FBgn0032880			FBgn0032880			FBgn0032880
FBgn0260745	FBgn0283536			FBgn0283536			FBgn0283536
FBgn0260746	FBgn0259238			FBgn0259238			FBgn0259238
FBgn0260855	FBgn0024314			FBgn0024314			FBgn0024314
FBgn0260859	FBgn0027621			FBgn0027621			FBgn0027621
FBgn0261014	FBgn0015872			FBgn0015872			FBgn0015872
FBgn0261258	FBgn0037873			FBgn0037873			FBgn0037873
FBgn0261274	FBgn0037312			FBgn0037312			FBgn0037312
FBgn0261276	FBgn0031717			FBgn0031717			FBgn0031717
FBgn0261394	FBgn0030756			FBgn0030756			FBgn0030756
FBgn0261396	FBgn0003423			FBgn0003423			FBgn0003423
FBgn0261437	FBgn0262801			FBgn0262801			FBgn0262801
FBgn0261439	FBgn0037749			FBgn0037749			FBgn0037749
FBgn0261458	FBgn0034951			FBgn0034951			FBgn0034951
FBgn0261565	FBgn0024989			FBgn0024989			FBgn0024989
FBgn0261592	FBgn0285958			FBgn0285958			FBgn0285958
FBgn0261593	FBgn0003257			FBgn0003257			FBgn0003257
FBgn0261596	FBgn0041629			FBgn0041629			FBgn0041629
FBgn0261597	FBgn0058045			FBgn0058045			FBgn0058045
FBgn0261599	FBgn0028694			FBgn0028694			FBgn0028694
FBgn0261602	FBgn0261276			FBgn0261276			FBgn0261276
FBgn0261606	FBgn0005649			FBgn0005649			FBgn0005649
FBgn0261608	FBgn0030443			FBgn0030443			FBgn0030443
FBgn0261609	FBgn0021944			FBgn0021944			FBgn0021944
FBgn0261722	FBgn0266720			FBgn0266720			FBgn0266720
FBgn0261790	FBgn0034497			FBgn0034497			FBgn0034497
FBgn0261797	FBgn0261279			FBgn0261279			FBgn0261279
FBgn0261800	FBgn0029648			FBgn0029648			FBgn0029648
FBgn0261822	FBgn0052230			FBgn0052230			FBgn0052230
FBgn0261836	FBgn0004132			FBgn0004132			FBgn0004132
FBgn0261862	FBgn0013684			FBgn0013684			FBgn0013684
FBgn0261955	FBgn0032444			FBgn0032444			FBgn0032444
FBgn0261995	FBgn0040070			FBgn0040070			FBgn0040070
FBgn0261996	FBgn0250820			FBgn0250820			FBgn0250820
FBgn0262467	FBgn0030040			FBgn0030040			FBgn0030040
FBgn0262509	FBgn0038200			FBgn0038200			FBgn0038200
FBgn0262511	FBgn0030160			FBgn0030160			FBgn0030160
FBgn0262512	FBgn0050382			FBgn0050382			FBgn0050382
FBgn0262515	FBgn0036594			FBgn0036594			FBgn0036594
FBgn0262559	FBgn0023174			FBgn0023174			FBgn0023174
FBgn0262614	FBgn0030775			FBgn0030775			FBgn0030775
FBgn0262736	FBgn0030605			FBgn0030605			FBgn0030605
FBgn0262782	FBgn0013672			FBgn0013672			FBgn0013672
FBgn0262801	FBgn0286506			FBgn0286506			FBgn0286506
FBgn0263006	FBgn0030955			FBgn0030955			FBgn0030955
FBgn0263051	FBgn0031759			FBgn0031759			FBgn0031759
FBgn0263120	FBgn0037819			FBgn0037819			FBgn0037819
FBgn0263121	FBgn0064237			FBgn0064237			FBgn0064237
FBgn0263199	FBgn0051789			FBgn0051789			FBgn0051789
FBgn0263251	FBgn0035853			FBgn0035853			FBgn0035853
FBgn0263260	FBgn0034368			FBgn0034368			FBgn0034368
FBgn0263351	FBgn0041194			FBgn0041194			FBgn0041194
FBgn0263396	FBgn0033816			FBgn0033816			FBgn0033816
FBgn0263598	FBgn0261794			FBgn0261794			FBgn0261794
FBgn0263599	FBgn0038080			FBgn0038080			FBgn0038080
FBgn0263600	FBgn0032727			FBgn0032727			FBgn0032727
FBgn0263852	FBgn0033373			FBgn0033373			FBgn0033373
FBgn0263977	FBgn0011205			FBgn0011205			FBgn0011205
FBgn0263979	FBgn0034577			FBgn0034577			FBgn0034577
FBgn0264078	FBgn0027341			FBgn0027341			FBgn0027341
FBgn0264294	FBgn0035371			FBgn0035371			FBgn0035371
FBgn0264489	FBgn0038829			FBgn0038829			FBgn0038829
FBgn0264492	FBgn0000615			FBgn0000615			FBgn0000615
FBgn0264607	FBgn0000422			FBgn0000422			FBgn0000422
FBgn0264695	FBgn0035771			FBgn0035771			FBgn0035771
FBgn0264695	FBgn0000084			FBgn0000084			FBgn0000084
FBgn0264695	FBgn0266758			FBgn0266758			FBgn0266758
FBgn0264695	FBgn0033079			FBgn0033079			FBgn0033079
FBgn0264695	FBgn0000592			FBgn0000592			FBgn0000592
FBgn0264855	FBgn0027496			FBgn0027496			FBgn0027496
FBgn0264922	FBgn0032029			FBgn0032029			FBgn0032029
FBgn0264975	FBgn0032397			FBgn0032397			FBgn0032397
FBgn0265274	FBgn0030136			FBgn0030136			FBgn0030136
FBgn0265297	FBgn0039970			FBgn0039970			FBgn0039970
FBgn0265298	FBgn0034654			FBgn0034654			FBgn0034654
FBgn0265434	FBgn0003888			FBgn0003888			FBgn0003888
FBgn0265935	FBgn0038181			FBgn0038181			FBgn0038181
FBgn0265991	FBgn0035726			FBgn0035726			FBgn0035726
FBgn0265991	FBgn0019936			FBgn0019936			FBgn0019936
FBgn0266064	FBgn0031737			FBgn0031737			FBgn0031737
FBgn0266084	FBgn0035090			FBgn0035090			FBgn0035090
FBgn0266186	FBgn0011760			FBgn0011760			FBgn0011760
FBgn0266268	FBgn0051352			FBgn0051352			FBgn0051352
FBgn0266369	FBgn0038049			FBgn0038049			FBgn0038049
FBgn0266449	FBgn0000326			FBgn0000326			FBgn0000326
FBgn0266464	FBgn0032299			FBgn0032299			FBgn0032299
FBgn0266582	FBgn0035001			FBgn0035001			FBgn0035001
FBgn0266599	FBgn0004657			FBgn0004657			FBgn0004657
FBgn0266670	FBgn0036787			FBgn0036787			FBgn0036787
FBgn0266720	FBgn0004636			FBgn0004636			FBgn0004636
FBgn0266758	FBgn0027610			FBgn0027610			FBgn0027610
FBgn0267348	FBgn0031987			FBgn0031987			FBgn0031987
FBgn0267385	FBgn0005777			FBgn0005777			FBgn0005777
FBgn0267790	FBgn0264695			FBgn0264695			FBgn0264695
FBgn0267975	FBgn0030451			FBgn0030451			FBgn0030451
FBgn0283427	FBgn0050122			FBgn0050122			FBgn0050122
FBgn0283471	FBgn0034915			FBgn0034915			FBgn0034915
FBgn0283471	FBgn0010339			FBgn0010339			FBgn0010339
FBgn0283471	FBgn0263593			FBgn0263593			FBgn0263593
FBgn0283471	FBgn0052521			FBgn0052521			FBgn0052521
FBgn0283477	FBgn0038360			FBgn0038360			FBgn0038360
FBgn0283478	FBgn0086611			FBgn0086611			FBgn0086611
FBgn0283494	FBgn0036271			FBgn0036271			FBgn0036271
FBgn0260442	FBgn0260653			FBgn0260653			FBgn0260653
	FBgn0043012			FBgn0043012			FBgn0043012
	FBgn0039052			FBgn0039052			FBgn0039052
	FBgn0028515			FBgn0028515			FBgn0028515
	FBgn0262515			FBgn0262515			FBgn0262515
	FBgn0030326			FBgn0030326			FBgn0030326
	FBgn0015037			FBgn0015037			FBgn0015037
	FBgn0015286			FBgn0015286			FBgn0015286
	FBgn0037779			FBgn0037779			FBgn0037779
	FBgn0037114			FBgn0037114			FBgn0037114
	FBgn0031256			FBgn0031256			FBgn0031256
	FBgn0030060			FBgn0030060			FBgn0030060
	FBgn0039406			FBgn0039406			FBgn0039406
	FBgn0024945			FBgn0024945			FBgn0024945
	FBgn0011742			FBgn0011742			FBgn0011742
	FBgn0036726			FBgn0036726			FBgn0036726
	FBgn0033434			FBgn0033434			FBgn0033434
	FBgn0038250			FBgn0038250			FBgn0038250
	FBgn0033437			FBgn0033437			FBgn0033437
	FBgn0035793			FBgn0035793			FBgn0035793
	FBgn0031505			FBgn0031505			FBgn0031505
	FBgn0035806			FBgn0035806			FBgn0035806
	FBgn0031090			FBgn0031090			FBgn0031090
	FBgn0036111			FBgn0036111			FBgn0036111
	FBgn0003378			FBgn0003378			FBgn0003378
	FBgn0000064			FBgn0000064			FBgn0000064
	FBgn0032715			FBgn0032715			FBgn0032715
	FBgn0015778			FBgn0015778			FBgn0015778
	FBgn0039993			FBgn0039993			FBgn0039993
	FBgn0035473			FBgn0035473			FBgn0035473
	FBgn0026316			FBgn0026316			FBgn0026316
	FBgn0004629			FBgn0004629			FBgn0004629
	FBgn0266446			FBgn0266446			FBgn0266446
	FBgn0031313			FBgn0031313			FBgn0031313
	FBgn0003141			FBgn0003141			FBgn0003141
	FBgn0020236			FBgn0020236			FBgn0020236
	FBgn0038179			FBgn0038179			FBgn0038179
	FBgn0034259			FBgn0034259			FBgn0034259
	FBgn0042178			FBgn0042178			FBgn0042178
	FBgn0036210			FBgn0036210			FBgn0036210
	FBgn0035743			FBgn0035743			FBgn0035743
	FBgn0031260			FBgn0031260			FBgn0031260
	FBgn0039349			FBgn0039349			FBgn0039349
	FBgn0010774			FBgn0010774			FBgn0010774
	FBgn0026196			FBgn0026196			FBgn0026196
	FBgn0037135			FBgn0037135			FBgn0037135
	FBgn0034072			FBgn0034072			FBgn0034072
	FBgn0028491			FBgn0028491			FBgn0028491
	FBgn0036493			FBgn0036493			FBgn0036493
	FBgn0001098			FBgn0001098			FBgn0001098
	FBgn0033101			FBgn0033101			FBgn0033101
	FBgn0284252			FBgn0284252			FBgn0284252
	FBgn0038731			FBgn0038731			FBgn0038731
	FBgn0027945			FBgn0027945			FBgn0027945
	FBgn0263979			FBgn0263979			FBgn0263979
	FBgn0032281			FBgn0032281			FBgn0032281
	FBgn0063499			FBgn0063499			FBgn0063499
	FBgn0037472			FBgn0037472			FBgn0037472
	FBgn0037842			FBgn0037842			FBgn0037842
	FBgn0031012			FBgn0031012			FBgn0031012
	FBgn0031560			FBgn0031560			FBgn0031560
	FBgn0036286			FBgn0036286			FBgn0036286
	FBgn0260855			FBgn0260855			FBgn0260855
	FBgn0039341			FBgn0039341			FBgn0039341
	FBgn0011361			FBgn0011361			FBgn0011361
	FBgn0030529			FBgn0030529			FBgn0030529
	FBgn0038183			FBgn0038183			FBgn0038183
	FBgn0265935			FBgn0265935			FBgn0265935
	FBgn0016701			FBgn0016701			FBgn0016701
	FBgn0004169			FBgn0004169			FBgn0004169
	FBgn0062442			FBgn0062442			FBgn0062442
	FBgn0027087			FBgn0027087			FBgn0027087
	FBgn0032689			FBgn0032689			FBgn0032689
	FBgn0019925			FBgn0019925			FBgn0019925
	FBgn0001225			FBgn0001225			FBgn0001225
	FBgn0043841			FBgn0043841			FBgn0043841
	FBgn0051821			FBgn0051821			FBgn0051821
	FBgn0259230			FBgn0259230			FBgn0259230
	FBgn0035763			FBgn0035763			FBgn0035763
	FBgn0030073			FBgn0030073			FBgn0030073
	FBgn0261552			FBgn0261552			FBgn0261552
	FBgn0011224			FBgn0011224			FBgn0011224
	FBgn0010482			FBgn0010482			FBgn0010482
	FBgn0259785			FBgn0259785			FBgn0259785
	FBgn0035529			FBgn0035529			FBgn0035529
	FBgn0037834			FBgn0037834			FBgn0037834
	FBgn0038805			FBgn0038805			FBgn0038805
	FBgn0003357			FBgn0003357			FBgn0003357
	FBgn0027554			FBgn0027554			FBgn0027554
	FBgn0050022			FBgn0050022			FBgn0050022
	FBgn0033600			FBgn0033600			FBgn0033600
	FBgn0031684			FBgn0031684			FBgn0031684
	FBgn0033906			FBgn0033906			FBgn0033906
	FBgn0035670			FBgn0035670			FBgn0035670
	FBgn0039182			FBgn0039182			FBgn0039182
	FBgn0037465			FBgn0037465			FBgn0037465
	FBgn0267791			FBgn0267791			FBgn0267791
	FBgn0031145			FBgn0031145			FBgn0031145
	FBgn0284253			FBgn0284253			FBgn0284253
	FBgn0040398			FBgn0040398			FBgn0040398
	FBgn0039486			FBgn0039486			FBgn0039486
	FBgn0260858			FBgn0260858			FBgn0260858
	FBgn0034225			FBgn0034225			FBgn0034225
	FBgn0036816			FBgn0036816			FBgn0036816
	FBgn0027793			FBgn0027793			FBgn0027793
	FBgn0030699			FBgn0030699			FBgn0030699
	FBgn0036410			FBgn0036410			FBgn0036410
	FBgn0051363			FBgn0051363			FBgn0051363
	FBgn0032601			FBgn0032601			FBgn0032601
	FBgn0038302			FBgn0038302			FBgn0038302
	FBgn0263352			FBgn0263352			FBgn0263352
	FBgn0036992			FBgn0036992			FBgn0036992
	FBgn0033226			FBgn0033226			FBgn0033226
	FBgn0034517			FBgn0034517			FBgn0034517
	FBgn0010812			FBgn0010812			FBgn0010812
	FBgn0029133			FBgn0029133			FBgn0029133
	FBgn0032702			FBgn0032702			FBgn0032702
	FBgn0033188			FBgn0033188			FBgn0033188
	FBgn0035480			FBgn0035480			FBgn0035480
	FBgn0039828			FBgn0039828			FBgn0039828
	FBgn0021764			FBgn0021764			FBgn0021764
	FBgn0032725			FBgn0032725			FBgn0032725
	FBgn0033904			FBgn0033904			FBgn0033904
	FBgn0032057			FBgn0032057			FBgn0032057
	FBgn0262872			FBgn0262872			FBgn0262872
	FBgn0036929			FBgn0036929			FBgn0036929
	FBgn0010620			FBgn0010620			FBgn0010620
	FBgn0029857			FBgn0029857			FBgn0029857
	FBgn0024985			FBgn0024985			FBgn0024985
	FBgn0031708			FBgn0031708			FBgn0031708
	FBgn0004957			FBgn0004957			FBgn0004957
	FBgn0011817			FBgn0011817			FBgn0011817
	FBgn0033224			FBgn0033224			FBgn0033224
	FBgn0262115			FBgn0262115			FBgn0262115
	FBgn0019982			FBgn0019982			FBgn0019982
	FBgn0030925			FBgn0030925			FBgn0030925
	FBgn0051739			FBgn0051739			FBgn0051739
	FBgn0040793			FBgn0040793			FBgn0040793
	FBgn0051974			FBgn0051974			FBgn0051974
	FBgn0041630			FBgn0041630			FBgn0041630
	FBgn0029752			FBgn0029752			FBgn0029752
	FBgn0263132			FBgn0263132			FBgn0263132
	FBgn0026079			FBgn0026079			FBgn0026079
	FBgn0262736			FBgn0262736			FBgn0262736
	FBgn0028573			FBgn0028573			FBgn0028573
	FBgn0053113			FBgn0053113			FBgn0053113
	FBgn0037396			FBgn0037396			FBgn0037396
	FBgn0020236			FBgn0020236			FBgn0020236
	FBgn0259175			FBgn0259175			FBgn0259175
	FBgn0050072			FBgn0050072			FBgn0050072
	FBgn0040623			FBgn0040623			FBgn0040623
	FBgn0037121			FBgn0037121			FBgn0037121
	FBgn0025640			FBgn0025640			FBgn0025640
	FBgn0013673			FBgn0013673			FBgn0013673
	FBgn0036263			FBgn0036263			FBgn0036263
	FBgn0040060			FBgn0040060			FBgn0040060
	FBgn0038387			FBgn0038387			FBgn0038387
	FBgn0002783			FBgn0002783			FBgn0002783
	FBgn0250823			FBgn0250823			FBgn0250823
	FBgn0039094			FBgn0039094			FBgn0039094
	FBgn0033635			FBgn0033635			FBgn0033635
	FBgn0032746			FBgn0032746			FBgn0032746
	FBgn0037010			FBgn0037010			FBgn0037010
	FBgn0016983			FBgn0016983			FBgn0016983
	FBgn0263603			FBgn0263603			FBgn0263603
	FBgn0031048			FBgn0031048			FBgn0031048
	FBgn0037737			FBgn0037737			FBgn0037737
	FBgn0013997			FBgn0013997			FBgn0013997
	FBgn0010039			FBgn0010039			FBgn0010039
	FBgn0039581			FBgn0039581			FBgn0039581
	FBgn0031929			FBgn0031929			FBgn0031929
	FBgn0034744			FBgn0034744			FBgn0034744
	FBgn0030056			FBgn0030056			FBgn0030056
	FBgn0262732			FBgn0262732			FBgn0262732
	FBgn0011554			FBgn0011554			FBgn0011554
	FBgn0040007			FBgn0040007			FBgn0040007
	FBgn0020545			FBgn0020545			FBgn0020545
	FBgn0052106			FBgn0052106			FBgn0052106
	FBgn0036272			FBgn0036272			FBgn0036272
	FBgn0000115			FBgn0000115			FBgn0000115
	FBgn0051673			FBgn0051673			FBgn0051673
	FBgn0032018			FBgn0032018			FBgn0032018
	FBgn0004435			FBgn0004435			FBgn0004435
	FBgn0259227			FBgn0259227			FBgn0259227
	FBgn0035498			FBgn0035498			FBgn0035498
	FBgn0004907			FBgn0004907			FBgn0004907
	FBgn0028734			FBgn0028734			FBgn0028734
	FBgn0263974			FBgn0263974			FBgn0263974
	FBgn0003965			FBgn0003965			FBgn0003965
	FBgn0085444			FBgn0085444			FBgn0085444
	FBgn0032292			FBgn0032292			FBgn0032292
	FBgn0082582			FBgn0082582			FBgn0082582
	FBgn0037548			FBgn0037548			FBgn0037548
	FBgn0053554			FBgn0053554			FBgn0053554
	FBgn0022382			FBgn0022382			FBgn0022382
	FBgn0035060			FBgn0035060			FBgn0035060
	FBgn0050404			FBgn0050404			FBgn0050404
	FBgn0030670			FBgn0030670			FBgn0030670
	FBgn0029975			FBgn0029975			FBgn0029975
	FBgn0034246			FBgn0034246			FBgn0034246
	FBgn0265101			FBgn0265101			FBgn0265101
	FBgn0034255			FBgn0034255			FBgn0034255
	FBgn0001257			FBgn0001257			FBgn0001257
	FBgn0039959			FBgn0039959			FBgn0039959
	FBgn0031821			FBgn0031821			FBgn0031821
	FBgn0003944			FBgn0003944			FBgn0003944
	FBgn0031580			FBgn0031580			FBgn0031580
	FBgn0262114			FBgn0262114			FBgn0262114
	FBgn0031868			FBgn0031868			FBgn0031868
	FBgn0000064			FBgn0000064			FBgn0000064
	FBgn0032218			FBgn0032218			FBgn0032218
	FBgn0014163			FBgn0014163			FBgn0014163
	FBgn0033377			FBgn0033377			FBgn0033377
	FBgn0002183			FBgn0002183			FBgn0002183
	FBgn0032859			FBgn0032859			FBgn0032859
	FBgn0052409			FBgn0052409			FBgn0052409
	FBgn0023519			FBgn0023519			FBgn0023519
	FBgn0028857			FBgn0028857			FBgn0028857
	FBgn0039303			FBgn0039303			FBgn0039303
	FBgn0031661			FBgn0031661			FBgn0031661
	FBgn0034802			FBgn0034802			FBgn0034802
	FBgn0036568			FBgn0036568			FBgn0036568
	FBgn0001108			FBgn0001108			FBgn0001108
	FBgn0033924			FBgn0033924			FBgn0033924
	FBgn0001197			FBgn0001197			FBgn0001197
	FBgn0026570			FBgn0026570			FBgn0026570
	FBgn0040099			FBgn0040099			FBgn0040099
	FBgn0050491			FBgn0050491			FBgn0050491
	FBgn0012051			FBgn0012051			FBgn0012051
	FBgn0030747			FBgn0030747			FBgn0030747
	FBgn0030089			FBgn0030089			FBgn0030089
	FBgn0032162			FBgn0032162			FBgn0032162
	FBgn0039869			FBgn0039869			FBgn0039869
	FBgn0011710			FBgn0011710			FBgn0011710
	FBgn0265630			FBgn0265630			FBgn0265630
	FBgn0262743			FBgn0262743			FBgn0262743
	FBgn0034718			FBgn0034718			FBgn0034718
	FBgn0266666			FBgn0266666			FBgn0266666
	FBgn0035780			FBgn0035780			FBgn0035780
	FBgn0040340			FBgn0040340			FBgn0040340
	FBgn0034479			FBgn0034479			FBgn0034479
	FBgn0032961			FBgn0032961			FBgn0032961
	FBgn0053113			FBgn0053113			FBgn0053113
	FBgn0014032			FBgn0014032			FBgn0014032
	FBgn0036035			FBgn0036035			FBgn0036035
	FBgn0261020			FBgn0261020			FBgn0261020
	FBgn0032422			FBgn0032422			FBgn0032422
	FBgn0027070			FBgn0027070			FBgn0027070
	FBgn0031645			FBgn0031645			FBgn0031645
	FBgn0030321			FBgn0030321			FBgn0030321
	FBgn0037065			FBgn0037065			FBgn0037065
	FBgn0030552			FBgn0030552			FBgn0030552
	FBgn0004362			FBgn0004362			FBgn0004362
	FBgn0001202			FBgn0001202			FBgn0001202
	FBgn0035046			FBgn0035046			FBgn0035046
	FBgn0001404			FBgn0001404			FBgn0001404
	FBgn0040384			FBgn0040384			FBgn0040384
	FBgn0001123			FBgn0001123			FBgn0001123
	FBgn0039304			FBgn0039304			FBgn0039304
	FBgn0003889			FBgn0003889			FBgn0003889
	FBgn0013307			FBgn0013307			FBgn0013307
	FBgn0035969			FBgn0035969			FBgn0035969
	FBgn0263392			FBgn0263392			FBgn0263392
	FBgn0259483			FBgn0259483			FBgn0259483
	FBgn0031051			FBgn0031051			FBgn0031051
	FBgn0035511			FBgn0035511			FBgn0035511
	FBgn0036277			FBgn0036277			FBgn0036277
	FBgn0052423			FBgn0052423			FBgn0052423
	FBgn0031950			FBgn0031950			FBgn0031950
	FBgn0250836			FBgn0250836			FBgn0250836
	FBgn0260743			FBgn0260743			FBgn0260743
	FBgn0034854			FBgn0034854			FBgn0034854
	FBgn0264488			FBgn0264488			FBgn0264488
	FBgn0036599			FBgn0036599			FBgn0036599
	FBgn0032282			FBgn0032282			FBgn0032282
	FBgn0024188			FBgn0024188			FBgn0024188
	FBgn0031088			FBgn0031088			FBgn0031088
	FBgn0020236			FBgn0020236			FBgn0020236
	FBgn0015568			FBgn0015568			FBgn0015568
	FBgn0004179			FBgn0004179			FBgn0004179
	FBgn0051040			FBgn0051040			FBgn0051040
	FBgn0030876			FBgn0030876			FBgn0030876
	FBgn0038658			FBgn0038658			FBgn0038658
	FBgn0004169			FBgn0004169			FBgn0004169
	FBgn0267972			FBgn0267972			FBgn0267972
	FBgn0263852			FBgn0263852			FBgn0263852
	FBgn0031117			FBgn0031117			FBgn0031117
	FBgn0013726			FBgn0013726			FBgn0013726
	FBgn0037697			FBgn0037697			FBgn0037697
	FBgn0250732			FBgn0250732			FBgn0250732
	FBgn0033821			FBgn0033821			FBgn0033821
	FBgn0031844			FBgn0031844			FBgn0031844
	FBgn0051683			FBgn0051683			FBgn0051683
	FBgn0259678			FBgn0259678			FBgn0259678
	FBgn0010352			FBgn0010352			FBgn0010352
	FBgn0262717			FBgn0262717			FBgn0262717
	FBgn0033401			FBgn0033401			FBgn0033401
	FBgn0031320			FBgn0031320			FBgn0031320
	FBgn0025700			FBgn0025700			FBgn0025700
	FBgn0266268			FBgn0266268			FBgn0266268
	FBgn0035934			FBgn0035934			FBgn0035934
	FBgn0033460			FBgn0033460			FBgn0033460
	FBgn0038804			FBgn0038804			FBgn0038804
	FBgn0035519			FBgn0035519			FBgn0035519
	FBgn0034060			FBgn0034060			FBgn0034060
	FBgn0016726			FBgn0016726			FBgn0016726
	FBgn0038461			FBgn0038461			FBgn0038461
	FBgn0032246			FBgn0032246			FBgn0032246
	FBgn0026439			FBgn0026439			FBgn0026439
	FBgn0030276			FBgn0030276			FBgn0030276
	FBgn0035688			FBgn0035688			FBgn0035688
	FBgn0037935			FBgn0037935			FBgn0037935
	FBgn0026562			FBgn0026562			FBgn0026562
	FBgn0031681			FBgn0031681			FBgn0031681
	FBgn0026593			FBgn0026593			FBgn0026593
	FBgn0030037			FBgn0030037			FBgn0030037
	FBgn0033232			FBgn0033232			FBgn0033232
	FBgn0260745			FBgn0260745			FBgn0260745
	FBgn0030520			FBgn0030520			FBgn0030520
	FBgn0033691			FBgn0033691			FBgn0033691
	FBgn0032642			FBgn0032642			FBgn0032642
	FBgn0038105			FBgn0038105			FBgn0038105
	FBgn0034362			FBgn0034362			FBgn0034362
	FBgn0012344			FBgn0012344			FBgn0012344
	FBgn0000711			FBgn0000711			FBgn0000711
	FBgn0260648			FBgn0260648			FBgn0260648
	FBgn0032407			FBgn0032407			FBgn0032407
	FBgn0285954			FBgn0285954			FBgn0285954
	FBgn0031663			FBgn0031663			FBgn0031663
	FBgn0031600			FBgn0031600			FBgn0031600
	FBgn0261575			FBgn0261575			FBgn0261575
	FBgn0013987			FBgn0013987			FBgn0013987
	FBgn0053523			FBgn0053523			FBgn0053523
	FBgn0038571			FBgn0038571			FBgn0038571
	FBgn0029979			FBgn0029979			FBgn0029979
	FBgn0032398			FBgn0032398			FBgn0032398
	FBgn0010497			FBgn0010497			FBgn0010497
	FBgn0014000			FBgn0014000			FBgn0014000
	FBgn0032646			FBgn0032646			FBgn0032646
	FBgn0032209			FBgn0032209			FBgn0032209
	FBgn0260744			FBgn0260744			FBgn0260744
	FBgn0037552			FBgn0037552			FBgn0037552
	FBgn0027108			FBgn0027108			FBgn0027108
	FBgn0019830			FBgn0019830			FBgn0019830
	FBgn0031174			FBgn0031174			FBgn0031174
	FBgn0030672			FBgn0030672			FBgn0030672
	FBgn0039308			FBgn0039308			FBgn0039308
	FBgn0033038			FBgn0033038			FBgn0033038
	FBgn0035593			FBgn0035593			FBgn0035593
	FBgn0040968			FBgn0040968			FBgn0040968
	FBgn0028920			FBgn0028920			FBgn0028920
	FBgn0259998			FBgn0259998			FBgn0259998
	FBgn0033570			FBgn0033570			FBgn0033570
	FBgn0033968			FBgn0033968			FBgn0033968
	FBgn0261599			FBgn0261599			FBgn0261599
	FBgn0027930			FBgn0027930			FBgn0027930
	FBgn0065032			FBgn0065032			FBgn0065032
	FBgn0035309			FBgn0035309			FBgn0035309
	FBgn0040077			FBgn0040077			FBgn0040077
	FBgn0027093			FBgn0027093			FBgn0027093
	FBgn0039126			FBgn0039126			FBgn0039126
	FBgn0033431			FBgn0033431			FBgn0033431
	FBgn0034628			FBgn0034628			FBgn0034628
	FBgn0033729			FBgn0033729			FBgn0033729
	FBgn0262517			FBgn0262517			FBgn0262517
	FBgn0034061			FBgn0034061			FBgn0034061
	FBgn0034553			FBgn0034553			FBgn0034553
	FBgn0027582			FBgn0027582			FBgn0027582
	FBgn0004574			FBgn0004574			FBgn0004574
	FBgn0010357			FBgn0010357			FBgn0010357
	FBgn0034176			FBgn0034176			FBgn0034176
	FBgn0037878			FBgn0037878			FBgn0037878
	FBgn0053653			FBgn0053653			FBgn0053653
	FBgn0038234			FBgn0038234			FBgn0038234
	FBgn0004465			FBgn0004465			FBgn0004465
	FBgn0035374			FBgn0035374			FBgn0035374
	FBgn0052250			FBgn0052250			FBgn0052250
	FBgn0024326			FBgn0024326			FBgn0024326
	FBgn0027492			FBgn0027492			FBgn0027492
	FBgn0031213			FBgn0031213			FBgn0031213
	FBgn0026778			FBgn0026778			FBgn0026778
	FBgn0032913			FBgn0032913			FBgn0032913
	FBgn0031936			FBgn0031936			FBgn0031936
	FBgn0263355			FBgn0263355			FBgn0263355
	FBgn0035980			FBgn0035980			FBgn0035980
	FBgn0264959			FBgn0264959			FBgn0264959
	FBgn0061515			FBgn0061515			FBgn0061515
	FBgn0025864			FBgn0025864			FBgn0025864
	FBgn0035947			FBgn0035947			FBgn0035947
	FBgn0035343			FBgn0035343			FBgn0035343
	FBgn0023170			FBgn0023170			FBgn0023170
	FBgn0024432			FBgn0024432			FBgn0024432
	FBgn0284220			FBgn0284220			FBgn0284220
	FBgn0036053			FBgn0036053			FBgn0036053
	FBgn0025620			FBgn0025620			FBgn0025620
	FBgn0038858			FBgn0038858			FBgn0038858
	FBgn0267378			FBgn0267378			FBgn0267378
	FBgn0038467			FBgn0038467			FBgn0038467
	FBgn0263351			FBgn0263351			FBgn0263351
	FBgn0001187			FBgn0001187			FBgn0001187
	FBgn0030809			FBgn0030809			FBgn0030809
	FBgn0259140			FBgn0259140			FBgn0259140
	FBgn0014877			FBgn0014877			FBgn0014877
	FBgn0039213			FBgn0039213			FBgn0039213
	FBgn0030480			FBgn0030480			FBgn0030480
	FBgn0032430			FBgn0032430			FBgn0032430
	FBgn0000259			FBgn0000259			FBgn0000259
	FBgn0085244			FBgn0085244			FBgn0085244
	FBgn0029785			FBgn0029785			FBgn0029785
	FBgn0020249			FBgn0020249			FBgn0020249
	FBgn0027570			FBgn0027570			FBgn0027570
	FBgn0261363			FBgn0261363			FBgn0261363
	FBgn0010531			FBgn0010531			FBgn0010531
	FBgn0033528			FBgn0033528			FBgn0033528
	FBgn0033850			FBgn0033850			FBgn0033850
	FBgn0032124			FBgn0032124			FBgn0032124
	FBgn0039930			FBgn0039930			FBgn0039930
	FBgn0034400			FBgn0034400			FBgn0034400
	FBgn0259715			FBgn0259715			FBgn0259715
	FBgn0036856			FBgn0036856			FBgn0036856
	FBgn0053052			FBgn0053052			FBgn0053052
	FBgn0038017			FBgn0038017			FBgn0038017
	FBgn0028427			FBgn0028427			FBgn0028427
	FBgn0030482			FBgn0030482			FBgn0030482
	FBgn0014870			FBgn0014870			FBgn0014870
	FBgn0038810			FBgn0038810			FBgn0038810
	FBgn0003206			FBgn0003206			FBgn0003206
	FBgn0025837			FBgn0025837			FBgn0025837
	FBgn0010379			FBgn0010379			FBgn0010379
	FBgn0037341			FBgn0037341			FBgn0037341
	FBgn0039098			FBgn0039098			FBgn0039098
	FBgn0053817			FBgn0053817			FBgn0053817
	FBgn0051015			FBgn0051015			FBgn0051015
	FBgn0032895			FBgn0032895			FBgn0032895
	FBgn0259789			FBgn0259789			FBgn0259789
	FBgn0003346			FBgn0003346			FBgn0003346
	FBgn0264954			FBgn0264954			FBgn0264954
	FBgn0031453			FBgn0031453			FBgn0031453
	FBgn0034126			FBgn0034126			FBgn0034126
	FBgn0032839			FBgn0032839			FBgn0032839
	FBgn0031292			FBgn0031292			FBgn0031292
	FBgn0038516			FBgn0038516			FBgn0038516
	FBgn0028429			FBgn0028429			FBgn0028429
	FBgn0052405			FBgn0052405			FBgn0052405
	FBgn0032897			FBgn0032897			FBgn0032897
	FBgn0266098			FBgn0266098			FBgn0266098
	FBgn0015797			FBgn0015797			FBgn0015797
	FBgn0037877			FBgn0037877			FBgn0037877
	FBgn0031654			FBgn0031654			FBgn0031654
	FBgn0010415			FBgn0010415			FBgn0010415
	FBgn0040080			FBgn0040080			FBgn0040080
	FBgn0014879			FBgn0014879			FBgn0014879
	FBgn0036919			FBgn0036919			FBgn0036919
	FBgn0283499			FBgn0283499			FBgn0283499
	FBgn0262516			FBgn0262516			FBgn0262516
	FBgn0001079			FBgn0001079			FBgn0001079
	FBgn0028542			FBgn0028542			FBgn0028542
	FBgn0283461			FBgn0283461			FBgn0283461
	FBgn0001226			FBgn0001226			FBgn0001226
	FBgn0030511			FBgn0030511			FBgn0030511
	FBgn0031689			FBgn0031689			FBgn0031689
	FBgn0262737			FBgn0262737			FBgn0262737
	FBgn0036848			FBgn0036848			FBgn0036848
	FBgn0023212			FBgn0023212			FBgn0023212
	FBgn0030674			FBgn0030674			FBgn0030674
	FBgn0265045			FBgn0265045			FBgn0265045
	FBgn0035622			FBgn0035622			FBgn0035622
	FBgn0030872			FBgn0030872			FBgn0030872
	FBgn0037020			FBgn0037020			FBgn0037020
	FBgn0064766			FBgn0064766			FBgn0064766
	FBgn0037709			FBgn0037709			FBgn0037709
	FBgn0030582			FBgn0030582			FBgn0030582
	FBgn0263977			FBgn0263977			FBgn0263977
	FBgn0032613			FBgn0032613			FBgn0032613
	FBgn0013269			FBgn0013269			FBgn0013269
	FBgn0039450			FBgn0039450			FBgn0039450
	FBgn0031772			FBgn0031772			FBgn0031772
	FBgn0086372			FBgn0086372			FBgn0086372
	FBgn0027548			FBgn0027548			FBgn0027548
	FBgn0264560			FBgn0264560			FBgn0264560
	FBgn0020389			FBgn0020389			FBgn0020389
	FBgn0283471			FBgn0283471			FBgn0283471
	FBgn0034276			FBgn0034276			FBgn0034276
	FBgn0034451			FBgn0034451			FBgn0034451
	FBgn0283438			FBgn0283438			FBgn0283438
	FBgn0029854			FBgn0029854			FBgn0029854
	FBgn0022349			FBgn0022349			FBgn0022349
	FBgn0030087			FBgn0030087			FBgn0030087
	FBgn0040260			FBgn0040260			FBgn0040260
	FBgn0283472			FBgn0283472			FBgn0283472
	FBgn0064117			FBgn0064117			FBgn0064117
	FBgn0036135			FBgn0036135			FBgn0036135
	FBgn0033730			FBgn0033730			FBgn0033730
	FBgn0011289			FBgn0011289			FBgn0011289
	FBgn0027335			FBgn0027335			FBgn0027335
	FBgn0036515			FBgn0036515			FBgn0036515
	FBgn0052548			FBgn0052548			FBgn0052548
	FBgn0036843			FBgn0036843			FBgn0036843
	FBgn0031381			FBgn0031381			FBgn0031381
	FBgn0039756			FBgn0039756			FBgn0039756
	FBgn0039300			FBgn0039300			FBgn0039300
	FBgn0262057			FBgn0262057			FBgn0262057
	FBgn0010350			FBgn0010350			FBgn0010350
	FBgn0052446			FBgn0052446			FBgn0052446
	FBgn0262952			FBgn0262952			FBgn0262952
	FBgn0024289			FBgn0024289			FBgn0024289
	FBgn0052536			FBgn0052536			FBgn0052536
	FBgn0026879			FBgn0026879			FBgn0026879
	FBgn0037973			FBgn0037973			FBgn0037973
	FBgn0085339			FBgn0085339			FBgn0085339
	FBgn0024920			FBgn0024920			FBgn0024920
	FBgn0002552			FBgn0002552			FBgn0002552
	FBgn0037204			FBgn0037204			FBgn0037204
	FBgn0037108			FBgn0037108			FBgn0037108
	FBgn0032488			FBgn0032488			FBgn0032488
	FBgn0044812			FBgn0044812			FBgn0044812
	FBgn0025836			FBgn0025836			FBgn0025836
	FBgn0046214			FBgn0046214			FBgn0046214
	FBgn0037710			FBgn0037710			FBgn0037710
	FBgn0031968			FBgn0031968			FBgn0031968
	FBgn0085220			FBgn0085220			FBgn0085220
	FBgn0027066			FBgn0027066			FBgn0027066
	FBgn0052448			FBgn0052448			FBgn0052448
	FBgn0043884			FBgn0043884			FBgn0043884
	FBgn0034793			FBgn0034793			FBgn0034793
	FBgn0035645			FBgn0035645			FBgn0035645
	FBgn0033225			FBgn0033225			FBgn0033225
	FBgn0037442			FBgn0037442			FBgn0037442
	FBgn0035383			FBgn0035383			FBgn0035383
	FBgn0020642			FBgn0020642			FBgn0020642
	FBgn0033206			FBgn0033206			FBgn0033206
	FBgn0033302			FBgn0033302			FBgn0033302
	FBgn0261710			FBgn0261710			FBgn0261710
	FBgn0010438			FBgn0010438			FBgn0010438
	FBgn0003392			FBgn0003392			FBgn0003392
	FBgn0001105			FBgn0001105			FBgn0001105
	FBgn0261570			FBgn0261570			FBgn0261570
	FBgn0013756			FBgn0013756			FBgn0013756
	FBgn0031194			FBgn0031194			FBgn0031194
	FBgn0264743			FBgn0264743			FBgn0264743
	FBgn0039068			FBgn0039068			FBgn0039068
	FBgn0011787			FBgn0011787			FBgn0011787
	FBgn0027569			FBgn0027569			FBgn0027569
	FBgn0051368			FBgn0051368			FBgn0051368
	FBgn0037007			FBgn0037007			FBgn0037007
	FBgn0266724			FBgn0266724			FBgn0266724
	FBgn0027359			FBgn0027359			FBgn0027359
	FBgn0034242			FBgn0034242			FBgn0034242
	FBgn0040475			FBgn0040475			FBgn0040475
	FBgn0034723			FBgn0034723			FBgn0034723
	FBgn0035321			FBgn0035321			FBgn0035321
	FBgn0033133			FBgn0033133			FBgn0033133
	FBgn0030029			FBgn0030029			FBgn0030029
	FBgn0039125			FBgn0039125			FBgn0039125
	FBgn0023528			FBgn0023528			FBgn0023528
	FBgn0029512			FBgn0029512			FBgn0029512
	FBgn0036556			FBgn0036556			FBgn0036556
	FBgn0031980			FBgn0031980			FBgn0031980
	FBgn0036870			FBgn0036870			FBgn0036870
	FBgn0002939			FBgn0002939			FBgn0002939
	FBgn0045842			FBgn0045842			FBgn0045842
	FBgn0011286			FBgn0011286			FBgn0011286
	FBgn0038149			FBgn0038149			FBgn0038149
	FBgn0034756			FBgn0034756			FBgn0034756
	FBgn0028663			FBgn0028663			FBgn0028663
	FBgn0034657			FBgn0034657			FBgn0034657
	FBgn0032864			FBgn0032864			FBgn0032864
	FBgn0026566			FBgn0026566			FBgn0026566
	FBgn0086367			FBgn0086367			FBgn0086367
	FBgn0013576			FBgn0013576			FBgn0013576
	FBgn0000412			FBgn0000412			FBgn0000412
	FBgn0036460			FBgn0036460			FBgn0036460
	FBgn0033529			FBgn0033529			FBgn0033529
	FBgn0035375			FBgn0035375			FBgn0035375
	FBgn0003495			FBgn0003495			FBgn0003495
	FBgn0029706			FBgn0029706			FBgn0029706
	FBgn0040285			FBgn0040285			FBgn0040285
	FBgn0033381			FBgn0033381			FBgn0033381
	FBgn0033349			FBgn0033349			FBgn0033349
	FBgn0052208			FBgn0052208			FBgn0052208
	FBgn0040256			FBgn0040256			FBgn0040256
	FBgn0038603			FBgn0038603			FBgn0038603
	FBgn0029715			FBgn0029715			FBgn0029715
	FBgn0020641			FBgn0020641			FBgn0020641
	FBgn0036873			FBgn0036873			FBgn0036873
	FBgn0038652			FBgn0038652			FBgn0038652
	FBgn0033062			FBgn0033062			FBgn0033062
	FBgn0052191			FBgn0052191			FBgn0052191
	FBgn0265177			FBgn0265177			FBgn0265177
	FBgn0034142			FBgn0034142			FBgn0034142
	FBgn0020391			FBgn0020391			FBgn0020391
	FBgn0263916			FBgn0263916			FBgn0263916
	FBgn0034110			FBgn0034110			FBgn0034110
	FBgn0040396			FBgn0040396			FBgn0040396
	FBgn0039559			FBgn0039559			FBgn0039559
	FBgn0260003			FBgn0260003			FBgn0260003
	FBgn0013995			FBgn0013995			FBgn0013995
	FBgn0010602			FBgn0010602			FBgn0010602
	FBgn0000316			FBgn0000316			FBgn0000316
	FBgn0051108			FBgn0051108			FBgn0051108
	FBgn0037955			FBgn0037955			FBgn0037955
	FBgn0039698			FBgn0039698			FBgn0039698
	FBgn0261988			FBgn0261988			FBgn0261988
	FBgn0036804			FBgn0036804			FBgn0036804
	FBgn0038389			FBgn0038389			FBgn0038389
	FBgn0025865			FBgn0025865			FBgn0025865
	FBgn0051288			FBgn0051288			FBgn0051288
	FBgn0036820			FBgn0036820			FBgn0036820
	FBgn0086757			FBgn0086757			FBgn0086757
	FBgn0035122			FBgn0035122			FBgn0035122
	FBgn0037470			FBgn0037470			FBgn0037470
	FBgn0023549			FBgn0023549			FBgn0023549
	FBgn0038424			FBgn0038424			FBgn0038424
	FBgn0036662			FBgn0036662			FBgn0036662
	FBgn0039407			FBgn0039407			FBgn0039407
	FBgn0032031			FBgn0032031			FBgn0032031
	FBgn0035760			FBgn0035760			FBgn0035760
	FBgn0284255			FBgn0284255			FBgn0284255
	FBgn0037718			FBgn0037718			FBgn0037718
	FBgn0031977			FBgn0031977			FBgn0031977
	FBgn0029710			FBgn0029710			FBgn0029710
	FBgn0010830			FBgn0010830			FBgn0010830
	FBgn0260962			FBgn0260962			FBgn0260962
	FBgn0050159			FBgn0050159			FBgn0050159
	FBgn0033918			FBgn0033918			FBgn0033918
	FBgn0013674			FBgn0013674			FBgn0013674
	FBgn0033380			FBgn0033380			FBgn0033380
	FBgn0035868			FBgn0035868			FBgn0035868
	FBgn0038243			FBgn0038243			FBgn0038243
	FBgn0031639			FBgn0031639			FBgn0031639
	FBgn0019662			FBgn0019662			FBgn0019662
	FBgn0034697			FBgn0034697			FBgn0034697
	FBgn0029158			FBgn0029158			FBgn0029158
	FBgn0004907			FBgn0004907			FBgn0004907
	FBgn0038463			FBgn0038463			FBgn0038463
	FBgn0021796			FBgn0021796			FBgn0021796
	FBgn0036745			FBgn0036745			FBgn0036745
	FBgn0044419			FBgn0044419			FBgn0044419
	FBgn0051915			FBgn0051915			FBgn0051915
	FBgn0034971			FBgn0034971			FBgn0034971
	FBgn0039175			FBgn0039175			FBgn0039175
	FBgn0032685			FBgn0032685			FBgn0032685
	FBgn0028540			FBgn0028540			FBgn0028540
	FBgn0036505			FBgn0036505			FBgn0036505
	FBgn0051460			FBgn0051460			FBgn0051460
	FBgn0052528			FBgn0052528			FBgn0052528
	FBgn0037131			FBgn0037131			FBgn0037131
	FBgn0032720			FBgn0032720			FBgn0032720
	FBgn0019972			FBgn0019972			FBgn0019972
	FBgn0033272			FBgn0033272			FBgn0033272
	FBgn0031996			FBgn0031996			FBgn0031996
	FBgn0032949			FBgn0032949			FBgn0032949
	FBgn0052249			FBgn0052249			FBgn0052249
	FBgn0037646			FBgn0037646			FBgn0037646
	FBgn0033926			FBgn0033926			FBgn0033926
	FBgn0031801			FBgn0031801			FBgn0031801
	FBgn0026718			FBgn0026718			FBgn0026718
	FBgn0039219			FBgn0039219			FBgn0039219
	FBgn0034631			FBgn0034631			FBgn0034631
	FBgn0284421			FBgn0284421			FBgn0284421
	FBgn0033669			FBgn0033669			FBgn0033669
	FBgn0267330			FBgn0267330			FBgn0267330
	FBgn0001098			FBgn0001098			FBgn0001098
	FBgn0035742			FBgn0035742			FBgn0035742
	FBgn0037687			FBgn0037687			FBgn0037687
	FBgn0033340			FBgn0033340			FBgn0033340
	FBgn0039141			FBgn0039141			FBgn0039141
	FBgn0037892			FBgn0037892			FBgn0037892
	FBgn0285963			FBgn0285963			FBgn0285963
	FBgn0030530			FBgn0030530			FBgn0030530
	FBgn0243514			FBgn0243514			FBgn0243514
	FBgn0015582			FBgn0015582			FBgn0015582
	FBgn0261534			FBgn0261534			FBgn0261534
	FBgn0010425			FBgn0010425			FBgn0010425
	FBgn0003660			FBgn0003660			FBgn0003660
	FBgn0010352			FBgn0010352			FBgn0010352
	FBgn0032068			FBgn0032068			FBgn0032068
	FBgn0034546			FBgn0034546			FBgn0034546
	FBgn0001977			FBgn0001977			FBgn0001977
	FBgn0033972			FBgn0033972			FBgn0033972
	FBgn0003714			FBgn0003714			FBgn0003714
	FBgn0086909			FBgn0086909			FBgn0086909
	FBgn0033593			FBgn0033593			FBgn0033593
	FBgn0037467			FBgn0037467			FBgn0037467
	FBgn0020626			FBgn0020626			FBgn0020626
	FBgn0261983			FBgn0261983			FBgn0261983
	FBgn0038830			FBgn0038830			FBgn0038830
	FBgn0030510			FBgn0030510			FBgn0030510
	FBgn0038115			FBgn0038115			FBgn0038115
	FBgn0032298			FBgn0032298			FBgn0032298
	FBgn0020640			FBgn0020640			FBgn0020640
	FBgn0032923			FBgn0032923			FBgn0032923
	FBgn0037356			FBgn0037356			FBgn0037356
	FBgn0037777			FBgn0037777			FBgn0037777
	FBgn0032200			FBgn0032200			FBgn0032200
	FBgn0063495			FBgn0063495			FBgn0063495
	FBgn0033194			FBgn0033194			FBgn0033194
	FBgn0026077			FBgn0026077			FBgn0026077
	FBgn0002570			FBgn0002570			FBgn0002570
	FBgn0001995			FBgn0001995			FBgn0001995
	FBgn0027529			FBgn0027529			FBgn0027529
	FBgn0031327			FBgn0031327			FBgn0031327
	FBgn0031478			FBgn0031478			FBgn0031478
	FBgn0031093			FBgn0031093			FBgn0031093
	FBgn0034354			FBgn0034354			FBgn0034354
	FBgn0037182			FBgn0037182			FBgn0037182
	FBgn0036580			FBgn0036580			FBgn0036580
	FBgn0033215			FBgn0033215			FBgn0033215
	FBgn0033317			FBgn0033317			FBgn0033317
	FBgn0262870			FBgn0262870			FBgn0262870
	FBgn0034645			FBgn0034645			FBgn0034645
	FBgn0027095			FBgn0027095			FBgn0027095
	FBgn0062413			FBgn0062413			FBgn0062413
	FBgn0034140			FBgn0034140			FBgn0034140
	FBgn0040364			FBgn0040364			FBgn0040364
	FBgn0267823			FBgn0267823			FBgn0267823
	FBgn0035162			FBgn0035162			FBgn0035162
	FBgn0030479			FBgn0030479			FBgn0030479
	FBgn0032775			FBgn0032775			FBgn0032775
	FBgn0026181			FBgn0026181			FBgn0026181
	FBgn0036553			FBgn0036553			FBgn0036553
	FBgn0037686			FBgn0037686			FBgn0037686
	FBgn0037231			FBgn0037231			FBgn0037231
	FBgn0029959			FBgn0029959			FBgn0029959
	FBgn0030433			FBgn0030433			FBgn0030433
	FBgn0031285			FBgn0031285			FBgn0031285
	FBgn0035665			FBgn0035665			FBgn0035665
	FBgn0036318			FBgn0036318			FBgn0036318
	FBgn0032693			FBgn0032693			FBgn0032693
	FBgn0039678			FBgn0039678			FBgn0039678
	FBgn0027287			FBgn0027287			FBgn0027287
	FBgn0010747			FBgn0010747			FBgn0010747
	FBgn0039159			FBgn0039159			FBgn0039159
	FBgn0032305			FBgn0032305			FBgn0032305
	FBgn0020907			FBgn0020907			FBgn0020907
	FBgn0034708			FBgn0034708			FBgn0034708
	FBgn0033448			FBgn0033448			FBgn0033448
	FBgn0030658			FBgn0030658			FBgn0030658
	FBgn0002774			FBgn0002774			FBgn0002774
	FBgn0011217			FBgn0011217			FBgn0011217
	FBgn0264006			FBgn0264006			FBgn0264006
	FBgn0037102			FBgn0037102			FBgn0037102
	FBgn0020508			FBgn0020508			FBgn0020508
	FBgn0016675			FBgn0016675			FBgn0016675
	FBgn0031148			FBgn0031148			FBgn0031148
	FBgn0053002			FBgn0053002			FBgn0053002
	FBgn0033137			FBgn0033137			FBgn0033137
	FBgn0033160			FBgn0033160			FBgn0033160
	FBgn0039023			FBgn0039023			FBgn0039023
	FBgn0033961			FBgn0033961			FBgn0033961
	FBgn0039031			FBgn0039031			FBgn0039031
	FBgn0036024			FBgn0036024			FBgn0036024
	FBgn0037608			FBgn0037608			FBgn0037608
	FBgn0038465			FBgn0038465			FBgn0038465
	FBgn0037529			FBgn0037529			FBgn0037529
	FBgn0260462			FBgn0260462			FBgn0260462
	FBgn0035244			FBgn0035244			FBgn0035244
	FBgn0032956			FBgn0032956			FBgn0032956
	FBgn0033113			FBgn0033113			FBgn0033113
	FBgn0031711			FBgn0031711			FBgn0031711
	FBgn0033100			FBgn0033100			FBgn0033100
	FBgn0011584			FBgn0011584			FBgn0011584
	FBgn0031791			FBgn0031791			FBgn0031791
	FBgn0040899			FBgn0040899			FBgn0040899
	FBgn0030584			FBgn0030584			FBgn0030584
	FBgn0033047			FBgn0033047			FBgn0033047
	FBgn0010905			FBgn0010905			FBgn0010905
	FBgn0051694			FBgn0051694			FBgn0051694
	FBgn0030946			FBgn0030946			FBgn0030946
	FBgn0036621			FBgn0036621			FBgn0036621
	FBgn0010228			FBgn0010228			FBgn0010228
	FBgn0051098			FBgn0051098			FBgn0051098
	FBgn0028539			FBgn0028539			FBgn0028539
	FBgn0035639			FBgn0035639			FBgn0035639
	FBgn0011695			FBgn0011695			FBgn0011695
	FBgn0033998			FBgn0033998			FBgn0033998
	FBgn0037142			FBgn0037142			FBgn0037142
	FBgn0033021			FBgn0033021			FBgn0033021
	FBgn0000299			FBgn0000299			FBgn0000299
	FBgn0086712			FBgn0086712			FBgn0086712
	FBgn0038893			FBgn0038893			FBgn0038893
	FBgn0015393			FBgn0015393			FBgn0015393
	FBgn0028424			FBgn0028424			FBgn0028424
	FBgn0027609			FBgn0027609			FBgn0027609
	FBgn0042206			FBgn0042206			FBgn0042206
	FBgn0040237			FBgn0040237			FBgn0040237
	FBgn0030157			FBgn0030157			FBgn0030157
	FBgn0035612			FBgn0035612			FBgn0035612
	FBgn0013681			FBgn0013681			FBgn0013681
	FBgn0034282			FBgn0034282			FBgn0034282
	FBgn0035312			FBgn0035312			FBgn0035312
	FBgn0262035			FBgn0262035			FBgn0262035
	FBgn0032168			FBgn0032168			FBgn0032168
	FBgn0000339			FBgn0000339			FBgn0000339
	FBgn0031061			FBgn0031061			FBgn0031061
	FBgn0024921			FBgn0024921			FBgn0024921
	FBgn0026380			FBgn0026380			FBgn0026380
	FBgn0086785			FBgn0086785			FBgn0086785
	FBgn0002571			FBgn0002571			FBgn0002571
	FBgn0039110			FBgn0039110			FBgn0039110
	FBgn0023458			FBgn0023458			FBgn0023458
	FBgn0031428			FBgn0031428			FBgn0031428
	FBgn0004921			FBgn0004921			FBgn0004921
	FBgn0001316			FBgn0001316			FBgn0001316
	FBgn0040087			FBgn0040087			FBgn0040087
	FBgn0020261			FBgn0020261			FBgn0020261
	FBgn0029924			FBgn0029924			FBgn0029924
	FBgn0031728			FBgn0031728			FBgn0031728
	FBgn0033473			FBgn0033473			FBgn0033473
	FBgn0031660			FBgn0031660			FBgn0031660
	FBgn0020416			FBgn0020416			FBgn0020416
	FBgn0030926			FBgn0030926			FBgn0030926
	FBgn0052056			FBgn0052056			FBgn0052056
	FBgn0001228			FBgn0001228			FBgn0001228
	FBgn0037889			FBgn0037889			FBgn0037889
	FBgn0025335			FBgn0025335			FBgn0025335
	FBgn0053281			FBgn0053281			FBgn0053281
	FBgn0030612			FBgn0030612			FBgn0030612
	FBgn0032658			FBgn0032658			FBgn0032658
	FBgn0035452			FBgn0035452			FBgn0035452
	FBgn0015379			FBgn0015379			FBgn0015379
	FBgn0250910			FBgn0250910			FBgn0250910
	FBgn0039326			FBgn0039326			FBgn0039326
	FBgn0034066			FBgn0034066			FBgn0034066
	FBgn0025637			FBgn0025637			FBgn0025637
	FBgn0030990			FBgn0030990			FBgn0030990
	FBgn0010825			FBgn0010825			FBgn0010825
	FBgn0052368			FBgn0052368			FBgn0052368
	FBgn0031034			FBgn0031034			FBgn0031034
	FBgn0030007			FBgn0030007			FBgn0030007
	FBgn0030791			FBgn0030791			FBgn0030791
	FBgn0053127			FBgn0053127			FBgn0053127
	FBgn0035855			FBgn0035855			FBgn0035855
	FBgn0033543			FBgn0033543			FBgn0033543
	FBgn0000565			FBgn0000565			FBgn0000565
	FBgn0034315			FBgn0034315			FBgn0034315
	FBgn0032144			FBgn0032144			FBgn0032144
	FBgn0085320			FBgn0085320			FBgn0085320
	FBgn0032586			FBgn0032586			FBgn0032586
	FBgn0032394			FBgn0032394			FBgn0032394
	FBgn0038195			FBgn0038195			FBgn0038195
[truncated: 136 more rows]
