# Supplementary material for: Proteomics of Asrij Perturbation in Drosophila Lymph Glands for Identification of New Regulators of Hematopoiesis
Source: Mol Cell Proteomics. 2019 Mar 28;18(6):1171–82. doi: 10.1074/mcp.RA119.001299 (PMC6553936; doi:10.1074/mcp.RA119.001299)
Supplement: Inamdar_Supplementary Table S4 [file 142755_1_supp_297113_pc0cbm.xlsx]

## Sheet: Sheet1
KO up	KO down		OV up	OV down
FBpp0291497	FBpp0075491		FBpp0307371	FBpp0083648
FBpp0079406	FBpp0073484		FBpp0087947	FBpp0293515
FBpp0306048	FBpp0088363		FBpp0087541	FBpp0083823
FBpp0083525	FBpp0077501		FBpp0305101	FBpp0308804
FBpp0291171	FBpp0081370		FBpp0076321	FBpp0072262
FBpp0083378	FBpp0084452		FBpp0291497	FBpp0304539
FBpp0086747	FBpp0074825		FBpp0071794	FBpp0302772
FBpp0293515	FBpp0084087		FBpp0081736	FBpp0080451
FBpp0074294	FBpp0303827		FBpp0309655	FBpp0086861
FBpp0311996	FBpp0073538		FBpp0073278	FBpp0076700
FBpp0076702	FBpp0071075		FBpp0079406	FBpp0297442
FBpp0080418	FBpp0070792		FBpp0083611	FBpp0297147
FBpp0306867	FBpp0072460		FBpp0290875	FBpp0082806
FBpp0071448	FBpp0306707		FBpp0073422	FBpp0082172
FBpp0084565	FBpp0080968		FBpp0305828
FBpp0087822	FBpp0072082		FBpp0081002
FBpp0310099	FBpp0074729		FBpp0084968
FBpp0072335	FBpp0297149		FBpp0079454
FBpp0305733	FBpp0075612		FBpp0305337
FBpp0081899	FBpp0079697		FBpp0079999
FBpp0074118	FBpp0079637		FBpp0082985
FBpp0088436	FBpp0081312		FBpp0100050
FBpp0086974	FBpp0083744		FBpp0304343
FBpp0080457	FBpp0084828		FBpp0297541
FBpp0310416	FBpp0076181		FBpp0079472
FBpp0079515	FBpp0310125		FBpp0301603
FBpp0087279	FBpp0084824		FBpp0087164
FBpp0307430	FBpp0071071		FBpp0077536
FBpp0088529	FBpp0087027		FBpp0306048
FBpp0306219	FBpp0083720		FBpp0111813
FBpp0291574	FBpp0071273		FBpp0311550
FBpp0071562	FBpp0311353		FBpp0073291
FBpp0074072	FBpp0073845		FBpp0081074
FBpp0078664	FBpp0071846		FBpp0073988
FBpp0073581	FBpp0078061		FBpp0303947
FBpp0082377	FBpp0080659		FBpp0306685
FBpp0071326	FBpp0310103		FBpp0085878
FBpp0310377	FBpp0311992		FBpp0070871
FBpp0292253	FBpp0303950		FBpp0079187
FBpp0082626	FBpp0088707		FBpp0072567
FBpp0311123	FBpp0082120		FBpp0085736
FBpp0073682	FBpp0076348		FBpp0075461
FBpp0290637	FBpp0308406		FBpp0076520
FBpp0087285	FBpp0081401		FBpp0071128
FBpp0076476	FBpp0310819		FBpp0083071
FBpp0074979	FBpp0086582		FBpp0086317
FBpp0296956	FBpp0077239		FBpp0084585
FBpp0081291	FBpp0080020		FBpp0084735
FBpp0089377	FBpp0075754		FBpp0070914
FBpp0086575	FBpp0076219		FBpp0088527
FBpp0289245	FBpp0081135		FBpp0312093
FBpp0083826	FBpp0099609		FBpp0083935
FBpp0074373	FBpp0306000		FBpp0088688
FBpp0084525	FBpp0292905		FBpp0292397
FBpp0076700	FBpp0307865		FBpp0077773
FBpp0311645	FBpp0291422		FBpp0305216
FBpp0300234	FBpp0070941		FBpp0307010
FBpp0301842	FBpp0088922		FBpp0307142
FBpp0087287	FBpp0301841		FBpp0074285
FBpp0071323	FBpp0086269		FBpp0084906
FBpp0078744	FBpp0082095		FBpp0082301
FBpp0080417	FBpp0083302		FBpp0082070
FBpp0077712	FBpp0073796		FBpp0082055
FBpp0085850	FBpp0082733		FBpp0311983
FBpp0291555	FBpp0304539		FBpp0307649
FBpp0073578	FBpp0071507		FBpp0074906
FBpp0086593	FBpp0423051		FBpp0075764
	FBpp0304264		FBpp0082460
	FBpp0089216		FBpp0088505
	FBpp0303831		FBpp0311965
	FBpp0088587		FBpp0308990
	FBpp0076804		FBpp0074517
	FBpp0080191		FBpp0083525
	FBpp0072524		FBpp0085630
	FBpp0289185		FBpp0079536
	FBpp0077169		FBpp0085852
	FBpp0077424		FBpp0079072
	FBpp0312113		FBpp0086790
	FBpp0304971		FBpp0311164
	FBpp0310466		FBpp0305832
	FBpp0112123		FBpp0111775
	FBpp0076654		FBpp0297149
	FBpp0077845		FBpp0085489
	FBpp0080710		FBpp0070679
	FBpp0085481		FBpp0082902
	FBpp0072310		FBpp0300518
	FBpp0074883		FBpp0074843
	FBpp0076769		FBpp0300747
	FBpp0303859		FBpp0075612
	FBpp0088417		FBpp0073650
	FBpp0075072		FBpp0081767
	FBpp0311659		FBpp0289838
	FBpp0081156		FBpp0084534
	FBpp0297348		FBpp0076134
	FBpp0099766		FBpp0072801
	FBpp0078066		FBpp0078711
	FBpp0307807		FBpp0080836
	FBpp0311923		FBpp0312204
	FBpp0086008		FBpp0073126
	FBpp0079970		FBpp0290183
	FBpp0071206		FBpp0082547
	FBpp0070172		FBpp0072009
	FBpp0080451		FBpp0070877
	FBpp0077883		FBpp0084609
	FBpp0073091		FBpp0112375
	FBpp0078272		FBpp0307647
	FBpp0289825		FBpp0303935
	FBpp0083872		FBpp0081948
	FBpp0073106		FBpp0084828
	FBpp0087711		FBpp0085822
	FBpp0310064		FBpp0309759
	FBpp0289447		FBpp0071095
	FBpp0079401		FBpp0083570
	FBpp0073299		FBpp0082927
	FBpp0300550		FBpp0074784
	FBpp0081614		FBpp0291051
	FBpp0086530		FBpp0308976
	FBpp0111323		FBpp0076181
	FBpp0081336		FBpp0307187
	FBpp0072935		FBpp0086628
	FBpp0081980		FBpp0079758
	FBpp0076238		FBpp0072975
	FBpp0073338		FBpp0072135
	FBpp0112233		FBpp0082522
	FBpp0074830		FBpp0076848
	FBpp0077099		FBpp0310125
	FBpp0289218		FBpp0074034
	FBpp0085251		FBpp0073784
	FBpp0086687		FBpp0112465
	FBpp0301780		FBpp0292215
	FBpp0085854		FBpp0311868
	FBpp0308292		FBpp0083145
	FBpp0082806		FBpp0291634
	FBpp0308308		FBpp0083524
	FBpp0309152		FBpp0077859
	FBpp0111400		FBpp0074294
	FBpp0073330		FBpp0083526
	FBpp0082172		FBpp0071279
	FBpp0076733		FBpp0082211
	FBpp0072112		FBpp0293503
	FBpp0291391		FBpp0291000
	FBpp0087178		FBpp0311996
	FBpp0310063		FBpp0074022
			FBpp0311525
			FBpp0305117
			FBpp0310443
			FBpp0290195
			FBpp0303762
			FBpp0083503
			FBpp0087824
			FBpp0075543
			FBpp0086226
			FBpp0083686
			FBpp0070787
			FBpp0091135
			FBpp0070584
			FBpp0302579
			FBpp0303728
			FBpp0084829
			FBpp0099889
			FBpp0081850
			FBpp0085804
			FBpp0077812
			FBpp0070150
			FBpp0070006
			FBpp0073845
			FBpp0309486
			FBpp0306867
			FBpp0070143
			FBpp0091050
			FBpp0081187
			FBpp0086468
			FBpp0078847
			FBpp0079626
			FBpp0072480
			FBpp0300976
			FBpp0071533
			FBpp0078061
			FBpp0073079
			FBpp0071087
			FBpp0079343
			FBpp0076318
			FBpp0075179
			FBpp0085858
			FBpp0310058
			FBpp0087562
			FBpp0309880
			FBpp0072247
			FBpp0297124
			FBpp0076005
			FBpp0079979
			FBpp0305720
			FBpp0309284
			FBpp0300835
			FBpp0100177
			FBpp0071448
			FBpp0084565
			FBpp0080723
			FBpp0085703
			FBpp0306158
			FBpp0088835
			FBpp0310520
			FBpp0298342
			FBpp0305168
			FBpp0084161
			FBpp0088675
			FBpp0074584
			FBpp0087354
			FBpp0309815
			FBpp0310162
			FBpp0078896
			FBpp0288476
			FBpp0082209
			FBpp0071808
			FBpp0082901
			FBpp0083588
			FBpp0085107
			FBpp0072317
			FBpp0311866
			FBpp0074858
			FBpp0088546
			FBpp0077552
			FBpp0078655
			FBpp0303248
			FBpp0304694
			FBpp0075269
			FBpp0077235
			FBpp0312526
			FBpp0311925
			FBpp0305448
			FBpp0084759
			FBpp0288580
			FBpp0081899
			FBpp0079109
			FBpp0292905
			FBpp0310296
			FBpp0078918
			FBpp0073017
			FBpp0290813
			FBpp0073995
			FBpp0301154
			FBpp0289219
			FBpp0076335
			FBpp0083269
			FBpp0085159
			FBpp0307865
			FBpp0076936
			FBpp0074118
			FBpp0080051
			FBpp0296960
			FBpp0311684
			FBpp0310668
			FBpp0088436
			FBpp0087266
			FBpp0309607
			FBpp0086974
			FBpp0290496
			FBpp0086895
			FBpp0082645
			FBpp0080457
			FBpp0309988
			FBpp0081601
			FBpp0308525
			FBpp0081800
			FBpp0292157
			FBpp0073081
			FBpp0310416
			FBpp0077206
			FBpp0083126
			FBpp0082733
			FBpp0074440
			FBpp0086158
			FBpp0071551
			FBpp0305890
			FBpp0079515
			FBpp0079196
			FBpp0072484
			FBpp0076882
			FBpp0087129
			FBpp0085725
			FBpp0088945
			FBpp0390634
			FBpp0310694
			FBpp0088899
			FBpp0271901
			FBpp0087100
			FBpp0080551
			FBpp0300990
			FBpp0074481
			FBpp0306744
			FBpp0297878
			FBpp0075209
			FBpp0085380
			FBpp0291672
			FBpp0080752
			FBpp0071459
			FBpp0084238
			FBpp0072612
			FBpp0079233
			FBpp0078174
			FBpp0079257
			FBpp0290891
			FBpp0306219
			FBpp0077424
			FBpp0080168
			FBpp0288751
			FBpp0079756
			FBpp0071562
			FBpp0080923
			FBpp0303808
			FBpp0081848
			FBpp0074072
			FBpp0076903
			FBpp0081185
			FBpp0078664
			FBpp0073581
			FBpp0070039
			FBpp0390633
			FBpp0112171
			FBpp0291662
			FBpp0288402
			FBpp0308864
			FBpp0073777
			FBpp0390630
			FBpp0309340
			FBpp0309966
			FBpp0071461
			FBpp0072886
			FBpp0079894
			FBpp0082063
			FBpp0292253
			FBpp0082215
			FBpp0082626
			FBpp0070559
			FBpp0074982
			FBpp0077303
			FBpp0311123
			FBpp0291601
			FBpp0310812
			FBpp0077647
			FBpp0086051
			FBpp0077740
			FBpp0084265
			FBpp0309176
			FBpp0083208
			FBpp0070136
			FBpp0304248
			FBpp0073682
			FBpp0084774
			FBpp0288953
			FBpp0076594
			FBpp0071206
			FBpp0290637
			FBpp0084868
			FBpp0078662
			FBpp0291641
			FBpp0076774
			FBpp0074848
			FBpp0305138
			FBpp0074979
			FBpp0085485
			FBpp0288926
			FBpp0100178
			FBpp0087259
			FBpp0077681
			FBpp0073874
			FBpp0304840
			FBpp0296956
			FBpp0077083
			FBpp0072231
			FBpp0070423
			FBpp0072051
			FBpp0084241
			FBpp0087939
			FBpp0073109
			FBpp0079324
			FBpp0289447
			FBpp0075027
			FBpp0082819
			FBpp0079610
			FBpp0303152
			FBpp0310551
			FBpp0079876
			FBpp0081291
			FBpp0089377
			FBpp0310262
			FBpp0311699
			FBpp0087333
			FBpp0074742
			FBpp0086207
			FBpp0079130
			FBpp0076244
			FBpp0084037
			FBpp0082895
			FBpp0312096
			FBpp0074373
			FBpp0081545
			FBpp0311388
			FBpp0076820
			FBpp0076923
			FBpp0293236
			FBpp0076411
			FBpp0312560
			FBpp0081591
			FBpp0072848
			FBpp0311645
			FBpp0300234
			FBpp0082228
			FBpp0305645
			FBpp0070620
			FBpp0303345
			FBpp0085354
			FBpp0086841
			FBpp0309853
			FBpp0086667
			FBpp0289218
			FBpp0085251
			FBpp0078912
			FBpp0083919
			FBpp0271782
			FBpp0087287
			FBpp0085854
			FBpp0311692
			FBpp0305769
			FBpp0289903
			FBpp0300817
			FBpp0075271
			FBpp0073755
			FBpp0291556
			FBpp0076118
			FBpp0073806
			FBpp0078642
			FBpp0087192
			FBpp0083515
			FBpp0071323
			FBpp0100181
			FBpp0081488
			FBpp0080417
			FBpp0077712
			FBpp0076325
			FBpp0303079
			FBpp0084229
			FBpp0077029
			FBpp0078951
			FBpp0076270
			FBpp0090944
			FBpp0076750
			FBpp0292376
			FBpp0075232
			FBpp0085850
			FBpp0309930
			FBpp0291555
			FBpp0073963
			FBpp0075012
			FBpp0086593
			FBpp0309275
			FBpp0087178
			FBpp0304273
