# Supplementary material for: Proteomics of Asrij Perturbation in Drosophila Lymph Glands for Identification of New Regulators of Hematopoiesis
Source: Mol Cell Proteomics. 2019 Mar 28;18(6):1171–82. doi: 10.1074/mcp.RA119.001299 (PMC6553936; doi:10.1074/mcp.RA119.001299)
Supplement: Inamdar_Supplementary Table S5 [file 142755_1_supp_297114_p20cbm.xlsx]

## Sheet: Sheet1
List of cardiac tube proteins affected in KO and OV LGs
	Down in KO	Up in KO		Down in OV	Up in OV
	FBgn0000639	FBgn0012036		None	FBgn0283427
	FBgn0002562	FBgn0004117			FBgn0033246
	FBgn0004507	FBgn0051233			FBgn0027580
	FBgn0037607	FBgn0003721			FBgn0250789
	FBgn0000261	FBgn0013733			FBgn0003149
	FBgn0039241	FBgn0283471			FBgn0011211
	FBgn0004654	FBgn0020415			FBgn0024957
	FBgn0020513	FBgn0021906			FBgn0003360
	FBgn0029990	FBgn0000044			FBgn0012036
	FBgn0029823	FBgn0002772			FBgn0267385
	FBgn0016715	FBgn0037930			FBgn0005671
	FBgn0266369	FBgn0011227			FBgn0030362
	FBgn0022774	FBgn0264695			FBgn0010217
	FBgn0032287	FBgn0035917			FBgn0010100
	FBgn0032242	FBgn0011455			FBgn0039737
	FBgn0001224	FBgn0011824			FBgn0028479
	FBgn0029994	FBgn0004636			FBgn0263598
	FBgn0002590				FBgn0262559
	FBgn0261596				FBgn0000055
	FBgn0027590				FBgn0004363
	FBgn0035904				FBgn0028646
	FBgn0033268				FBgn0040064
	FBgn0037632				FBgn0037146
	FBgn0033978				FBgn0033663
	FBgn0036258				FBgn0004117
	FBgn0015218				FBgn0022160
	FBgn0061356				FBgn0015245
	FBgn0043456				FBgn0015575
	FBgn0034885				FBgn0030731
	FBgn0266449				FBgn0250814
	FBgn0029897				FBgn0005585
	FBgn0034138				FBgn0034356
	FBgn0086687				FBgn0261955
	FBgn0030593				FBgn0020618
	FBgn0038400				FBgn0261439
	FBgn0000406				FBgn0026409
	FBgn0010348				FBgn0035811
	FBgn0041194				FBgn0017566
	FBgn0035090				FBgn0028670
					FBgn0262511
					FBgn0039537
					FBgn0039635
					FBgn0034277
					FBgn0002031
					FBgn0039156
					FBgn0002773
					FBgn0030329
					FBgn0001142
					FBgn0263120
					FBgn0039114
					FBgn0027779
					FBgn0021765
					FBgn0020235
					FBgn0000454
					FBgn0038037
					FBgn0038038
					FBgn0016120
					FBgn0027291
					FBgn0036762
					FBgn0036213
					FBgn0038271
					FBgn0000083
					FBgn0001220
					FBgn0051233
					FBgn0034488
					FBgn0005593
					FBgn0063497
					FBgn0024556
					FBgn0039909
					FBgn0010551
					FBgn0014028
					FBgn0028325
					FBgn0003375
					FBgn0010548
					FBgn0036824
					FBgn0030519
					FBgn0015737
					FBgn0261602
					FBgn0032833
					FBgn0035499
					FBgn0038326
					FBgn0011296
					FBgn0014026
					FBgn0026761
					FBgn0042138
					FBgn0019624
					FBgn0034390
					FBgn0034743
					FBgn0029969
					FBgn0019957
					FBgn0038519
					FBgn0036857
					FBgn0033883
					FBgn0001224
					FBgn0003721
					FBgn0053129
					FBgn0266582
					FBgn0025352
					FBgn0016691
					FBgn0035600
					FBgn0030724
					FBgn0030608
					FBgn0004888
					FBgn0034405
					FBgn0038681
					FBgn0037001
					FBgn0283471
					FBgn0014868
					FBgn0000253
					FBgn0037643
					FBgn0030734
					FBgn0028342
					FBgn0036211
					FBgn0037533
					FBgn0010213
					FBgn0038974
					FBgn0000042
					FBgn0032987
					FBgn0039682
					FBgn0037912
					FBgn0025683
					FBgn0002579
					FBgn0031092
					FBgn0030853
					FBgn0021906
					FBgn0015288
					FBgn0004777
					FBgn0022097
					FBgn0031771
					FBgn0086347
					FBgn0035165
					FBgn0036623
					FBgn0035513
					FBgn0261592
					FBgn0033451
					FBgn0021979
					FBgn0035032
					FBgn0016119
					FBgn0047038
					FBgn0032453
					FBgn0016075
					FBgn0032729
					FBgn0015795
					FBgn0000044
					FBgn0002772
					FBgn0013954
					FBgn0030749
					FBgn0025456
					FBgn0083167
					FBgn0011336
					FBgn0031066
					FBgn0033518
					FBgn0086357
					FBgn0010078
					FBgn0038523
					FBgn0038922
					FBgn0010808
					FBgn0035083
					FBgn0021795
					FBgn0010424
					FBgn0261608
					FBgn0264078
					FBgn0033608
					FBgn0029868
					FBgn0030521
					FBgn0037930
					FBgn0043456
					FBgn0001989
					FBgn0031830
					FBgn0035471
					FBgn0030703
					FBgn0030733
					FBgn0010341
					FBgn0038738
					FBgn0034885
					FBgn0025814
					FBgn0032511
					FBgn0040529
					FBgn0029687
					FBgn0011227
					FBgn0261862
					FBgn0000181
					FBgn0017567
					FBgn0264695
					FBgn0029888
					FBgn0267790
					FBgn0035515
					FBgn0031534
					FBgn0027785
					FBgn0038400
					FBgn0030993
					FBgn0010591
					FBgn0027073
					FBgn0016041
					FBgn0261822
					FBgn0035169
					FBgn0035588
					FBgn0033679
					FBgn0264855
					FBgn0031436
					FBgn0025454
					FBgn0032643
					FBgn0031021
					FBgn0015031
					FBgn0011016
					FBgn0036728
					FBgn0041789
					FBgn0034576
					FBgn0035206
					FBgn0032015
					FBgn0011455
					FBgn0010612
					FBgn0011824
					FBgn0037873
					FBgn0003423
					FBgn0262801
					FBgn0052230
					FBgn0250820
					FBgn0030605
					FBgn0034368
					FBgn0034577
					FBgn0038049
					FBgn0004636
					FBgn0027610
