# Supplementary material for: Proteomics of Asrij Perturbation in Drosophila Lymph Glands for Identification of New Regulators of Hematopoiesis
Source: Mol Cell Proteomics. 2019 Mar 28;18(6):1171–82. doi: 10.1074/mcp.RA119.001299 (PMC6553936; doi:10.1074/mcp.RA119.001299)
Supplement: Inamdar_Supplementary Table S6 [file 142755_1_supp_297115_pz0cbm.xlsx]

## Sheet: gProfiler - Human Phenotype
Human Phenotype	Number of differentially expressed proteins	Term ID	p-value	Flybase Gene Identifiers
Abnormality of the mitochondrion	35	HP:0012103	7.43e-09	FBGN0003360,FBGN0013672,FBGN0013675,FBGN0013678,FBGN0013681,FBGN0013684,FBGN0017566,FBGN0017567,FBGN0019830,FBGN0019957,FBGN0026409,FBGN0028325,FBGN0028479,FBGN0029868,FBGN0030584,FBGN0030853,FBGN0031021,FBGN0031436,FBGN0031684,FBGN0031771,FBGN0032242,FBGN0032382,FBGN0032511,FBGN0034432,FBGN0034576,FBGN0034645,FBGN0035383,FBGN0035811,FBGN0036702,FBGN0036762,FBGN0037001,FBGN0052230,FBGN0261439,FBG…
Abnormality of mitochondrial metabolism	33	HP:0003287	1.67e-08	FBGN0013672,FBGN0013675,FBGN0013678,FBGN0013681,FBGN0013684,FBGN0017566,FBGN0017567,FBGN0019830,FBGN0019957,FBGN0028325,FBGN0028479,FBGN0029868,FBGN0030584,FBGN0030853,FBGN0031021,FBGN0031436,FBGN0031684,FBGN0031771,FBGN0032242,FBGN0032382,FBGN0032511,FBGN0034432,FBGN0034576,FBGN0034645,FBGN0035383,FBGN0035811,FBGN0036702,FBGN0036762,FBGN0037001,FBGN0052230,FBGN0261439,FBGN0266582,FBGN0283658
Lactic acidosis	37	HP:0003128	5.01e-08	FBGN0003360,FBGN0004888,FBGN0010352,FBGN0013675,FBGN0013678,FBGN0013684,FBGN0017566,FBGN0017567,FBGN0019957,FBGN0021765,FBGN0024556,FBGN0025352,FBGN0026409,FBGN0026479,FBGN0027580,FBGN0028325,FBGN0028479,FBGN0030853,FBGN0031021,FBGN0031066,FBGN0031436,FBGN0031684,FBGN0031771,FBGN0032242,FBGN0032382,FBGN0032511,FBGN0034576,FBGN0034645,FBGN0035600,FBGN0036762,FBGN0037001,FBGN0037709,FBGN0039635,FBG…
Acidosis	55	HP:0001941	6.07e-08	FBGN0001187,FBGN0001208,FBGN0003189,FBGN0003360,FBGN0004888,FBGN0005671,FBGN0010352,FBGN0013675,FBGN0013678,FBGN0013684,FBGN0017566,FBGN0017567,FBGN0019957,FBGN0021765,FBGN0024556,FBGN0025352,FBGN0026409,FBGN0026479,FBGN0027580,FBGN0028325,FBGN0028479,FBGN0029868,FBGN0029969,FBGN0030733,FBGN0030853,FBGN0030882,FBGN0031021,FBGN0031066,FBGN0031436,FBGN0031684,FBGN0031771,FBGN0032242,FBGN0032382,FBG…
Abnormality of acid-base homeostasis	55	HP:0004360	2.13e-07	FBGN0001187,FBGN0001208,FBGN0003189,FBGN0003360,FBGN0004888,FBGN0005671,FBGN0010352,FBGN0013675,FBGN0013678,FBGN0013684,FBGN0017566,FBGN0017567,FBGN0019957,FBGN0021765,FBGN0024556,FBGN0025352,FBGN0026409,FBGN0026479,FBGN0027580,FBGN0028325,FBGN0028479,FBGN0029868,FBGN0029969,FBGN0030733,FBGN0030853,FBGN0030882,FBGN0031021,FBGN0031066,FBGN0031436,FBGN0031684,FBGN0031771,FBGN0032242,FBGN0032382,FBG…
Abnormal CNS myelination	35	HP:0011400	5.41e-07	FBGN0001142,FBGN0001145,FBGN0010548,FBGN0014868,FBGN0015245,FBGN0017566,FBGN0017567,FBGN0019957,FBGN0028325,FBGN0028646,FBGN0029868,FBGN0030584,FBGN0030731,FBGN0030853,FBGN0031021,FBGN0031436,FBGN0031684,FBGN0031728,FBGN0031771,FBGN0032511,FBGN0032729,FBGN0034072,FBGN0034576,FBGN0034629,FBGN0034645,FBGN0035165,FBGN0037001,FBGN0038516,FBGN0039051,FBGN0052230,FBGN0250789,FBGN0261439,FBGN0261794,FBG…
Mitochondrial inheritance	19	HP:0001427	3.94e-06	FBGN0013672,FBGN0013675,FBGN0013678,FBGN0013684,FBGN0017566,FBGN0017567,FBGN0019957,FBGN0030853,FBGN0031021,FBGN0031066,FBGN0031436,FBGN0031684,FBGN0031771,FBGN0032511,FBGN0034576,FBGN0034645,FBGN0037001,FBGN0261439,FBGN0266582
Leukodystrophy	23	HP:0002415	1.66e-05	FBGN0015245,FBGN0017566,FBGN0017567,FBGN0019957,FBGN0028325,FBGN0029868,FBGN0030584,FBGN0030853,FBGN0031021,FBGN0031436,FBGN0031684,FBGN0031728,FBGN0031771,FBGN0032511,FBGN0034072,FBGN0034576,FBGN0034629,FBGN0034645,FBGN0037001,FBGN0038516,FBGN0052230,FBGN0261439,FBGN0266582
Decreased activity of the pyruvate dehydrogenase complex	15	HP:0002928	6e-05	FBGN0017566,FBGN0017567,FBGN0019957,FBGN0028325,FBGN0029868,FBGN0030584,FBGN0030853,FBGN0031021,FBGN0031436,FBGN0031771,FBGN0037001,FBGN0052230,FBGN0261439,FBGN0266582,FBGN0283658
Abnormality of metabolism/homeostasis	140	HP:0001939	8.34e-05	FBGN0000042,FBGN0000044,FBGN0000055,FBGN0000261,FBGN0000422,FBGN0001123,FBGN0001142,FBGN0001145,FBGN0001187,FBGN0001208,FBGN0001224,FBGN0003141,FBGN0003162,FBGN0003189,FBGN0003308,FBGN0003360,FBGN0003423,FBGN0003447,FBGN0003721,FBGN0004057,FBGN0004117,FBGN0004425,FBGN0004507,FBGN0004888,FBGN0005671,FBGN0010341,FBGN0010352,FBGN0011211,FBGN0011336,FBGN0011672,FBGN0013672,FBGN0013675,FBGN0013678,FBG…
Cerebral edema	13	HP:0002181	0.000133	FBGN0017566,FBGN0028646,FBGN0030853,FBGN0031021,FBGN0031684,FBGN0031771,FBGN0032511,FBGN0034576,FBGN0034645,FBGN0035811,FBGN0037709,FBGN0039993,FBGN0266582
Hypertrophic cardiomyopathy	36	HP:0001639	0.000137	FBGN0000042,FBGN0000044,FBGN0001224,FBGN0002772,FBGN0003360,FBGN0003721,FBGN0004117,FBGN0013675,FBGN0013684,FBGN0017566,FBGN0017567,FBGN0019957,FBGN0021765,FBGN0026409,FBGN0027785,FBGN0028325,FBGN0028479,FBGN0029868,FBGN0030853,FBGN0031021,FBGN0031066,FBGN0031436,FBGN0031684,FBGN0031771,FBGN0032511,FBGN0032949,FBGN0034432,FBGN0034576,FBGN0034645,FBGN0036762,FBGN0037001,FBGN0052230,FBGN0261439,FBG…
Abnormal myelination	44	HP:0012447	0.000201	FBGN0001142,FBGN0001145,FBGN0001187,FBGN0010100,FBGN0010548,FBGN0011296,FBGN0014868,FBGN0015245,FBGN0015795,FBGN0017566,FBGN0017567,FBGN0019957,FBGN0028325,FBGN0028646,FBGN0029868,FBGN0030584,FBGN0030731,FBGN0030853,FBGN0031021,FBGN0031436,FBGN0031684,FBGN0031728,FBGN0031771,FBGN0032069,FBGN0032511,FBGN0032729,FBGN0034072,FBGN0034576,FBGN0034629,FBGN0034645,FBGN0034877,FBGN0035165,FBGN0036702,FBG…
Abnormal mitochondria in muscle tissue	13	HP:0008316	0.000214	FBGN0013681,FBGN0017566,FBGN0017567,FBGN0030853,FBGN0031021,FBGN0031684,FBGN0031771,FBGN0032511,FBGN0034576,FBGN0034645,FBGN0036702,FBGN0261439,FBGN0266582
Abnormal CSF metabolite level	21	HP:0025454	0.000338	FBGN0000422,FBGN0003162,FBGN0017566,FBGN0017567,FBGN0019957,FBGN0028325,FBGN0029868,FBGN0030853,FBGN0031021,FBGN0031066,FBGN0031436,FBGN0031684,FBGN0031771,FBGN0032511,FBGN0034576,FBGN0034645,FBGN0037001,FBGN0052230,FBGN0261439,FBGN0262559,FBGN0266582
Hypoglycemia	31	HP:0001943	0.000368	FBGN0001187,FBGN0004507,FBGN0004888,FBGN0017566,FBGN0019830,FBGN0021765,FBGN0025352,FBGN0027580,FBGN0028479,FBGN0030733,FBGN0030853,FBGN0031021,FBGN0031684,FBGN0031771,FBGN0032242,FBGN0032382,FBGN0032511,FBGN0034356,FBGN0034432,FBGN0034576,FBGN0034645,FBGN0035383,FBGN0035811,FBGN0036762,FBGN0036824,FBGN0037709,FBGN0039993,FBGN0250814,FBGN0261862,FBGN0263200,FBGN0266582
Lethargy	24	HP:0001254	0.000542	FBGN0003162,FBGN0003360,FBGN0017566,FBGN0019830,FBGN0027945,FBGN0028325,FBGN0030853,FBGN0031021,FBGN0031684,FBGN0031771,FBGN0032511,FBGN0034432,FBGN0034576,FBGN0034645,FBGN0035383,FBGN0035811,FBGN0036762,FBGN0036824,FBGN0037709,FBGN0039993,FBGN0086450,FBGN0261862,FBGN0263200,FBGN0266582
Increased CSF lactate	19	HP:0002490	0.000926	FBGN0017566,FBGN0017567,FBGN0019957,FBGN0028325,FBGN0029868,FBGN0030853,FBGN0031021,FBGN0031066,FBGN0031436,FBGN0031684,FBGN0031771,FBGN0032511,FBGN0034576,FBGN0034645,FBGN0037001,FBGN0052230,FBGN0261439,FBGN0262559,FBGN0266582
Abnormal CSF lactate level	19	HP:0030085	0.000926	FBGN0017566,FBGN0017567,FBGN0019957,FBGN0028325,FBGN0029868,FBGN0030853,FBGN0031021,FBGN0031066,FBGN0031436,FBGN0031684,FBGN0031771,FBGN0032511,FBGN0034576,FBGN0034645,FBGN0037001,FBGN0052230,FBGN0261439,FBGN0262559,FBGN0266582
Abnormality of blood glucose concentration	32	HP:0011015	0.00156	FBGN0001187,FBGN0004507,FBGN0004888,FBGN0017566,FBGN0019830,FBGN0021765,FBGN0025352,FBGN0027580,FBGN0028479,FBGN0030733,FBGN0030853,FBGN0031021,FBGN0031684,FBGN0031771,FBGN0032242,FBGN0032382,FBGN0032511,FBGN0034176,FBGN0034356,FBGN0034432,FBGN0034576,FBGN0034645,FBGN0035383,FBGN0035811,FBGN0036762,FBGN0036824,FBGN0037709,FBGN0039993,FBGN0250814,FBGN0261862,FBGN0263200,FBGN0266582
Hyperammonemia	13	HP:0001987	0.00169	FBGN0001142,FBGN0001145,FBGN0003189,FBGN0019830,FBGN0024556,FBGN0025352,FBGN0028479,FBGN0028646,FBGN0035383,FBGN0035600,FBGN0036762,FBGN0250814,FBGN0261862
Focal T2 hyperintense basal ganglia lesion	13	HP:0007183	0.00169	FBGN0017566,FBGN0017567,FBGN0019957,FBGN0028325,FBGN0029868,FBGN0030853,FBGN0031021,FBGN0031436,FBGN0031771,FBGN0037001,FBGN0052230,FBGN0261439,FBGN0266582
Progressive spastic paraplegia	14	HP:0007020	0.00274	FBGN0017566,FBGN0017567,FBGN0019957,FBGN0028325,FBGN0029868,FBGN0030853,FBGN0031021,FBGN0031436,FBGN0031771,FBGN0037001,FBGN0052230,FBGN0261439,FBGN0261862,FBGN0266582
Abnormal pattern of respiration	38	HP:0002793	0.00321	FBGN0000042,FBGN0000044,FBGN0001142,FBGN0001145,FBGN0001224,FBGN0003660,FBGN0003721,FBGN0004117,FBGN0004888,FBGN0011211,FBGN0013675,FBGN0013684,FBGN0013733,FBGN0015245,FBGN0017566,FBGN0017567,FBGN0019830,FBGN0019957,FBGN0028325,FBGN0029868,FBGN0030853,FBGN0031021,FBGN0031436,FBGN0031728,FBGN0031771,FBGN0034356,FBGN0034432,FBGN0035383,FBGN0036824,FBGN0037001,FBGN0037396,FBGN0037912,FBGN0052230,FBG…
Encephalopathy	29	HP:0001298	0.00468	FBGN0001142,FBGN0001145,FBGN0003189,FBGN0004888,FBGN0011211,FBGN0013675,FBGN0013678,FBGN0013684,FBGN0017566,FBGN0019830,FBGN0024556,FBGN0026479,FBGN0027945,FBGN0028646,FBGN0030853,FBGN0031021,FBGN0031684,FBGN0031771,FBGN0032511,FBGN0034576,FBGN0034645,FBGN0036762,FBGN0036816,FBGN0037912,FBGN0039051,FBGN0250789,FBGN0261862,FBGN0262559,FBGN0266582
Increased serum lactate	26	HP:0002151	0.00496	FBGN0003360,FBGN0010352,FBGN0013675,FBGN0013684,FBGN0017566,FBGN0017567,FBGN0019957,FBGN0024556,FBGN0026409,FBGN0027580,FBGN0028325,FBGN0029868,FBGN0030853,FBGN0031021,FBGN0031066,FBGN0031436,FBGN0031771,FBGN0035600,FBGN0036728,FBGN0036762,FBGN0037001,FBGN0052230,FBGN0250814,FBGN0261439,FBGN0262559,FBGN0266582
Reduced consciousness/confusion	32	HP:0004372	0.00578	FBGN0001123,FBGN0001187,FBGN0003141,FBGN0003162,FBGN0003360,FBGN0013675,FBGN0013684,FBGN0016041,FBGN0017566,FBGN0019830,FBGN0020391,FBGN0027945,FBGN0028325,FBGN0028646,FBGN0030853,FBGN0031021,FBGN0031684,FBGN0031771,FBGN0032511,FBGN0034432,FBGN0034576,FBGN0034645,FBGN0035383,FBGN0035811,FBGN0036762,FBGN0036824,FBGN0037709,FBGN0039993,FBGN0086450,FBGN0261862,FBGN0263200,FBGN0266582
Abnormality of carboxylic acid metabolism	34	HP:0004354	0.00694	FBGN0001208,FBGN0003141,FBGN0003162,FBGN0003423,FBGN0004888,FBGN0011211,FBGN0014427,FBGN0019830,FBGN0024841,FBGN0026439,FBGN0027580,FBGN0027945,FBGN0028325,FBGN0028646,FBGN0030584,FBGN0030882,FBGN0031066,FBGN0032242,FBGN0032382,FBGN0032729,FBGN0034176,FBGN0034405,FBGN0034406,FBGN0034432,FBGN0035383,FBGN0035811,FBGN0036762,FBGN0036992,FBGN0037709,FBGN0037912,FBGN0038074,FBGN0038326,FBGN0039993,FBG…
Respiratory failure	28	HP:0002878	0.00845	FBGN0000042,FBGN0000044,FBGN0000083,FBGN0001224,FBGN0004888,FBGN0017566,FBGN0017567,FBGN0019957,FBGN0020391,FBGN0024556,FBGN0025352,FBGN0027785,FBGN0028479,FBGN0029687,FBGN0030749,FBGN0030853,FBGN0031021,FBGN0031436,FBGN0031684,FBGN0031771,FBGN0032511,FBGN0034072,FBGN0034576,FBGN0034645,FBGN0035383,FBGN0037001,FBGN0261439,FBGN0266582
Abnormal basal ganglia MRI signal intensity	13	HP:0012751	0.00906	FBGN0017566,FBGN0017567,FBGN0019957,FBGN0028325,FBGN0029868,FBGN0030853,FBGN0031021,FBGN0031436,FBGN0031771,FBGN0037001,FBGN0052230,FBGN0261439,FBGN0266582
Spastic paraplegia	21	HP:0001258	0.0128	FBGN0003660,FBGN0015245,FBGN0017566,FBGN0017567,FBGN0019957,FBGN0028325,FBGN0029868,FBGN0030853,FBGN0031021,FBGN0031436,FBGN0031728,FBGN0031771,FBGN0031990,FBGN0037001,FBGN0037146,FBGN0039141,FBGN0039213,FBGN0052230,FBGN0261439,FBGN0261862,FBGN0266582
Acute necrotizing encephalopathy	9	HP:0006965	0.0157	FBGN0017566,FBGN0030853,FBGN0031021,FBGN0031684,FBGN0031771,FBGN0032511,FBGN0034576,FBGN0034645,FBGN0266582
Abnormal superficial reflex	27	HP:0031828	0.0291	FBGN0000422,FBGN0003162,FBGN0003660,FBGN0015245,FBGN0017566,FBGN0026439,FBGN0030584,FBGN0030853,FBGN0031021,FBGN0031684,FBGN0031728,FBGN0031771,FBGN0031990,FBGN0032069,FBGN0032511,FBGN0034576,FBGN0034629,FBGN0034645,FBGN0036702,FBGN0037146,FBGN0038516,FBGN0039141,FBGN0039213,FBGN0261439,FBGN0261862,FBGN0262559,FBGN0266582
Babinski sign	27	HP:0003487	0.0291	FBGN0000422,FBGN0003162,FBGN0003660,FBGN0015245,FBGN0017566,FBGN0026439,FBGN0030584,FBGN0030853,FBGN0031021,FBGN0031684,FBGN0031728,FBGN0031771,FBGN0031990,FBGN0032069,FBGN0032511,FBGN0034576,FBGN0034629,FBGN0034645,FBGN0036702,FBGN0037146,FBGN0038516,FBGN0039141,FBGN0039213,FBGN0261439,FBGN0261862,FBGN0262559,FBGN0266582
Acute encephalopathy	10	HP:0006846	0.0343	FBGN0017566,FBGN0030853,FBGN0031021,FBGN0031684,FBGN0031771,FBGN0032511,FBGN0034576,FBGN0034645,FBGN0039051,FBGN0266582
Progressive macrocephaly	9	HP:0004481	0.038	FBGN0017566,FBGN0030853,FBGN0031021,FBGN0031684,FBGN0031771,FBGN0032511,FBGN0034576,FBGN0034645,FBGN0266582
Respiratory insufficiency	50	HP:0002093	0.0387	FBGN0000042,FBGN0000044,FBGN0000083,FBGN0001142,FBGN0001145,FBGN0001224,FBGN0003360,FBGN0003660,FBGN0003721,FBGN0004117,FBGN0004888,FBGN0010246,FBGN0013675,FBGN0013684,FBGN0013733,FBGN0014395,FBGN0017566,FBGN0017567,FBGN0019830,FBGN0019957,FBGN0020391,FBGN0024556,FBGN0025352,FBGN0026409,FBGN0027785,FBGN0028479,FBGN0029687,FBGN0030749,FBGN0030853,FBGN0031021,FBGN0031066,FBGN0031436,FBGN0031684,FBG…
Azotemia	16	HP:0002157	0.044	FBGN0001142,FBGN0001145,FBGN0003189,FBGN0019830,FBGN0024556,FBGN0025352,FBGN0028479,FBGN0028646,FBGN0034479,FBGN0035348,FBGN0035383,FBGN0035600,FBGN0036762,FBGN0086357,FBGN0250814,FBGN0261862
Decreased activity of mitochondrial respiratory chain	13	HP:0008972	0.0475	FBGN0017566,FBGN0017567,FBGN0019957,FBGN0028325,FBGN0029868,FBGN0030853,FBGN0031021,FBGN0031436,FBGN0031771,FBGN0037001,FBGN0052230,FBGN0261439,FBGN0266582
